# Supplementary material for: Differential Diagnosis of Preeclampsia Based on Urine Peptidome Features Revealed by High Resolution Mass Spectrometry
Source: Diagnostics (Basel). 2020 Dec 3;10(12):1039. doi: 10.3390/diagnostics10121039 (PMC7761751; doi:10.3390/diagnostics10121039)
Supplement: Supplementary file 1 [file diagnostics-10-01039-s001.zip]

Archive with 1 entries (1 files):
- diagnostics-987255-supplementary.xlsx
