# Supplementary material for: Differential Diagnosis of Preeclampsia Based on Urine Peptidome Features Revealed by High Resolution Mass Spectrometry
Source: Diagnostics (Basel). 2020 Dec 3;10(12):1039. doi: 10.3390/diagnostics10121039 (PMC7761751; doi:10.3390/diagnostics10121039)
Supplement: Supplementary file 1 [file diagnostics-10-01039-s001.zip › diagnostics-987255-supplementary.xlsx]

## Sheet: S1
Supplementary Table S1				PEAKS data, the peptides identified in 127 analyzed samples
															Control group																	CH group																GH group
															1	2	3	4	5	6	7	8	9	10	11	12	13	14	15	16	17	1	2	3	4	5	6	7	8	9	10	11	12	13	14	15	16	1	2
Protein ID	Start	End	Protein Accession	Protein (Gene)	Peptide	Num of pat	Score (%)	-10lgP	Mass	Length	ppm	m/z	z	RT	Area PBZB178-control	Area C007-control	Area C009-control	Area C010-control	Area C011-control	Area C012-control	Area C013-control	Area C014-control	Area C015-control	Area C016-control	Area C018-control	Area C024-control	Area C028-control	Area C029-control	Area C030-control	Area C031-control	Area C033-control	Area PBZB227-CAH	Area PBZB56-CAH	Area PBZB69-CAH	Area PBZB98-CAH	Area CIPZB36-CAH	Area PBZB504-CAH	Area PBZB571-CAH	Area PM1-CAH	Area PM5-CAH	Area PM16-CAH	Area PM25-CAH	Area PM41-CAH	Area PM53-CAH-r	Area PM53-CAH-s	Area PM55-CAH	Area PM86-CAH	Area PB2ZB49-GAH	Area PB2ZB202-GAH
134	48	68	O00264|PGRC1_HUMAN	Membrane-associated progesterone receptor component 1 (PGRMC1)	R.GDQPAASGDSDDDEPPPLPRL.K	7	99.4	40.91	2147.96	21	3.6	1074.99	2	34.22																										39700		6390	143000	67700
134	54	68	O00264|PGRC1_HUMAN		A.SGDSDDDEPPPLPRL.K	49	99.6	46.77	1608.73	15	1.7	805.372	2	34.2		339000	10500				168000	150000					61600			131000	275000		155000		283000	75200		60100	55500	146000	1240	79100	74800	124000	103000	44700
134	54	67	O00264|PGRC1_HUMAN		A.SGDSDDDEPPPLPR.L	1	90.2	26.56	1495.64	14	0.4	748.829	2	28.94																						11600
134	55	68	O00264|PGRC1_HUMAN		S.GDSDDDEPPPLPRL.K	13	99.5	42.61	1521.69	14	1.5	761.856	2	34.29																					19900									10900		0
134	57	67	O00264|PGRC1_HUMAN		D.SDDDEPPPLPR.L	1	97.2	40.66	1236.56	11	7.5	619.293	2	28.85
112	28	51	O14791|APOL1_HUMAN	Apolipoprotein L1 (APOL1)	A.EEAGARVQQNVPSGTDTGDPQSKP.L	8	99.9	62.92	2467.16	24	0.2	1234.59	2	27.41		1160000			103000
112	28	53	O14791|APOL1_HUMAN		A.EEAGARVQQNVPSGTDTGDPQSKPLG.D	1	99.9	58.74	2637.26	26	4.6	1319.64	2	28.84
105	252	263	O15054|KDM6B_HUMAN	Lysine-specific demethylase 6B (KDM6B)	L.PPPPPPPPPPPP.P	18	98.1	37.39	1182.64	12	-1.1	592.328	2	30.9	202000						55700																	29400										65100
105	252	259	O15054|KDM6B_HUMAN		L.PPPPPPPP.P	5	93	27.67	794.433	8	1.6	795.441	1	28.98
105	252	258	O15054|KDM6B_HUMAN		L.PPPPPPP.P	26	92.6	31.73	697.38	7	4.6	698.39	1	27.48																330000														50900			104000		201000
105	252	262	O15054|KDM6B_HUMAN		L.PPPPPPPPPPP.P	10	90.3	29.61	1085.59	11	6.3	543.806	2	29.07	56300
105	252	260	O15054|KDM6B_HUMAN		L.PPPPPPPPP.P	10	83.9	28.04	891.485	9	5.4	446.752	2	28.16	22200																							15000										65100
105	252	257	O15054|KDM6B_HUMAN		L.PPPPPP.P	42	83.3	29.24	600.327	6	5.2	601.337	1	24.52												138000	1450000			1120000															87100				164000
105	252	261	O15054|KDM6B_HUMAN		L.PPPPPPPPPP.P	8	74.1	26.11	988.538	10	5.4	495.279	2	28.65	106000
68	26	62	O15240|VGF_HUMAN	Neurosecretory protein VGF (VGF)	P.GRPEAQPPPLSSEHKEPVAGDAVPGPKDGSAPEVRGA.R	49	99.9	55.5	3685.84	37	3.1	922.471	4	30.16		1780000	1420000					87000	223000						348000						81300				17900	289000	30400	68100	837000	330000	1550000	553000	711000
68	26	59	O15240|VGF_HUMAN		P.GRPEAQPPPLSSEHKEPVAGDAVPGPKDGSAPEV.R	2	99	39.35	3401.69	34	9.7	1134.91	3	29.21
68	44	62	O15240|VGF_HUMAN		V.AGDAVPGPKDGSAPEVRGA.R	2	89.5	25.79	1749.86	19	4.9	584.298	3	27.5																				102000
68	49	62	O15240|VGF_HUMAN		V.PGPKDGSAPEVRGA.R	3	99.6	41.06	1336.67	14	4.1	669.347	2	28.44
57	592	598	P00450|CERU_HUMAN	Ceruloplasmin (CP)	L.LLEDNIR.M	2	66.6	20.18	871.476	7	2.2	872.486	1	28.86
57	1041	1065	P00450|CERU_HUMAN		C.HVTDHIHAGMETTYTVLQNEDTKSG	1	99.6	42.25	2783.28	25	4.2	928.772	3	31.79
57	1052	1065	P00450|CERU_HUMAN		E.TTYTVLQNEDTKSG	1	37.8	21.11	1555.74	14	7	778.881	2	28.6
57	1054	1065	P00450|CERU_HUMAN		T.YTVLQNEDTKSG	1	99.3	39.19	1353.64	12	1.2	677.829	2	29.41
57	1055	1065	P00450|CERU_HUMAN		Y.TVLQNEDTKSG	6	99.9	52.63	1190.58	11	3.1	596.298	2	23.73
57	1056	1065	P00450|CERU_HUMAN		T.VLQNEDTKSG	2	98.8	38.52	1089.53	10	7.1	545.776	2	21.05
45	376	394	P01008|ANT3_HUMAN	Antithrombin-III (SERPINC1)	L.FSPEKSKLPGIVAEGRDDL.Y	3	99.9	50.62	2057.08	19	1.6	1029.55	2	32.45
45	376	385	P01008|ANT3_HUMAN		L.FSPEKSKLPG.I	2	99.6	42	1088.59	10	1.5	545.301	2	27.64
45	376	403	P01008|ANT3_HUMAN		L.FSPEKSKLPGIVAEGRDDLYVSDAFHKA.F	1	98.2	36.94	3075.57	28	2.3	616.122	5	33.43
45	376	404	P01008|ANT3_HUMAN		L.FSPEKSKLPGIVAEGRDDLYVSDAFHKAF.L	1	54.1	21.11	3222.63	29	6.7	806.671	4	69.31
45	377	385	P01008|ANT3_HUMAN		F.SPEKSKLPG.I	2	86.9	25.72	941.518	9	5.4	471.769	2	23.85
2	25	38	P01009|A1AT_HUMAN	Alpha-1-antitrypsin (SERPINA1)	A.EDPQGDAAQKTDTS.H	4	99.9	50.5	1461.62	14	5.9	731.823	2	23.48
2	25	35	P01009|A1AT_HUMAN		A.EDPQGDAAQKT.D	4	99.9	49.14	1158.52	11	4.9	580.268	2	22.24
2	25	37	P01009|A1AT_HUMAN		A.EDPQGDAAQKTDT.S	4	99.7	46.27	1374.59	13	8.2	688.308	2	19.97
2	25	36	P01009|A1AT_HUMAN		A.EDPQGDAAQKTD.T	2	99.7	42.4	1273.54	12	7.7	637.783	2	21.8
2	25	54	P01009|A1AT_HUMAN		A.EDPQGDAAQKTDTSHHDQDHPTFNKITPNL.A	2	99.2	37.42	3356.53	30	3.5	1119.85	3	30.08
2	25	49	P01009|A1AT_HUMAN		A.EDPQGDAAQKTDTSHHDQDHPTFNK.I	1	98.4	33.62	2818.22	25	0	940.413	3	25.76
2	25	40	P01009|A1AT_HUMAN		A.EDPQGDAAQKTDTSHH.D	1	97.8	32.71	1735.74	16	3.2	868.88	2	19.54
2	25	51	P01009|A1AT_HUMAN		A.EDPQGDAAQKTDTSHHDQDHPTFNKIT.P	1	97.8	30.91	3032.35	27	1.1	1011.79	3	27.45
2	25	55	P01009|A1AT_HUMAN		A.EDPQGDAAQKTDTSHHDQDHPTFNKITPNLA.E	1	97.6	30.38	3427.57	31	4.8	1143.53	3	29.64
2	25	56	P01009|A1AT_HUMAN		A.EDPQGDAAQKTDTSHHDQDHPTFNKITPNLAE.F	6	97.2	31.65	3556.61	32	4.6	1186.55	3	29.76
2	25	52	P01009|A1AT_HUMAN		A.EDPQGDAAQKTDTSHHDQDHPTFNKITP.N	1	97.1	30.17	3129.4	28	1.8	1044.14	3	28.34
2	25	53	P01009|A1AT_HUMAN		A.EDPQGDAAQKTDTSHHDQDHPTFNKITPN.L	3	95.5	28.1	3243.45	29	2.2	1082.16	3	27.65
2	25	57	P01009|A1AT_HUMAN		A.EDPQGDAAQKTDTSHHDQDHPTFNKITPNLAEF.A	3	94.8	27.64	3703.68	33	-0.5	1235.57	3	32.78
2	25	47	P01009|A1AT_HUMAN		A.EDPQGDAAQKTDTSHHDQDHPTF.N	1	94.3	33.47	2576.08	23	5.4	859.705	3	25.7
2	25	46	P01009|A1AT_HUMAN		A.EDPQGDAAQKTDTSHHDQDHPT.F	2	87.9	27	2429.01	22	8.5	810.685	3	23.32
2	25	33	P01009|A1AT_HUMAN		A.EDPQGDAAQ.K	1	82.4	22.75	929.373	9	8.3	930.388	1	16.28
2	25	58	P01009|A1AT_HUMAN		A.EDPQGDAAQKTDTSHHDQDHPTFNKITPNLAEFA.F	3	77.3	22.58	3774.71	34	0.5	1259.25	3	34.4
2	25	48	P01009|A1AT_HUMAN		A.EDPQGDAAQKTDTSHHDQDHPTFN.K	1	67.8	27.21	2690.12	24	15.8	897.729	3	26.26
2	25	35	P01009|A1AT_HUMAN		A.EDP(+31.99)QGDAAQKT.D	1	65.1	21.35	1190.51	11	6.1	596.263	2	22.67
2	26	37	P01009|A1AT_HUMAN		E.DPQGDAAQKTDT.S	1	99.2	38.78	1245.55	12	6.9	623.785	2	23.33
2	27	37	P01009|A1AT_HUMAN		D.PQGDAAQKTDT.S	1	99.8	45.4	1130.52	11	6.5	566.271	2	23.83
2	27	35	P01009|A1AT_HUMAN		D.PQGDAAQKT.D	2	99.4	39.75	914.446	9	5.3	458.233	2	22.61
2	27	54	P01009|A1AT_HUMAN		D.PQGDAAQKTDTSHHDQDHPTFNKITPNL.A	1	99.2	36.79	3112.46	28	1.7	1038.5	3	30.37
2	27	53	P01009|A1AT_HUMAN		D.PQGDAAQKTDTSHHDQDHPTFNKITPN.L	1	99.1	33.94	2999.38	27	0.6	750.852	4	27.66
2	27	56	P01009|A1AT_HUMAN		D.PQGDAAQKTDTSHHDQDHPTFNKITPNLAE.F	1	89.6	25.59	3312.54	30	1.5	829.143	4	29.72
2	27	38	P01009|A1AT_HUMAN		D.PQGDAAQKTDTS.H	1	86.2	24.13	1217.55	12	7.7	609.788	2	23.66
2	27	55	P01009|A1AT_HUMAN		D.PQGDAAQKTDTSHHDQDHPTFNKITPNLA.E	1	81.6	21.57	3183.5	29	3.6	796.884	4	29.7
2	29	54	P01009|A1AT_HUMAN		Q.GDAAQKTDTSHHDQDHPTFNKITPNL.A	1	99.1	33.75	2887.35	26	1.3	963.458	3	30.21
2	29	53	P01009|A1AT_HUMAN		Q.GDAAQKTDTSHHDQDHPTFNKITPN.L	1	96.9	29.89	2774.26	25	2.6	925.764	3	27.84
2	29	56	P01009|A1AT_HUMAN		Q.GDAAQKTDTSHHDQDHPTFNKITPNLAE.F	1	76.4	21.37	3087.43	28	2	772.866	4	29.91
2	30	55	P01009|A1AT_HUMAN		G.DAAQKTDTSHHDQDHPTFNKITPNLA.E	1	99.9	50.56	2901.36	26	0.5	968.129	3	29.58
2	30	56	P01009|A1AT_HUMAN		G.DAAQKTDTSHHDQDHPTFNKITPNLAE.F	6	99.8	42.91	3030.41	27	1.5	1011.14	3	29.63
2	30	53	P01009|A1AT_HUMAN		G.DAAQKTDTSHHDQDHPTFNKITPN.L	4	99.8	42.88	2717.24	24	1.3	906.756	3	27.42
2	30	54	P01009|A1AT_HUMAN		G.DAAQKTDTSHHDQDHPTFNKITPNL.A	7	99.6	45.38	2830.33	25	3.7	708.592	4	28.87
2	30	58	P01009|A1AT_HUMAN		G.DAAQKTDTSHHDQDHPTFNKITPNLAEFA.F	6	98.4	33.38	3248.51	29	3.5	1083.85	3	33.11
2	30	57	P01009|A1AT_HUMAN		G.DAAQKTDTSHHDQDHPTFNKITPNLAEF.A	4	97.9	31.92	3177.48	28	3.6	1060.17	3	32.9
2	30	48	P01009|A1AT_HUMAN		G.DAAQKTDTSHHDQDHPTFN.K	1	93.1	31.68	2163.92	19	7.9	722.32	3	25.41
2	30	60	P01009|A1AT_HUMAN		G.DAAQKTDTSHHDQDHPTFNKITPNLAEFAFS.L	5	84.2	24.3	3482.61	31	4	1161.88	3	35.7
2	30	59	P01009|A1AT_HUMAN		G.DAAQKTDTSHHDQDHPTFNKITPNLAEFAF.S	1	70.6	20.54	3395.58	30	5	1132.87	3	35.68
2	34	53	P01009|A1AT_HUMAN		Q.KTDTSHHDQDHPTFNKITPN.L	2	98	34.1	2332.08	20	5.7	778.373	3	26.8
2	34	46	P01009|A1AT_HUMAN		Q.KTDTSHHDQDHPT.F	1	51.9	22.17	1517.65	13	8.1	506.895	3	20.17
2	35	53	P01009|A1AT_HUMAN		K.TDTSHHDQDHPTFNKITPN.L	1	99.8	44.67	2203.99	19	7.7	735.676	3	27.25
2	35	54	P01009|A1AT_HUMAN		K.TDTSHHDQDHPTFNKITPNL.A	1	98.3	34.45	2317.07	20	9.5	773.372	3	30.1
2	36	53	P01009|A1AT_HUMAN		T.DTSHHDQDHPTFNKITPN.L	4	99.9	48.51	2102.94	18	8.3	1052.49	2	27.39
2	36	54	P01009|A1AT_HUMAN		T.DTSHHDQDHPTFNKITPNL.A	1	99.4	40	2216.02	19	7.5	739.688	3	30.59
2	36	58	P01009|A1AT_HUMAN		T.DTSHHDQDHPTFNKITPNLAEFA.F	2	98.3	34.77	2634.21	23	8.1	879.084	3	33.34
2	36	56	P01009|A1AT_HUMAN		T.DTSHHDQDHPTFNKITPNLAE.F	2	97	33.55	2416.1	21	6.9	806.381	3	30.38
2	36	51	P01009|A1AT_HUMAN		T.DTSHHDQDHPTFNKIT.P	1	94.3	29.19	1891.84	16	6.3	631.626	3	26.62
2	36	60	P01009|A1AT_HUMAN		T.DTSHHDQDHPTFNKITPNLAEFAFS.L	2	84.3	25.16	2868.31	25	8.6	957.119	3	35.06
2	38	54	P01009|A1AT_HUMAN		T.SHHDQDHPTFNKITPNL.A	1	99.7	43.23	1999.95	17	6.6	667.662	3	30.05
2	38	53	P01009|A1AT_HUMAN		T.SHHDQDHPTFNKITPN.L	4	99.7	42.54	1886.87	16	10.3	944.45	2	26.7
2	38	51	P01009|A1AT_HUMAN		T.SHHDQDHPTFNKIT.P	1	97.8	33.34	1675.77	14	5.8	559.601	3	26.1
2	38	56	P01009|A1AT_HUMAN		T.SHHDQDHPTFNKITPNLAE.F	2	94.8	31.15	2200.03	19	5.7	734.355	3	30.06
2	38	58	P01009|A1AT_HUMAN		T.SHHDQDHPTFNKITPNLAEFA.F	2	88.7	30.01	2418.14	21	10.5	807.061	3	33.39
2	38	60	P01009|A1AT_HUMAN		T.SHHDQDHPTFNKITPNLAEFAFS.L	2	69.6	23.25	2652.24	23	11.3	885.096	3	34.84
2	39	53	P01009|A1AT_HUMAN		S.HHDQDHPTFNKITPN.L	3	99.9	54.67	1799.83	15	9.8	900.933	2	26.84
2	39	51	P01009|A1AT_HUMAN		S.HHDQDHPTFNKIT.P	1	98.3	34.93	1588.74	13	5.6	530.59	3	26.22
2	39	54	P01009|A1AT_HUMAN		S.HHDQDHPTFNKITPNL.A	1	97	32.98	1912.92	16	8	638.652	3	30.27
2	40	53	P01009|A1AT_HUMAN		H.HDQDHPTFNKITPN.L	2	99.5	42.83	1662.78	14	6.6	555.269	3	27.52
2	41	60	P01009|A1AT_HUMAN		H.DQDHPTFNKITPNLAEFAFS.L	1	99.8	46.59	2291.09	20	2.8	1146.55	2	37.18
2	46	60	P01009|A1AT_HUMAN		P.TFNKITPNLAEFAFS.L	1	99.8	44.37	1698.86	15	3	850.441	2	37.66
2	47	60	P01009|A1AT_HUMAN		T.FNKITPNLAEFAFS.L	1	99.5	43.33	1597.81	14	10.8	799.923	2	36.41
2	47	58	P01009|A1AT_HUMAN		T.FNKITPNLAEFA.F	1	98.3	36.94	1363.71	12	7.6	682.869	2	34.36
2	47	53	P01009|A1AT_HUMAN		T.FNKITPN.L	3	96.2	33.67	832.444	7	5	417.231	2	26.32
2	47	56	P01009|A1AT_HUMAN		T.FNKITPNLAE.F	1	68.2	22.48	1145.61	10	8.5	573.816	2	30.19
2	48	58	P01009|A1AT_HUMAN		F.NKITPNLAEFA.F	1	98.8	38.66	1216.65	11	7.5	609.334	2	32.93
2	48	54	P01009|A1AT_HUMAN		F.NKITPNL.A	1	90.8	26.37	798.46	7	8.1	799.474	1	28.65
2	48	53	P01009|A1AT_HUMAN		F.NKITPN.L	1	66.5	21.07	685.376	6	8	686.389	1	20.57
2	51	58	P01009|A1AT_HUMAN		I.TPNLAEFA.F	2	96.6	34.34	861.423	8	9.4	862.439	1	33.32
2	51	60	P01009|A1AT_HUMAN		I.TPNLAEFAFS.L	1	81.5	26.33	1095.52	10	12.3	1096.54	1	36.35
2	54	61	P01009|A1AT_HUMAN		N.LAEFAFSL.Y	2	66.7	22.94	896.464	8	8.8	897.48	1	38.27
2	74	82	P01009|A1AT_HUMAN		N.IFFSPVSIA.T	1	89.7	28.42	979.538	9	4	980.549	1	38.51
2	74	84	P01009|A1AT_HUMAN		N.IFFSPVSIATA.F	1	83	24.43	1151.62	11	10.3	1152.64	1	38.58
2	76	84	P01009|A1AT_HUMAN		F.FSPVSIATA.F	8	97.9	35.44	891.47	9	0.6	892.478	1	32.27
2	76	80	P01009|A1AT_HUMAN		F.FSPVS.I	4	87.7	23.45	535.264	5	0.8	536.272	1	27.79
2	76	83	P01009|A1AT_HUMAN		F.FSPVSIAT.A	3	81.3	25.59	820.433	8	10.2	821.449	1	32.41
2	76	82	P01009|A1AT_HUMAN		F.FSPVSIA.T	3	66.5	21.03	719.385	7	0.8	720.393	1	34.43
2	77	85	P01009|A1AT_HUMAN		F.SPVSIATAF.A	1	87.4	25.53	891.47	9	1.8	892.479	1	36.51
2	77	82	P01009|A1AT_HUMAN		F.SPVSIA.T	3	49.1	19.67	572.317	6	6.7	573.328	1	28.69
2	88	99	P01009|A1AT_HUMAN		M.LSLGTKADTHDE.I	2	99.9	53.35	1285.62	12	3.9	643.817	2	26.09
2	88	104	P01009|A1AT_HUMAN		M.LSLGTKADTHDEILEGL.N	1	99.8	42.89	1810.93	17	1.6	906.474	2	34.52
2	88	101	P01009|A1AT_HUMAN		M.LSLGTKADTHDEIL.E	1	99.2	35.2	1511.78	14	1.7	756.9	2	31.88
2	88	98	P01009|A1AT_HUMAN		M.LSLGTKADTHD.E	1	94.3	32.97	1156.57	11	4.6	579.296	2	25.68
2	89	99	P01009|A1AT_HUMAN		L.SLGTKADTHDE.I	3	99.8	45.83	1172.53	11	4.8	587.275	2	22.59
2	90	99	P01009|A1AT_HUMAN		S.LGTKADTHDE.I	1	95.4	27.33	1085.5	10	6.2	543.76	2	20.48
2	91	104	P01009|A1AT_HUMAN		L.GTKADTHDEILEGL.N	1	99.1	34.18	1497.73	14	-0.5	749.872	2	32.26
2	91	101	P01009|A1AT_HUMAN		L.GTKADTHDEIL.E	1	95.2	26.73	1198.58	11	2.1	600.3	2	26.95
2	124	143	P01009|A1AT_HUMAN		L.LRTLNQPDSQLQLTTGNGLF.L	9	99.9	63.5	2215.16	20	2	1108.59	2	34.31
2	124	143	P01009|A1AT_HUMAN		L.LRTLNQPDSQLQLTTGN(+.98)GLF.L	2	99.9	61.5	2216.14	20	2.6	1109.08	2	34.88
2	124	149	P01009|A1AT_HUMAN		L.LRTLNQPDSQLQLTTGNGLFLSEGLK.L	2	99.9	61.47	2842.52	26	2.7	1422.27	2	35.76
2	124	141	P01009|A1AT_HUMAN		L.LRTLNQPDSQLQLTTGNG.L	6	99.9	60.76	1955.01	18	0.5	978.511	2	31.17
2	124	142	P01009|A1AT_HUMAN		L.LRTLNQPDSQLQLTTGNGL.F	11	99.9	60.3	2068.09	19	0.5	1035.05	2	32.16																													0
2	124	142	P01009|A1AT_HUMAN		L.LRTLNQPDSQLQLTTGN(+.98)GL.F	3	99.9	58.02	2069.08	19	4.3	1035.55	2	32.64
2	124	144	P01009|A1AT_HUMAN		L.LRTLNQPDSQLQLTTGNGLFL.S	2	99.9	51.31	2328.24	21	2	1165.13	2	37.29
2	124	139	P01009|A1AT_HUMAN		L.LRTLNQPDSQLQLTTG.N	1	99.9	49.52	1783.94	16	4	892.982	2	30.79
2	124	136	P01009|A1AT_HUMAN		L.LRTLNQPDSQLQL.T	2	99.9	48.37	1524.83	13	3.1	763.423	2	31.56
2	124	137	P01009|A1AT_HUMAN		L.LRTLNQPDSQLQLT.T	1	99.8	44.02	1625.87	14	0.7	813.945	2	30.93
2	124	133	P01009|A1AT_HUMAN		L.LRTLNQPDSQ.L	3	99.6	47.04	1170.6	10	4	586.309	2	25.25
2	124	135	P01009|A1AT_HUMAN		L.LRTLNQPDSQLQ.L	5	99.6	45.63	1411.74	12	4	706.881	2	27.64
2	124	149	P01009|A1AT_HUMAN		L.LRTLNQPDSQLQLTTGN(+.98)GLFLSEGLK.L	1	99.5	39.47	2843.5	26	14.5	1422.78	2	35.8
2	125	143	P01009|A1AT_HUMAN		L.RTLNQPDSQLQLTTGNGLF.L	1	99.9	49.41	2102.08	19	2.9	1052.05	2	35.34
2	125	142	P01009|A1AT_HUMAN		L.RTLNQPDSQLQLTTGNGL.F	1	81.4	22.39	1955.01	18	2.4	978.513	2	32.91
2	126	143	P01009|A1AT_HUMAN		R.TLNQPDSQLQLTTGNGLF.L	4	99.9	57.08	1945.97	18	4.4	973.999	2	35.86
2	126	141	P01009|A1AT_HUMAN		R.TLNQPDSQLQLTTGNG.L	3	99.8	49.16	1685.82	16	-3.1	843.916	2	30.45
2	127	143	P01009|A1AT_HUMAN		T.LNQPDSQLQLTTGNGLF.L	2	99.9	53.08	1844.93	17	1.2	923.472	2	36.6
2	127	142	P01009|A1AT_HUMAN		T.LNQPDSQLQLTTGNGL.F	2	99.9	48.51	1697.86	16	1.2	849.938	2	32.84
2	127	141	P01009|A1AT_HUMAN		T.LNQPDSQLQLTTGNG.L	1	99.8	44.92	1584.77	15	1.6	793.396	2	30.42
2	127	133	P01009|A1AT_HUMAN		T.LNQPDSQ.L	1	85.2	20.75	800.366	7	5.2	801.378	1	19.41
2	127	135	P01009|A1AT_HUMAN		T.LNQPDSQLQ.L	1	82.1	20.93	1041.51	9	2.9	521.763	2	27.04
2	128	143	P01009|A1AT_HUMAN		L.NQPDSQLQLTTGNGLF.L	3	99.9	55.73	1731.84	16	2.8	866.931	2	35.39
2	128	142	P01009|A1AT_HUMAN		L.NQPDSQLQLTTGNGL.F	2	99.9	49.24	1584.77	15	7.2	793.4	2	32.65
2	128	141	P01009|A1AT_HUMAN		L.NQPDSQLQLTTGNG.L	1	99.9	46.09	1471.69	14	1.7	736.854	2	29.21
2	129	142	P01009|A1AT_HUMAN		N.QPDSQLQLTTGNGL.F	1	99.3	37.29	1470.73	14	5.6	736.377	2	32.87
2	144	160	P01009|A1AT_HUMAN		F.LSEGLKLVDKFLEDVKK.L	3	99.9	67.83	1960.12	17	1.9	981.071	2	36.98
2	144	161	P01009|A1AT_HUMAN		F.LSEGLKLVDKFLEDVKKL.Y	4	99.9	62.38	2073.21	18	5.5	692.081	3	38.78
2	144	159	P01009|A1AT_HUMAN		F.LSEGLKLVDKFLEDVK.K	3	99.9	60.27	1832.03	16	1.1	917.023	2	37.97
2	144	157	P01009|A1AT_HUMAN		F.LSEGLKLVDKFLED.V	1	99.9	54.57	1604.87	14	6.8	803.446	2	35.37
2	144	154	P01009|A1AT_HUMAN		F.LSEGLKLVDKF.L	2	99.9	49.26	1247.71	11	2	624.865	2	32.08
2	144	153	P01009|A1AT_HUMAN		F.LSEGLKLVDK.F	2	99.9	48.08	1100.64	10	1.4	551.33	2	29.5
2	144	150	P01009|A1AT_HUMAN		F.LSEGLKL.V	1	87.4	23.5	758.454	7	3.3	380.235	2	30.11
2	144	149	P01009|A1AT_HUMAN		F.LSEGLK.L	1	76.6	20.72	645.37	6	1.8	646.378	1	24.98
2	145	161	P01009|A1AT_HUMAN		L.SEGLKLVDKFLEDVKKL.Y	4	99.9	65.75	1960.12	17	4.2	654.385	3	37.19
2	145	160	P01009|A1AT_HUMAN		L.SEGLKLVDKFLEDVKK.L	3	99.9	63.93	1847.04	16	2.4	616.689	3	34.04
2	145	159	P01009|A1AT_HUMAN		L.SEGLKLVDKFLEDVK.K	2	99.9	53.93	1718.95	15	2.9	573.991	3	35.04
2	145	154	P01009|A1AT_HUMAN		L.SEGLKLVDKF.L	3	99.9	52.37	1134.63	10	1.2	568.322	2	32.15
2	145	157	P01009|A1AT_HUMAN		L.SEGLKLVDKFLED.V	1	99.9	48.35	1491.78	13	5.1	746.902	2	34.38
2	145	153	P01009|A1AT_HUMAN		L.SEGLKLVDK.F	3	99.8	45.58	987.56	9	2.1	494.788	2	28.04
2	145	156	P01009|A1AT_HUMAN		L.SEGLKLVDKFLE.D	1	99	34.79	1376.76	12	5.9	689.389	2	34.27
2	145	155	P01009|A1AT_HUMAN		L.SEGLKLVDKFL.E	1	99	33.88	1247.71	11	4.4	624.866	2	34.47
2	145	150	P01009|A1AT_HUMAN		L.SEGLKL.V	1	70.8	19.62	645.37	6	0.4	646.377	1	29.43
2	146	160	P01009|A1AT_HUMAN		S.EGLKLVDKFLEDVKK.L	2	99.8	44.21	1760.01	15	3.8	587.679	3	33.86
2	146	161	P01009|A1AT_HUMAN		S.EGLKLVDKFLEDVKKL.Y	3	99.7	47.73	1873.09	16	4.6	625.374	3	38.45
2	146	154	P01009|A1AT_HUMAN		S.EGLKLVDKF.L	1	98.5	33.01	1047.6	9	3.6	524.807	2	31.19
2	146	153	P01009|A1AT_HUMAN		S.EGLKLVDK.F	1	96.8	30.64	900.528	8	3.7	451.273	2	27.02
2	147	153	P01009|A1AT_HUMAN		E.GLKLVDK.F	1	86.4	23.24	771.485	7	3.2	386.751	2	26.43
2	149	154	P01009|A1AT_HUMAN		L.KLVDKF.L	1	87.6	23.71	748.448	6	2.8	375.233	2	27.13
2	150	160	P01009|A1AT_HUMAN		K.LVDKFLEDVKK.L	2	99.9	57.11	1332.77	11	2.5	667.391	2	30.91
2	150	161	P01009|A1AT_HUMAN		K.LVDKFLEDVKKL.Y	3	99.7	42.47	1445.85	12	0.7	723.932	2	34.42
2	150	166	P01009|A1AT_HUMAN		K.LVDKFLEDVKKLYHSEA.F	1	98.2	36.54	2033.08	17	3.9	678.704	3	35.17
2	150	154	P01009|A1AT_HUMAN		K.LVDKF.L	1	76.8	19.54	620.353	5	4.2	621.363	1	27.66
2	151	160	P01009|A1AT_HUMAN		L.VDKFLEDVKK.L	1	99.8	43.62	1219.68	10	4	610.85	2	27.1
2	151	162	P01009|A1AT_HUMAN		L.VDKFLEDVKKLY.H	1	99.8	43.14	1495.83	12	5.4	499.62	3	32.89
2	151	161	P01009|A1AT_HUMAN		L.VDKFLEDVKKL.Y	5	99.6	41.64	1332.77	11	6.9	667.394	2	31.67
2	151	163	P01009|A1AT_HUMAN		L.VDKFLEDVKKLYH.S	1	96.1	27.85	1632.89	13	2.7	545.305	3	31.33
2	151	166	P01009|A1AT_HUMAN		L.VDKFLEDVKKLYHSEA.F	1	95	26.46	1920	16	-0.1	641.007	3	32.44
2	154	161	P01009|A1AT_HUMAN		K.FLEDVKKL.Y	1	96.7	30.4	990.575	8	2.2	496.296	2	30.09
2	154	160	P01009|A1AT_HUMAN		K.FLEDVKK.L	1	96.3	28.92	877.491	7	3.2	439.754	2	26.3
2	155	166	P01009|A1AT_HUMAN		F.LEDVKKLYHSEA.F	2	99.9	48.14	1430.74	12	0.2	716.378	2	28.75
2	155	161	P01009|A1AT_HUMAN		F.LEDVKKL.Y	3	97.6	30.36	843.506	7	0.2	422.761	2	27.15
2	156	166	P01009|A1AT_HUMAN		L.EDVKKLYHSEA.F	3	99.8	48.62	1317.66	11	6	659.84	2	25.67
2	156	161	P01009|A1AT_HUMAN		L.EDVKKL.Y	3	51.9	21.19	730.423	6	3.6	366.22	2	21.69
2	158	166	P01009|A1AT_HUMAN		D.VKKLYHSEA.F	2	99.6	46.65	1073.59	9	4.2	537.803	2	22.06
2	158	165	P01009|A1AT_HUMAN		D.VKKLYHSE.A	1	97.6	36.13	1002.55	8	4.9	502.285	2	21.11
2	158	163	P01009|A1AT_HUMAN		D.VKKLYH.S	2	84.4	29.08	786.475	6	4.6	394.247	2	19.64
2	160	166	P01009|A1AT_HUMAN		K.KLYHSEA.F	3	97.6	36.45	846.423	7	4.5	424.221	2	20.9
2	162	196	P01009|A1AT_HUMAN		L.YHSEAFTVNFGDTEEAKKQINDYVEKGTQGKIVDL.V	1	99.3	36.53	3972.94	35	-0.2	994.242	4	35.94
2	162	195	P01009|A1AT_HUMAN		L.YHSEAFTVNFGDTEEAKKQINDYVEKGTQGKIVD.L	1	75.9	20.36	3859.85	34	2.4	965.973	4	34.6
2	162	167	P01009|A1AT_HUMAN		L.YHSEAF.T	2	65.6	22.78	752.313	6	1.9	753.322	1	26.25
2	167	195	P01009|A1AT_HUMAN		A.FTVNFGDTEEAKKQINDYVEKGTQGKIVD.L	1	99.1	34.1	3272.62	29	2.9	1091.88	3	34.63
2	167	196	P01009|A1AT_HUMAN		A.FTVNFGDTEEAKKQINDYVEKGTQGKIVDL.V	2	98.8	35.42	3385.7	30	4.9	1129.58	3	36.04
2	167	204	P01009|A1AT_HUMAN		A.FTVNFGDTEEAKKQINDYVEKGTQGKIVDLVKELDRDT.V	1	96.4	29.13	4342.2	38	-1.1	1086.56	4	38.27
2	168	183	P01009|A1AT_HUMAN		F.TVNFGDTEEAKKQIND.Y	2	99.9	63.34	1807.86	16	2.4	904.939	2	28.83
2	168	182	P01009|A1AT_HUMAN		F.TVNFGDTEEAKKQIN.D	3	99.9	56.43	1692.83	15	6.9	847.429	2	27.68
2	168	184	P01009|A1AT_HUMAN		F.TVNFGDTEEAKKQINDY.V	2	99.9	46.65	1970.92	17	4.3	986.473	2	30.6
2	168	195	P01009|A1AT_HUMAN		F.TVNFGDTEEAKKQINDYVEKGTQGKIVD.L	2	99.7	41.98	3125.55	28	4	1042.86	3	32.19
2	168	200	P01009|A1AT_HUMAN		F.TVNFGDTEEAKKQINDYVEKGTQGKIVDLVKEL.D	1	98.2	32.34	3707.93	33	1.2	1236.98	3	36.98
2	168	204	P01009|A1AT_HUMAN		F.TVNFGDTEEAKKQINDYVEKGTQGKIVDLVKELDRDT.V	4	97.2	32.37	4195.13	37	1.8	1049.79	4	37.56
2	168	180	P01009|A1AT_HUMAN		F.TVNFGDTEEAKKQ.I	1	97.1	36.72	1465.7	13	9	733.866	2	27
2	168	202	P01009|A1AT_HUMAN		F.TVNFGDTEEAKKQINDYVEKGTQGKIVDLVKELDR.D	1	96.4	28.98	3979.05	35	3.1	995.774	4	36.62
2	168	196	P01009|A1AT_HUMAN		F.TVNFGDTEEAKKQINDYVEKGTQGKIVDL.V	6	96.2	28.33	3238.64	29	1.9	1080.55	3	34.89
2	168	203	P01009|A1AT_HUMAN		F.TVNFGDTEEAKKQINDYVEKGTQGKIVDLVKELDRD.T	1	87.8	24.15	4094.08	36	2.1	1024.53	4	36.81
2	168	205	P01009|A1AT_HUMAN		F.TVNFGDTEEAKKQINDYVEKGTQGKIVDLVKELDRDTV.F	2	83.6	27.12	4294.2	38	-1.1	1074.56	4	36.19
2	168	198	P01009|A1AT_HUMAN		F.TVNFGDTEEAKKQINDYVEKGTQGKIVDLVK.E	2	81.5	19.9	3465.8	31	3.9	867.46	4	33.71
2	169	182	P01009|A1AT_HUMAN		T.VNFGDTEEAKKQIN.D	2	99.9	63.88	1591.78	14	7.3	796.905	2	27.52
2	169	195	P01009|A1AT_HUMAN		T.VNFGDTEEAKKQINDYVEKGTQGKIVD.L	1	99.8	43.11	3024.5	27	1.6	1009.18	3	33.26
2	169	204	P01009|A1AT_HUMAN		T.VNFGDTEEAKKQINDYVEKGTQGKIVDLVKELDRDT.V	3	99.3	37.94	4094.08	36	4.7	1024.53	4	37.12
2	169	196	P01009|A1AT_HUMAN		T.VNFGDTEEAKKQINDYVEKGTQGKIVDL.V	3	99.1	33.98	3137.59	28	7.1	1046.88	3	33.55
2	169	205	P01009|A1AT_HUMAN		T.VNFGDTEEAKKQINDYVEKGTQGKIVDLVKELDRDTV.F	1	99.1	33.79	4193.15	37	2.7	1049.3	4	37.47
2	169	200	P01009|A1AT_HUMAN		T.VNFGDTEEAKKQINDYVEKGTQGKIVDLVKEL.D	1	97.3	30.52	3606.88	32	2.7	1203.3	3	36.96
2	169	198	P01009|A1AT_HUMAN		T.VNFGDTEEAKKQINDYVEKGTQGKIVDLVK.E	1	82.5	23.72	3364.75	30	1.8	842.197	4	34.76
2	170	182	P01009|A1AT_HUMAN		V.NFGDTEEAKKQIN.D	1	99.9	65.68	1492.72	13	7.8	747.371	2	26.23
2	170	195	P01009|A1AT_HUMAN		V.NFGDTEEAKKQINDYVEKGTQGKIVD.L	1	99.7	42.04	2925.44	26	3.9	976.156	3	33.35
2	170	180	P01009|A1AT_HUMAN		V.NFGDTEEAKKQ.I	1	99.6	41.98	1265.59	11	6.8	633.806	2	24.11
2	170	196	P01009|A1AT_HUMAN		V.NFGDTEEAKKQINDYVEKGTQGKIVDL.V	1	99.5	38.34	3038.52	27	4.4	1013.85	3	34.86
2	170	204	P01009|A1AT_HUMAN		V.NFGDTEEAKKQINDYVEKGTQGKIVDLVKELDRDT.V	1	97.2	31.56	3995.01	35	0.4	999.761	4	37.14
2	171	196	P01009|A1AT_HUMAN		N.FGDTEEAKKQINDYVEKGTQGKIVDL.V	7	99.9	53.87	2924.48	26	1.2	975.834	3	33.97
2	171	195	P01009|A1AT_HUMAN		N.FGDTEEAKKQINDYVEKGTQGKIVD.L	3	99.9	53.46	2811.39	25	1.5	938.14	3	32.39
2	171	203	P01009|A1AT_HUMAN		N.FGDTEEAKKQINDYVEKGTQGKIVDLVKELDRD.T	1	99.9	52.36	3779.92	33	3.7	945.991	4	36.26
2	171	182	P01009|A1AT_HUMAN		N.FGDTEEAKKQIN.D	2	99.9	51.5	1378.67	12	6.4	690.348	2	25.62
2	171	198	P01009|A1AT_HUMAN		N.FGDTEEAKKQINDYVEKGTQGKIVDLVK.E	3	99.8	44.05	3151.64	28	2.1	1051.56	3	34.02
2	171	180	P01009|A1AT_HUMAN		N.FGDTEEAKKQ.I	2	99.8	43.32	1151.55	10	3.3	576.782	2	22.7
2	171	205	P01009|A1AT_HUMAN		N.FGDTEEAKKQINDYVEKGTQGKIVDLVKELDRDTV.F	3	99.5	40.08	3980.04	35	-1.1	1327.69	3	37.12
2	171	202	P01009|A1AT_HUMAN		N.FGDTEEAKKQINDYVEKGTQGKIVDLVKELDR.D	3	99.5	39.9	3664.89	32	1.6	917.232	4	36.03
2	171	200	P01009|A1AT_HUMAN		N.FGDTEEAKKQINDYVEKGTQGKIVDLVKEL.D	3	99.5	38.2	3393.77	30	2.4	849.451	4	36.4
2	171	204	P01009|A1AT_HUMAN		N.FGDTEEAKKQINDYVEKGTQGKIVDLVKELDRDT.V	4	99.3	38.07	3880.97	34	2.4	1294.67	3	36.62
2	171	194	P01009|A1AT_HUMAN		N.FGDTEEAKKQINDYVEKGTQGKIV.D	1	99.2	37.28	2696.37	24	3.6	899.799	3	32.72
2	171	184	P01009|A1AT_HUMAN		N.FGDTEEAKKQINDY.V	2	99	34.67	1656.76	14	3	553.263	3	27.73
2	171	206	P01009|A1AT_HUMAN		N.FGDTEEAKKQINDYVEKGTQGKIVDLVKELDRDTVF.A	2	98.2	32.25	4127.11	36	3.7	1032.79	4	38.34
2	171	199	P01009|A1AT_HUMAN		N.FGDTEEAKKQINDYVEKGTQGKIVDLVKE.L	1	94.1	27.95	3280.68	29	1	821.179	4	34.01
2	171	183	P01009|A1AT_HUMAN		N.FGDTEEAKKQIND.Y	1	82.6	20.7	1493.7	13	3.4	498.909	3	25.67
2	172	204	P01009|A1AT_HUMAN		F.GDTEEAKKQINDYVEKGTQGKIVDLVKELDRDT.V	2	99.9	47.93	3733.9	33	1.1	934.484	4	37.14
2	172	182	P01009|A1AT_HUMAN		F.GDTEEAKKQIN.D	3	99.7	43.17	1231.6	11	6.2	616.813	2	22.05
2	172	196	P01009|A1AT_HUMAN		F.GDTEEAKKQINDYVEKGTQGKIVDL.V	2	99.7	41.72	2777.41	25	1.1	926.811	3	32.95
2	172	195	P01009|A1AT_HUMAN		F.GDTEEAKKQINDYVEKGTQGKIVD.L	1	99.6	41.93	2664.32	24	1.1	889.116	3	31.17
2	172	205	P01009|A1AT_HUMAN		F.GDTEEAKKQINDYVEKGTQGKIVDLVKELDRDTV.F	1	99.1	35.85	3832.97	34	-2.4	959.247	4	37.63
2	172	202	P01009|A1AT_HUMAN		F.GDTEEAKKQINDYVEKGTQGKIVDLVKELDR.D	3	98.2	31.91	3517.83	31	2.3	880.466	4	35.27
2	172	200	P01009|A1AT_HUMAN		F.GDTEEAKKQINDYVEKGTQGKIVDLVKEL.D	1	96.9	29.64	3246.7	29	1.8	1083.24	3	35.74
2	172	205	P01009|A1AT_HUMAN		F.GDTEEAKKQINDYVEKGTQ(+.98)GKIVDLVKELDRDTV.F	1	89.3	24.96	3833.95	34	8.8	959.504	4	37.66
2	172	198	P01009|A1AT_HUMAN		F.GDTEEAKKQINDYVEKGTQGKIVDLVK.E	1	87.4	24.1	3004.57	27	1.9	752.152	4	33.12
2	172	206	P01009|A1AT_HUMAN		F.GDTEEAKKQINDYVEKGTQGKIVDLVKELDRDTVF.A	1	74.8	23.71	3980.04	35	6.7	996.023	4	38.44
2	173	182	P01009|A1AT_HUMAN		G.DTEEAKKQIN.D	1	99.9	48	1174.58	10	7.7	588.303	2	20.71
2	173	202	P01009|A1AT_HUMAN		G.DTEEAKKQINDYVEKGTQGKIVDLVKELDR.D	1	98.5	31.79	3460.8	30	5.4	693.172	5	34.24
2	173	200	P01009|A1AT_HUMAN		G.DTEEAKKQINDYVEKGTQGKIVDLVKEL.D	1	93.7	26.91	3189.68	28	3.1	798.429	4	35.83
2	173	195	P01009|A1AT_HUMAN		G.DTEEAKKQINDYVEKGTQGKIVD.L	1	93	25.21	2607.3	23	2.6	652.835	4	30.13
2	173	196	P01009|A1AT_HUMAN		G.DTEEAKKQINDYVEKGTQGKIVDL.V	1	82.9	21.67	2720.39	24	2.7	681.106	4	31.97
2	173	204	P01009|A1AT_HUMAN		G.DTEEAKKQINDYVEKGTQGKIVDLVKELDRDT.V	1	74.2	20.8	3676.88	32	-1.7	736.382	5	36.2
2	174	182	P01009|A1AT_HUMAN		D.TEEAKKQIN.D	1	99.8	43.3	1059.56	9	6.8	530.789	2	22.17
2	175	182	P01009|A1AT_HUMAN		T.EEAKKQIN.D	1	65.6	21.3	958.508	8	6.7	480.265	2	22.33
2	183	200	P01009|A1AT_HUMAN		N.DYVEKGTQGKIVDLVKEL.D	1	99.9	67.38	2033.1	18	9.7	678.715	3	34.85
2	183	196	P01009|A1AT_HUMAN		N.DYVEKGTQGKIVDL.V	1	99.9	59.58	1563.81	14	8.8	782.921	2	30.87
2	183	204	P01009|A1AT_HUMAN		N.DYVEKGTQGKIVDLVKELDRDT.V	3	99.9	51.39	2520.31	22	6.4	841.115	3	34.95
2	183	205	P01009|A1AT_HUMAN		N.DYVEKGTQGKIVDLVKELDRDTV.F	3	99.8	49.49	2619.38	23	9.7	874.141	3	35.59
2	183	206	P01009|A1AT_HUMAN		N.DYVEKGTQGKIVDLVKELDRDTVF.A	2	99.8	47.67	2766.44	24	11.7	923.166	3	37.43
2	183	203	P01009|A1AT_HUMAN		N.DYVEKGTQGKIVDLVKELDRD.T	1	99.7	47.26	2419.26	21	8.1	605.827	4	34.46
2	183	195	P01009|A1AT_HUMAN		N.DYVEKGTQGKIVD.L	1	99.2	41.95	1450.73	13	8.6	726.379	2	27.06
2	183	190	P01009|A1AT_HUMAN		N.DYVEKGTQ.G	1	98.6	36.1	938.434	8	6	939.447	1	23.84
2	184	195	P01009|A1AT_HUMAN		D.YVEKGTQGKIVD.L	2	99.8	43.73	1335.7	12	1.6	668.86	2	26.2
2	184	204	P01009|A1AT_HUMAN		D.YVEKGTQGKIVDLVKELDRDT.V	1	99.1	35.85	2405.28	21	2.6	602.329	4	33.32
2	185	195	P01009|A1AT_HUMAN		Y.VEKGTQGKIVD.L	1	99.1	35.02	1172.64	11	3	587.329	2	23.82
2	185	204	P01009|A1AT_HUMAN		Y.VEKGTQGKIVDLVKELDRDT.V	1	99	35.03	2242.22	20	2.7	561.563	4	33.38
2	185	190	P01009|A1AT_HUMAN		Y.VEKGTQ.G	1	50.7	19.86	660.344	6	6.6	661.356	1	24.03
2	188	205	P01009|A1AT_HUMAN		K.GTQGKIVDLVKELDRDTV.F	1	99.4	40.27	1985.08	18	6.1	662.704	3	35.03
2	191	206	P01009|A1AT_HUMAN		Q.GKIVDLVKELDRDTVF.A	2	99.9	58.34	1846.02	16	9	924.025	2	36.85
2	191	205	P01009|A1AT_HUMAN		Q.GKIVDLVKELDRDTV.F	4	99.9	55.84	1698.95	15	7	850.489	2	34.63
2	191	204	P01009|A1AT_HUMAN		Q.GKIVDLVKELDRDT.V	3	99.9	52.41	1599.88	14	7.3	800.955	2	33.94
2	191	203	P01009|A1AT_HUMAN		Q.GKIVDLVKELDRD.T	1	99.9	48.99	1498.84	13	5.2	500.622	3	33.46
2	191	201	P01009|A1AT_HUMAN		Q.GKIVDLVKELD.R	1	99.8	44.6	1227.71	11	5.2	614.864	2	33.49
2	191	200	P01009|A1AT_HUMAN		Q.GKIVDLVKEL.D	2	99.4	39.71	1112.68	10	4.9	557.35	2	34.22
2	191	207	P01009|A1AT_HUMAN		Q.GKIVDLVKELDRDTVFA.L	1	54.4	23.01	1917.06	17	9.1	640.032	3	36.75
2	193	205	P01009|A1AT_HUMAN		K.IVDLVKELDRDTV.F	1	99.8	49.51	1513.84	13	6.3	757.93	2	34.37
2	193	204	P01009|A1AT_HUMAN		K.IVDLVKELDRDT.V	1	99.8	46.15	1414.77	12	7	708.396	2	33.58
2	193	206	P01009|A1AT_HUMAN		K.IVDLVKELDRDTVF.A	1	99.1	36.9	1660.9	14	11.4	831.468	2	36.45
2	194	205	P01009|A1AT_HUMAN		I.VDLVKELDRDTV.F	1	99.7	42.58	1400.75	12	5	701.386	2	32.82
2	195	206	P01009|A1AT_HUMAN		V.DLVKELDRDTVF.A	1	99.9	54.04	1448.75	12	4.6	725.386	2	34.55
2	195	205	P01009|A1AT_HUMAN		V.DLVKELDRDTV.F	1	99.7	43.14	1301.68	11	2.7	651.85	2	31.84
2	195	204	P01009|A1AT_HUMAN		V.DLVKELDRDT.V	1	99.6	40.77	1202.61	10	5.9	602.318	2	30.22
2	195	203	P01009|A1AT_HUMAN		V.DLVKELDRD.T	1	98	33.2	1101.57	9	6	551.794	2	29.67
2	196	205	P01009|A1AT_HUMAN		D.LVKELDRDTV.F	2	99.1	36.9	1186.66	10	3	594.337	2	28.69
2	196	204	P01009|A1AT_HUMAN		D.LVKELDRDT.V	4	98.7	40.87	1087.59	9	4.4	544.803	2	25.64
2	196	206	P01009|A1AT_HUMAN		D.LVKELDRDTVF.A	1	98.4	36.3	1333.72	11	10.9	667.877	2	31.34
2	197	207	P01009|A1AT_HUMAN		L.VKELDRDTVFA.L	3	99.5	41.1	1291.68	11	3	646.848	2	32.33
2	197	206	P01009|A1AT_HUMAN		L.VKELDRDTVF.A	7	99.4	42.29	1220.64	10	9.1	611.333	2	29.97
2	197	205	P01009|A1AT_HUMAN		L.VKELDRDTV.F	7	99	40.37	1073.57	9	3.2	537.795	2	25.34
2	197	208	P01009|A1AT_HUMAN		L.VKELDRDTVFAL.V	2	98.4	36.4	1404.76	12	3.4	703.39	2	35.57
2	197	204	P01009|A1AT_HUMAN		L.VKELDRDT.V	8	96.4	34.69	974.503	8	2.7	488.26	2	22.28
2	197	203	P01009|A1AT_HUMAN		L.VKELDRD.T	2	82.4	27.49	873.456	7	4.6	437.737	2	19.84
2	197	202	P01009|A1AT_HUMAN		L.VKELDR.D	2	81.6	26.08	758.429	6	3.4	380.223	2	18.7
2	198	206	P01009|A1AT_HUMAN		V.KELDRDTVF.A	1	98	34.92	1121.57	9	8.8	561.798	2	29.08
2	198	204	P01009|A1AT_HUMAN		V.KELDRDT.V	2	66.3	23.37	875.435	7	3.7	438.726	2	22.18
2	198	205	P01009|A1AT_HUMAN		V.KELDRDTV.F	1	48.8	19.63	974.503	8	5.4	488.262	2	24.71
2	199	205	P01009|A1AT_HUMAN		K.ELDRDTV.F	2	93.6	25.37	846.408	7	2	847.417	1	26.44
2	199	204	P01009|A1AT_HUMAN		K.ELDRDT.V	1	75.7	20.02	747.34	6	0.6	748.348	1	23.16
2	199	206	P01009|A1AT_HUMAN		K.ELDRDTVF.A	1	54.4	19.63	993.477	8	6.1	497.749	2	30.79
2	201	207	P01009|A1AT_HUMAN		L.DRDTVFA.L	1	81.6	21.53	822.387	7	0.1	823.394	1	28.91
2	201	206	P01009|A1AT_HUMAN		L.DRDTVF.A	1	76.1	20.72	751.35	6	1	752.358	1	29.09
2	207	211	P01009|A1AT_HUMAN		F.ALVNY.I	1	68.9	19.46	578.306	5	2.3	579.315	1	30.26
2	232	246	P01009|A1AT_HUMAN		D.FHVDQVTTVKVPMMK.R	1	99.9	53.14	1758.92	15	3.1	587.314	3	31.65
2	232	247	P01009|A1AT_HUMAN		D.FHVDQVTTVKVPMMKR.L	1	99.5	37.68	1915.02	16	1.1	479.762	4	30.81
2	232	239	P01009|A1AT_HUMAN		D.FHVDQVTT.V	1	82.3	21.38	945.456	8	1.6	946.464	1	29.2
2	233	246	P01009|A1AT_HUMAN		F.HVDQVTTVKVPMMK.R	1	99.9	48.61	1611.85	14	3.3	538.292	3	29.57
2	233	247	P01009|A1AT_HUMAN		F.HVDQVTTVKVPMMKR.L	3	99.8	47.5	1767.95	15	2	442.995	4	28.56
2	233	249	P01009|A1AT_HUMAN		F.HVDQVTTVKVPMMKRLG.M	1	99.8	46.08	1938.05	17	1.2	647.026	3	31.14
2	233	239	P01009|A1AT_HUMAN		F.HVDQVTT.V	2	94.8	28.03	798.387	7	0.7	799.395	1	20.91
2	236	247	P01009|A1AT_HUMAN		D.QVTTVKVPMMKR.L	1	99.6	39.78	1416.79	12	2.7	473.273	3	28.15
2	239	246	P01009|A1AT_HUMAN		T.TVKVPMMK.R	1	99.4	37.15	932.519	8	3.1	467.268	2	28.02
2	239	247	P01009|A1AT_HUMAN		T.TVKVPMMKR.L	1	99.4	36.68	1088.62	9	2.5	363.882	3	26.58
2	239	247	P01009|A1AT_HUMAN		T.TVKVPMM(+15.99)KR.L	1	97.4	30.17	1104.61	9	2.8	369.213	3	24.66
2	240	247	P01009|A1AT_HUMAN		T.VKVPMMKR.L	1	93.3	25.98	987.572	8	3.1	494.795	2	26.34
2	240	246	P01009|A1AT_HUMAN		T.VKVPMMK.R	1	82.9	21.2	831.471	7	2.1	416.744	2	27.65
2	276	298	P01009|A1AT_HUMAN		I.FFLPDEGKLQHLENELTHDIITK.F	3	99.9	45.98	2736.41	23	2	913.146	3	38.51
2	276	294	P01009|A1AT_HUMAN		I.FFLPDEGKLQHLENELTHD.I	2	99.8	43.11	2281.1	19	3	761.377	3	35.21
2	276	296	P01009|A1AT_HUMAN		I.FFLPDEGKLQHLENELTHDII.T	1	99.6	40.19	2507.27	21	3.4	836.767	3	38.42
2	276	299	P01009|A1AT_HUMAN		I.FFLPDEGKLQHLENELTHDIITKF.L	3	99.5	40.77	2883.48	24	3	962.17	3	41.18
2	276	297	P01009|A1AT_HUMAN		I.FFLPDEGKLQHLENELTHDIIT.K	1	86.1	24.07	2608.32	22	1.9	870.448	3	37.8
2	276	299	P01009|A1AT_HUMAN		I.FFLPDEGKLQHLEN(+.98)ELTHDIITKF.L	1	83.6	22.3	2884.46	24	8.5	962.504	3	41.01
2	277	294	P01009|A1AT_HUMAN		F.FLPDEGKLQHLENELTHD.I	4	99.9	64.62	2134.03	18	3.2	1068.03	2	33.39
2	277	297	P01009|A1AT_HUMAN		F.FLPDEGKLQHLENELTHDIIT.K	2	99.9	57.73	2461.25	21	4.6	1231.64	2	37.73
2	277	290	P01009|A1AT_HUMAN		F.FLPDEGKLQHLENE.L	1	99.9	51.58	1667.82	14	3	834.918	2	30.43
2	277	298	P01009|A1AT_HUMAN		F.FLPDEGKLQHLENELTHDIITK.F	4	99.9	47.67	2589.34	22	4.6	864.126	3	36.84
2	277	296	P01009|A1AT_HUMAN		F.FLPDEGKLQHLENELTHDII.T	1	99.8	44.89	2360.2	20	-3.4	1181.1	2	38.27
2	277	299	P01009|A1AT_HUMAN		F.FLPDEGKLQHLENELTHDIITKF.L	5	99.8	44.28	2736.41	23	2.1	913.146	3	37.91
2	277	286	P01009|A1AT_HUMAN		F.FLPDEGKLQH.L	2	97.8	32.37	1182.6	10	0.9	592.309	2	28.85
2	277	295	P01009|A1AT_HUMAN		F.FLPDEGKLQHLENELTHDI.I	1	82.9	21.24	2247.12	19	4.6	750.05	3	35.72
2	278	298	P01009|A1AT_HUMAN		F.LPDEGKLQHLENELTHDIITK.F	3	99.9	51.67	2442.28	21	4.5	815.103	3	34.51
2	278	294	P01009|A1AT_HUMAN		F.LPDEGKLQHLENELTHD.I	2	99.9	48.08	1986.96	17	1.8	663.33	3	32.03
2	278	299	P01009|A1AT_HUMAN		F.LPDEGKLQHLENELTHDIITKF.L	3	99.8	46.43	2589.34	22	3.6	864.125	3	38.96
2	278	286	P01009|A1AT_HUMAN		F.LPDEGKLQH.L	1	99.4	38.02	1035.53	9	2.6	518.776	2	25.49
2	278	295	P01009|A1AT_HUMAN		F.LPDEGKLQHLENELTHDI.I	1	98.8	35.58	2100.05	18	7	701.028	3	35.26
2	278	296	P01009|A1AT_HUMAN		F.LPDEGKLQHLENELTHDII.T	3	98.5	34.06	2213.13	19	0.3	738.718	3	37.45
2	278	285	P01009|A1AT_HUMAN		F.LPDEGKLQ.H	1	96.5	31.15	898.476	8	5.9	450.248	2	27.2
2	278	297	P01009|A1AT_HUMAN		F.LPDEGKLQHLENELTHDIIT.K	1	56.9	20.87	2314.18	20	9.4	772.408	3	36.45
2	279	298	P01009|A1AT_HUMAN		L.PDEGKLQHLENELTHDIITK.F	2	99.9	63.12	2329.19	20	0.6	777.405	3	36.9
2	279	299	P01009|A1AT_HUMAN		L.PDEGKLQHLENELTHDIITKF.L	5	99.9	58.25	2476.26	21	2.3	826.429	3	38.1
2	279	294	P01009|A1AT_HUMAN		L.PDEGKLQHLENELTHD.I	1	99.9	48.65	1873.88	16	3.7	625.636	3	33.35
2	279	296	P01009|A1AT_HUMAN		L.PDEGKLQHLENELTHDII.T	1	99.1	36.08	2100.05	18	1.4	701.024	3	34.98
2	279	286	P01009|A1AT_HUMAN		L.PDEGKLQH.L	1	99.1	33.78	922.451	8	4.1	462.235	2	19.84
2	280	298	P01009|A1AT_HUMAN		P.DEGKLQHLENELTHDIITK.F	2	99.8	47.79	2232.14	19	0.4	745.054	3	33.96
2	280	299	P01009|A1AT_HUMAN		P.DEGKLQHLENELTHDIITKF.L	2	99.4	39.58	2379.21	20	3	595.811	4	36.75
2	286	296	P01009|A1AT_HUMAN		Q.HLENELTHDII.T	1	99.8	46.14	1332.67	11	6.9	667.346	2	32.31
2	286	298	P01009|A1AT_HUMAN		Q.HLENELTHDIITK.F	1	88.2	28.18	1561.81	13	6.7	521.614	3	30.29
2	287	299	P01009|A1AT_HUMAN		H.LENELTHDIITKF.L	1	99.9	57.24	1571.82	13	2.2	786.919	2	33.89
2	287	298	P01009|A1AT_HUMAN		H.LENELTHDIITK.F	1	99.9	54.81	1424.75	12	2.9	713.385	2	30.08
2	287	294	P01009|A1AT_HUMAN		H.LENELTHD.I	1	96.9	30.91	969.44	8	2.8	485.729	2	26.11
2	287	297	P01009|A1AT_HUMAN		H.LENELTHDIIT.K	1	80.7	19.53	1296.66	11	3.1	649.337	2	31.82
2	288	294	P01009|A1AT_HUMAN		L.ENELTHD.I	2	67.4	24.93	856.356	7	3.6	429.187	2	19.82
2	291	299	P01009|A1AT_HUMAN		E.LTHDIITKF.L	1	99.9	46.59	1086.61	9	2.6	544.312	2	30.23
2	291	298	P01009|A1AT_HUMAN		E.LTHDIITK.F	1	98.5	31.74	939.539	8	2.6	470.778	2	25.91
2	295	299	P01009|A1AT_HUMAN		D.IITKF.L	1	72.7	19.18	620.39	5	0.8	621.398	1	29.44
2	336	353	P01009|A1AT_HUMAN		V.FSNGADLSGVTEEAPLKL.S	4	99.9	67.6	1846.93	18	2.4	924.475	2	35.18
2	336	352	P01009|A1AT_HUMAN		V.FSNGADLSGVTEEAPLK.L	2	99.9	62.9	1733.85	17	2.7	867.933	2	32.28
2	336	362	P01009|A1AT_HUMAN		V.FSNGADLSGVTEEAPLKLSKAVHKAVL.T	2	99.8	43.14	2780.51	27	6.2	927.849	3	33.52
2	336	360	P01009|A1AT_HUMAN		V.FSNGADLSGVTEEAPLKLSKAVHKA.V	2	99.4	37.83	2568.35	25	4.3	857.129	3	31.31
2	336	359	P01009|A1AT_HUMAN		V.FSNGADLSGVTEEAPLKLSKAVHK.A	1	99.1	33.47	2497.32	24	4.2	625.339	4	31.31
2	336	375	P01009|A1AT_HUMAN		V.FSNGADLSGVTEEAPLKLSKAVHKAVLTIDEKGTEAAGAM.F	1	97.8	31.46	4055.09	40	0.5	1352.7	3	38.04
2	336	373	P01009|A1AT_HUMAN		V.FSNGADLSGVTEEAPLKLSKAVHKAVLTIDEKGTEAAG.A	2	96.1	27.84	3853.01	38	3.6	1285.35	3	36.92
2	337	354	P01009|A1AT_HUMAN		F.SNGADLSGVTEEAPLKLS.K	2	99.9	64.04	1786.89	18	6.1	894.46	2	33.42
2	337	354	P01009|A1AT_HUMAN		F.SN(+.98)GADLSGVTEEAPLKLS.K	1	99.9	54.92	1787.88	18	6.7	894.953	2	33.65
2	337	362	P01009|A1AT_HUMAN		F.SNGADLSGVTEEAPLKLSKAVHKAVL.T	4	99.7	42.23	2633.44	26	0.4	878.821	3	34.1
2	337	360	P01009|A1AT_HUMAN		F.SNGADLSGVTEEAPLKLSKAVHKA.V	2	99.5	38.44	2421.29	24	1.3	808.104	3	30.87
2	337	373	P01009|A1AT_HUMAN		F.SNGADLSGVTEEAPLKLSKAVHKAVLTIDEKGTEAAG.A	3	97.9	32.29	3705.94	37	4.5	1236.33	3	36.54
2	337	375	P01009|A1AT_HUMAN		F.SNGADLSGVTEEAPLKLSKAVHKAVLTIDEKGTEAAGAM.F	1	94.8	27.83	3908.02	39	1.3	1303.68	3	37.76
2	337	353	P01009|A1AT_HUMAN		F.SN(+.98)GADLSGVTEEAPLKL.S	1	87	25.79	1700.85	17	7.5	851.437	2	34.4
2	337	353	P01009|A1AT_HUMAN		F.SNGADLSGVTEEAPLKL.S	1	82.6	20.65	1699.86	17	1.1	850.94	2	33.73
2	337	343	P01009|A1AT_HUMAN		F.SNGADLS.G	1	66.4	20.92	662.287	7	7	663.299	1	20.25
2	338	353	P01009|A1AT_HUMAN		S.N(+.98)GADLSGVTEEAPLKL.S	1	99.8	50.85	1613.81	16	9.4	807.922	2	35.39
2	338	354	P01009|A1AT_HUMAN		S.N(+.98)GADLSGVTEEAPLKLS.K	1	99.8	49.28	1700.85	17	6.7	851.436	2	34.32
2	338	373	P01009|A1AT_HUMAN		S.NGADLSGVTEEAPLKLSKAVHKAVLTIDEKGTEAAG.A	3	98.2	31.84	3618.91	36	2.8	905.737	4	36.51
2	338	375	P01009|A1AT_HUMAN		S.NGADLSGVTEEAPLKLSKAVHKAVLTIDEKGTEAAGAM.F	1	76	20.51	3820.99	38	-0.6	956.254	4	37.73
2	340	375	P01009|A1AT_HUMAN		G.ADLSGVTEEAPLKLSKAVHKAVLTIDEKGTEAAGAM.F	1	98	31.68	3649.92	36	8.2	1217.66	3	37.59
2	340	373	P01009|A1AT_HUMAN		G.ADLSGVTEEAPLKLSKAVHKAVLTIDEKGTEAAG.A	3	97.2	31.51	3447.85	34	1.6	1150.29	3	36.46
2	342	373	P01009|A1AT_HUMAN		D.LSGVTEEAPLKLSKAVHKAVLTIDEKGTEAAG.A	2	99	40.64	3261.78	32	3.5	816.456	4	33.81
2	343	354	P01009|A1AT_HUMAN		L.SGVTEEAPLKLS.K	1	99.6	40.98	1229.65	12	6.9	615.837	2	31.13
2	344	354	P01009|A1AT_HUMAN		S.GVTEEAPLKLS.K	3	99.8	45.12	1142.62	11	3.8	572.319	2	31.1
2	346	354	P01009|A1AT_HUMAN		V.TEEAPLKLS.K	1	95.9	31.3	986.528	9	5.7	494.274	2	29.7
2	354	373	P01009|A1AT_HUMAN		L.SKAVHKAVLTIDEKGTEAAG.A	1	84.8	20.46	2024.09	20	5.4	675.708	3	69.95
2	356	373	P01009|A1AT_HUMAN		K.AVHKAVLTIDEKGTEAAG.A	2	99.9	52.65	1808.96	18	3.1	905.492	2	28.52
2	356	375	P01009|A1AT_HUMAN		K.AVHKAVLTIDEKGTEAAGAM.F	1	99.8	43.69	2011.04	20	-8.6	1006.52	2	30.48
2	356	376	P01009|A1AT_HUMAN		K.AVHKAVLTIDEKGTEAAGAMF.L	1	75	27.17	2158.11	21	6.7	720.382	3	65.32
2	361	375	P01009|A1AT_HUMAN		A.VLTIDEKGTEAAGAM.F	1	99.9	65.56	1504.74	15	10.9	753.388	2	30.64
2	363	376	P01009|A1AT_HUMAN		L.TIDEKGTEAAGAMF.L	7	99.9	64.02	1439.66	14	1.2	720.838	2	30.71
2	363	377	P01009|A1AT_HUMAN		L.TIDEKGTEAAGAMFL.E	4	99.9	59.42	1552.74	15	1.2	777.38	2	33.27
2	363	375	P01009|A1AT_HUMAN		L.TIDEKGTEAAGAM.F	4	99.9	58.74	1292.59	13	7.1	647.308	2	27.27
2	363	373	P01009|A1AT_HUMAN		L.TIDEKGTEAAG.A	5	99.8	49.9	1090.51	11	3.3	546.266	2	22.9
2	363	372	P01009|A1AT_HUMAN		L.TIDEKGTEAA.G	1	99.1	34.52	1033.49	10	2.7	517.755	2	23.59
2	363	371	P01009|A1AT_HUMAN		L.TIDEKGTEA.A	1	95.8	27.9	962.456	9	1.6	482.236	2	23
2	364	376	P01009|A1AT_HUMAN		T.IDEKGTEAAGAMF.L	1	99.9	60.86	1338.61	13	8.3	670.319	2	31.18
2	364	375	P01009|A1AT_HUMAN		T.IDEKGTEAAGAM.F	1	99.9	57.46	1191.54	12	6.4	596.783	2	26.66
2	364	378	P01009|A1AT_HUMAN		T.IDEKGTEAAGAMFLE.A	1	99.7	42.26	1580.74	15	7.2	791.383	2	33.39
2	364	373	P01009|A1AT_HUMAN		T.IDEKGTEAAG.A	3	99.4	39.51	989.466	10	9.9	990.484	1	23.39
2	376	395	P01009|A1AT_HUMAN		M.FLEAIPMSIPPEVKFNKPFV.F	1	94.5	33.8	2302.24	20	4.5	768.425	3	37.21
2	377	394	P01009|A1AT_HUMAN		F.LEAIPMSIPPEVKFNKPF.V	5	99.9	58.57	2056.11	18	5.9	1029.07	2	35.78
2	377	395	P01009|A1AT_HUMAN		F.LEAIPMSIPPEVKFNKPFV.F	3	99.9	52.16	2155.18	19	3	1078.6	2	38.62
2	377	393	P01009|A1AT_HUMAN		F.LEAIPMSIPPEVKFNKP.F	2	99.8	46.86	1909.04	17	2.4	955.529	2	35.07
2	377	396	P01009|A1AT_HUMAN		F.LEAIPMSIPPEVKFNKPFVF.L	2	91.8	25.94	2302.24	20	4	768.425	3	37.57
2	377	395	P01009|A1AT_HUMAN		F.LEAIP(+15.99)MSIPPEVKFNKPFV.F	1	83.5	24.65	2171.17	19	2	724.732	3	37.2
2	377	395	P01009|A1AT_HUMAN		F.LEAIPM(+15.99)SIPPEVKFNKPFV.F	1	71.8	23.65	2171.17	19	2.6	724.732	3	37.21
2	378	394	P01009|A1AT_HUMAN		L.EAIPMSIPPEVKFNKPF.V	17	99.9	73.01	1943.02	17	1.8	972.52	2	36.31																																	113000
2	378	396	P01009|A1AT_HUMAN		L.EAIPMSIPPEVKFNKPFVF.L	9	99.9	67.6	2189.16	19	5.7	1095.59	2	36.58
2	378	395	P01009|A1AT_HUMAN		L.EAIPMSIPPEVKFNKPFV.F	13	99.9	67.56	2042.09	18	5.1	1022.06	2	34.95
2	378	394	P01009|A1AT_HUMAN		L.EAIP(+15.99)MSIPPEVKFNKPF.V	9	99.9	57.71	1959.02	17	0.2	980.516	2	33.58
2	378	393	P01009|A1AT_HUMAN		L.EAIPMSIPPEVKFNKP.F	11	99.9	57.64	1795.95	16	0	898.984	2	33.88
2	378	393	P01009|A1AT_HUMAN		L.EAIP(+15.99)MSIPPEVKFNKP.F	4	99.9	55.75	1811.95	16	1.7	906.983	2	32.44
2	378	395	P01009|A1AT_HUMAN		L.EAIPM(+15.99)SIPPEVKFNKPFV.F	3	99.9	49.56	2058.09	18	2.3	1030.05	2	34.8
2	378	395	P01009|A1AT_HUMAN		L.EAIP(+15.99)MSIPPEVKFNKPFV.F	7	99.9	49.28	2058.09	18	2.5	1030.05	2	36.23
2	378	397	P01009|A1AT_HUMAN		L.EAIPMSIPPEVKFNKPFVFL.M	5	99.8	50.68	2302.24	20	9.2	1152.14	2	38
2	378	396	P01009|A1AT_HUMAN		L.EAIP(+15.99)MSIPPEVKFNKPFVF.L	2	99.8	47.67	2205.15	19	1.6	1103.59	2	38.16
2	378	389	P01009|A1AT_HUMAN		L.EAIPMSIPPEVK.F	2	99.8	45.36	1309.7	12	2.2	655.856	2	32.42
2	378	390	P01009|A1AT_HUMAN		L.EAIPMSIPPEVKF.N	1	99.6	43.21	1456.76	13	1.7	729.39	2	36.41
2	378	394	P01009|A1AT_HUMAN		L.EAIPM(+15.99)SIPPEVKFNKPF.V	1	92	29.17	1959.02	17	2	654.014	3	33.44
2	378	393	P01009|A1AT_HUMAN		L.EAIPM(+15.99)SIPPEVKFNKP.F	1	85.1	20.47	1811.95	16	3.1	604.992	3	31.53
2	378	397	P01009|A1AT_HUMAN		L.EAIP(+15.99)MSIPPEVKFNKPFVFL.M	1	84.1	28.22	2318.24	20	5.9	773.758	3	36.78
2	378	396	P01009|A1AT_HUMAN		L.EAIPMSIPPEVKFN(+.98)KPFVF.L	1	70.8	20.67	2190.14	19	5.8	1096.09	2	38.57
2	379	394	P01009|A1AT_HUMAN		E.AIPMSIPPEVKFNKPF.V	6	99.9	60.33	1813.98	16	4	908.001	2	34.16
2	379	395	P01009|A1AT_HUMAN		E.AIPMSIPPEVKFNKPFV.F	2	99.9	48.26	1913.05	17	6.1	957.537	2	36.16
2	379	393	P01009|A1AT_HUMAN		E.AIPMSIPPEVKFNKP.F	3	99.8	50.48	1666.91	15	2.2	834.465	2	32.44
2	379	389	P01009|A1AT_HUMAN		E.AIPMSIPPEVK.F	1	82.9	21.69	1180.65	11	1	591.334	2	32.25
2	379	393	P01009|A1AT_HUMAN		E.AIPM(+15.99)SIPPEVKFNKP.F	1	81.9	22.35	1682.91	15	0.8	842.461	2	32.3
2	379	393	P01009|A1AT_HUMAN		E.AIP(+15.99)MSIPPEVKFNKP.F	1	76.7	21.86	1682.91	15	0.3	842.461	2	32.24
2	380	394	P01009|A1AT_HUMAN		A.IPMSIPPEVKFNKPF.V	4	99.2	42.71	1742.94	15	3.1	581.99	3	34.03
2	380	395	P01009|A1AT_HUMAN		A.IPMSIPPEVKFNKPFV.F	1	86.9	28.29	1842.01	16	2.7	615.013	3	34.29
2	381	394	P01009|A1AT_HUMAN		I.PMSIPPEVKFNKPF.V	11	99.9	61.65	1629.86	14	3.1	815.939	2	34.44
2	381	395	P01009|A1AT_HUMAN		I.PMSIPPEVKFNKPFV.F	8	99.9	57.88	1728.93	15	4.2	865.475	2	34.93
2	381	394	P01009|A1AT_HUMAN		I.P(+15.99)MSIPPEVKFNKPF.V	1	99.9	55.56	1645.85	14	0.4	549.625	3	33.04
2	381	394	P01009|A1AT_HUMAN		I.PM(+15.99)SIPPEVKFNKPF.V	4	99.9	54.1	1645.85	14	1	823.935	2	34.26
2	381	396	P01009|A1AT_HUMAN		I.PMSIPPEVKFNKPFVF.L	5	99.9	53.24	1876	16	3.9	939.009	2	37.85
2	381	393	P01009|A1AT_HUMAN		I.PMSIPPEVKFNKP.F	7	99.9	48.82	1482.79	13	3.5	495.272	3	36.3
2	381	395	P01009|A1AT_HUMAN		I.P(+15.99)MSIPPEVKFNKPFV.F	1	99.8	46.83	1744.92	15	1.9	582.649	3	33.53
2	381	397	P01009|A1AT_HUMAN		I.PMSIPPEVKFNKPFVFL.M	1	99.8	45.23	1989.08	17	2	664.035	3	39.24
2	382	394	P01009|A1AT_HUMAN		P.MSIPPEVKFNKPF.V	1	88	24.45	1532.81	13	2.6	767.412	2	35.88
2	383	394	P01009|A1AT_HUMAN		M.SIPPEVKFNKPF.V	8	99.9	55.35	1401.77	12	3.5	701.893	2	31.66
2	383	395	P01009|A1AT_HUMAN		M.SIPPEVKFNKPFV.F	5	99.9	52.37	1500.83	13	3.7	751.427	2	31.98
2	383	393	P01009|A1AT_HUMAN		M.SIPPEVKFNKP.F	4	99	40.24	1254.7	11	3.5	628.358	2	28.33
2	384	394	P01009|A1AT_HUMAN		S.IPPEVKFNKPF.V	8	99.9	48.61	1314.73	11	7	658.379	2	32.07
2	384	395	P01009|A1AT_HUMAN		S.IPPEVKFNKPFV.F	3	99.8	54.09	1413.8	12	7.8	707.914	2	32.34
2	384	393	P01009|A1AT_HUMAN		S.IPPEVKFNKP.F	6	98.9	36.69	1167.67	10	5.1	584.843	2	29.6
2	384	390	P01009|A1AT_HUMAN		S.IPPEVKF.N	3	83.3	25.37	828.475	7	4.9	415.247	2	31.33
2	384	393	P01009|A1AT_HUMAN		S.IPP(+15.99)EVKFNKP.F	1	82.3	22.86	1183.66	10	5.5	592.841	2	29.27
2	384	391	P01009|A1AT_HUMAN		S.IPPEVKFN.K	1	70.8	23.36	942.518	8	5.7	472.269	2	30.29
2	385	395	P01009|A1AT_HUMAN		I.PPEVKFNKPFV.F	5	99.9	54.34	1300.72	11	9.4	651.372	2	32.62
2	385	394	P01009|A1AT_HUMAN		I.PPEVKFNKPF.V	10	99.9	49.88	1201.65	10	6.1	601.836	2	32.12
2	385	396	P01009|A1AT_HUMAN		I.PPEVKFNKPFVF.L	1	99.8	45.42	1447.79	12	3.3	724.903	2	37.86
2	385	393	P01009|A1AT_HUMAN		I.PPEVKFNKP.F	4	99.7	42.83	1054.58	9	4.8	352.536	3	28.95
2	385	391	P01009|A1AT_HUMAN		I.PPEVKFN.K	1	98.6	35.12	829.433	7	5.2	415.726	2	30.35
2	385	390	P01009|A1AT_HUMAN		I.PPEVKF.N	1	88.5	25.82	715.39	6	5	358.704	2	31.34
2	386	394	P01009|A1AT_HUMAN		P.PEVKFNKPF.V	4	99.8	46.29	1104.6	9	6.1	553.309	2	32.13
2	386	393	P01009|A1AT_HUMAN		P.PEVKFNKP.F	1	99.4	38.7	957.528	8	5.5	479.774	2	29.15
2	386	395	P01009|A1AT_HUMAN		P.PEVKFNKPFV.F	1	96.9	35.35	1203.67	10	6.7	602.844	2	32.46
2	386	391	P01009|A1AT_HUMAN		P.PEVKFN.K	1	93.3	28.24	732.381	6	7.1	733.393	1	30.39
2	397	418	P01009|A1AT_HUMAN		F.LMIEQNTKSPLFMGKVVNPTQK	23	99.9	71.17	2502.33	22	-0.1	835.118	3	33.72																																	220000
2	397	418	P01009|A1AT_HUMAN		F.LM(+15.99)IEQNTKSPLFMGKVVNPTQK	10	99.9	69.34	2518.33	22	0.6	840.451	3	33.22
2	397	418	P01009|A1AT_HUMAN		F.LMIEQNTKSPLFM(+15.99)GKVVNPTQK	7	99.9	67.16	2518.33	22	1.5	840.451	3	32.64
2	397	417	P01009|A1AT_HUMAN		F.LMIEQNTKSPLFMGKVVNPTQ.K	1	99.9	64.52	2374.24	21	1.9	1188.13	2	34.14
2	397	410	P01009|A1AT_HUMAN		F.LMIEQNTKSPLFMG.K	3	99.9	62.14	1607.81	14	3.9	804.913	2	33.79
2	397	408	P01009|A1AT_HUMAN		F.LMIEQNTKSPLF.M	6	99.9	59.21	1419.74	12	2.6	710.881	2	33.36
2	397	418	P01009|A1AT_HUMAN		F.LM(+15.99)IEQNTKSPLFM(+15.99)GKVVNPTQK	3	99.9	55.76	2534.32	22	-0.2	845.782	3	32.05
2	397	407	P01009|A1AT_HUMAN		F.LMIEQNTKSPL.F	8	99.8	49.12	1272.67	11	1	637.345	2	29.92
2	397	409	P01009|A1AT_HUMAN		F.LMIEQNTKSPLFM.G	2	99.6	43.89	1550.78	13	2	776.401	2	37.88
2	397	418	P01009|A1AT_HUMAN		F.LMIEQ(+.98)N(+.98)TKSPLFMGKVVNPTQK	3	99.2	46.08	2504.3	22	8.3	835.781	3	32.09
2	397	407	P01009|A1AT_HUMAN		F.LM(+15.99)IEQNTKSPL.F	3	99.1	38.97	1288.67	11	8	645.347	2	30.11
2	397	406	P01009|A1AT_HUMAN		F.LMIEQNTKSP.L	3	99.1	34.14	1159.59	10	2.4	580.804	2	27.51
2	398	418	P01009|A1AT_HUMAN		L.MIEQNTKSPLFMGKVVNPTQK	37	99.9	84.38	2389.25	21	1.5	1195.63	2	32.37																													18100				1470000
2	398	418	P01009|A1AT_HUMAN		L.M(+15.99)IEQNTKSPLFMGKVVNPTQK	20	99.9	77.98	2405.24	21	0.2	802.756	3	32																																	49700
2	398	418	P01009|A1AT_HUMAN		L.M(+15.99)IEQNTKSPLFM(+15.99)GKVVNPTQK	8	99.9	63.55	2421.24	21	0.7	808.088	3	30.73
2	398	417	P01009|A1AT_HUMAN		L.MIEQNTKSPLFMGKVVNPTQ.K	6	99.9	63.06	2261.15	20	2.3	1131.59	2	32.73
2	398	411	P01009|A1AT_HUMAN		L.MIEQNTKSPLFMGK.V	2	99.9	62.08	1622.82	14	-0.8	812.415	2	31.43
2	398	410	P01009|A1AT_HUMAN		L.MIEQNTKSPLFMG.K	8	99.9	59.99	1494.72	13	4.6	748.371	2	31.48
2	398	418	P01009|A1AT_HUMAN		L.MIEQNTKSPLFM(+15.99)GKVVNPTQK	15	99.9	58.29	2405.24	21	3.2	802.758	3	31.73
2	398	418	P01009|A1AT_HUMAN		L.MIEQ(+.98)N(+.98)TKSPLFMGKVVNPTQK	9	99.9	55.98	2391.22	21	5	1196.62	2	31.43
2	398	408	P01009|A1AT_HUMAN		L.MIEQNTKSPLF.M	9	99.9	54.31	1306.66	11	3.3	654.339	2	31.32
2	398	409	P01009|A1AT_HUMAN		L.MIEQNTKSPLFM.G	5	99.9	53.12	1437.7	12	0.1	719.857	2	34.39
2	398	407	P01009|A1AT_HUMAN		L.MIEQNTKSPL.F	11	99.8	48.89	1159.59	10	1.5	580.803	2	27.7
2	398	407	P01009|A1AT_HUMAN		L.M(+15.99)IEQNTKSPL.F	7	99.8	48.27	1175.59	10	5.3	588.803	2	26.81
2	398	418	P01009|A1AT_HUMAN		L.MIEQ(+.98)N(+.98)TKSPLFM(+15.99)GKVVNPTQK	3	99.1	40.55	2407.21	21	10	803.419	3	29.89
2	398	406	P01009|A1AT_HUMAN		L.MIEQNTKSP.L	3	99	41.26	1046.51	9	2.1	524.262	2	23.67
2	398	410	P01009|A1AT_HUMAN		L.MIEQNTKSPLFM(+15.99)G.K	1	98.4	34.85	1510.72	13	0.2	756.365	2	33.27
2	398	418	P01009|A1AT_HUMAN		L.M(+15.99)IEQNTKSP(+15.99)LFM(+15.99)GKVVNPTQK	2	97.9	33.17	2437.23	21	-0.4	813.418	3	33.64
2	398	418	P01009|A1AT_HUMAN		L.M(+15.99)IEQNTKSP(+15.99)LFMGKVVNPTQK	2	96.5	31.2	2421.24	21	-1.8	808.086	3	33.22
2	398	404	P01009|A1AT_HUMAN		L.MIEQNTK.S	1	93.4	26.22	862.422	7	2.9	432.219	2	20.27
2	398	418	P01009|A1AT_HUMAN		L.MIEQNTKSP(+15.99)LFMGKVVNPTQK	2	93.2	31.11	2405.24	21	-0.1	802.755	3	65.86
2	398	406	P01009|A1AT_HUMAN		L.M(+15.99)IEQNTKSP.L	1	75.6	23.59	1062.5	9	5.3	532.261	2	22.21
2	398	409	P01009|A1AT_HUMAN		L.M(+15.99)IEQNTKSPLFM.G	1	70.6	24.09	1453.69	12	1.1	727.855	2	33.73
2	398	402	P01009|A1AT_HUMAN		L.MIEQN.T	1	52.6	20.05	633.279	5	5.5	634.29	1	18.53
2	398	408	P01009|A1AT_HUMAN		L.M(+15.99)IEQNTKSPLF.M	1	49	19.19	1322.65	11	3.3	662.337	2	31.79
2	399	418	P01009|A1AT_HUMAN		M.IEQNTKSPLFMGKVVNPTQK	19	99.9	81.24	2258.21	20	-0.4	753.743	3	31.91
2	399	418	P01009|A1AT_HUMAN		M.IEQNTKSPLFM(+15.99)GKVVNPTQK	8	99.9	62.42	2274.2	20	-0.5	759.075	3	30.58
2	399	410	P01009|A1AT_HUMAN		M.IEQNTKSPLFMG.K	3	99.9	55.99	1363.68	12	3.5	682.85	2	31.24
2	399	417	P01009|A1AT_HUMAN		M.IEQNTKSPLFMGKVVNPTQ.K	2	99.9	53.86	2130.11	19	4.6	1066.07	2	32.64
2	399	407	P01009|A1AT_HUMAN		M.IEQNTKSPL.F	10	99.7	46	1028.55	9	5.1	515.285	2	25.84
2	399	409	P01009|A1AT_HUMAN		M.IEQNTKSPLFM.G	2	99.7	44.16	1306.66	11	0.5	654.337	2	33.11
2	399	407	P01009|A1AT_HUMAN		M.IEQN(+.98)TKSPL.F	1	99.7	42.18	1029.53	9	4.6	515.777	2	27.41
2	399	408	P01009|A1AT_HUMAN		M.IEQNTKSPLF.M	3	98.6	37.88	1175.62	10	7.7	588.821	2	30.66
2	399	406	P01009|A1AT_HUMAN		M.IEQNTKSP.L	3	98.5	38.69	915.466	8	4.3	458.742	2	18.02
2	399	407	P01009|A1AT_HUMAN		M.IEQNTKSP(+31.99)L.F	1	84.5	30.29	1060.54	9	5.7	531.28	2	26.66
2	400	418	P01009|A1AT_HUMAN		I.EQNTKSPLFMGKVVNPTQK	14	99.9	55.34	2145.13	19	3.6	1073.57	2	30.92
2	400	418	P01009|A1AT_HUMAN		I.EQNTKSPLFM(+15.99)GKVVNPTQK	5	99.8	46.53	2161.12	19	1.1	721.381	3	29.67
2	400	407	P01009|A1AT_HUMAN		I.EQNTKSPL.F	5	83.8	27.63	915.466	8	2.7	458.742	2	23.71
2	400	408	P01009|A1AT_HUMAN		I.EQNTKSPLF.M	1	54.9	22.07	1062.53	9	-0.4	532.274	2	28.67
2	401	418	P01009|A1AT_HUMAN		E.QNTKSPLFMGKVVNPTQK	7	99.8	46.27	2016.08	18	2.4	1009.05	2	33.16
2	401	418	P01009|A1AT_HUMAN		E.QNTKSPLFM(+15.99)GKVVNPTQK	2	96.4	29.32	2032.08	18	4.6	678.37	3	28.2
2	401	407	P01009|A1AT_HUMAN		E.QNTKSPL.F	3	91	27.33	786.424	7	5.5	394.221	2	25.02
2	402	418	P01009|A1AT_HUMAN		Q.NTKSPLFMGKVVNPTQK	12	99.9	65.2	1888.02	17	2	945.021	2	30.85
2	402	418	P01009|A1AT_HUMAN		Q.NTKSPLFM(+15.99)GKVVNPTQK	3	99.8	49.47	1904.02	17	3.5	635.683	3	27.83
2	402	418	P01009|A1AT_HUMAN		Q.N(+.98)TKSPLFMGKVVNPTQK	3	99.8	46.76	1889.01	17	2.1	630.678	3	30.47
2	402	407	P01009|A1AT_HUMAN		Q.NTKSPL.F	4	75.8	27.87	658.365	6	4.6	659.375	1	22.93
2	402	407	P01009|A1AT_HUMAN		Q.N(+.98)TKSPL.F	1	46.1	19.12	659.349	6	6.4	660.361	1	25.85
2	403	418	P01009|A1AT_HUMAN		N.TKSPLFMGKVVNPTQK	3	99.9	54.26	1773.98	16	3.3	592.336	3	29.58
2	403	407	P01009|A1AT_HUMAN		N.TKSPL.F	1	75.4	22.17	544.322	5	6	545.333	1	24.15
2	404	418	P01009|A1AT_HUMAN		T.KSPLFMGKVVNPTQK	2	99.9	51.16	1672.93	15	-0.7	837.473	2	32.09
2	404	418	P01009|A1AT_HUMAN		T.KSPLFM(+15.99)GKVVNPTQK	1	93.9	25.06	1688.93	15	3.8	563.986	3	28.07
2	405	418	P01009|A1AT_HUMAN		K.SPLFMGKVVNPTQK	3	99.9	56.52	1544.84	14	-1	773.426	2	33.78
2	406	418	P01009|A1AT_HUMAN		S.PLFMGKVVNPTQK	1	99.9	51.6	1457.81	13	3.2	729.913	2	31.97
2	407	418	P01009|A1AT_HUMAN		P.LFMGKVVNPTQK	1	99	37.44	1360.75	12	0.6	681.385	2	30.81
2	408	418	P01009|A1AT_HUMAN		L.FMGKVVNPTQK	7	99.9	56.71	1247.67	11	6	624.846	2	27.21
2	408	418	P01009|A1AT_HUMAN		L.FM(+15.99)GKVVNPTQK	5	99.8	50.43	1263.66	11	4.8	632.843	2	26.33
2	408	416	P01009|A1AT_HUMAN		L.FMGKVVNPT.Q	4	99.1	39.64	991.516	9	4.8	496.768	2	28.44
2	408	417	P01009|A1AT_HUMAN		L.FMGKVVNPTQ.K	2	98.7	37.15	1119.57	10	5.9	560.798	2	28.81
2	408	417	P01009|A1AT_HUMAN		L.FM(+15.99)GKVVNPTQ.K	1	98	34.25	1135.57	10	4.8	568.795	2	27.17
2	408	416	P01009|A1AT_HUMAN		L.FM(+15.99)GKVVNPT.Q	3	96.1	33.02	1007.51	9	4.9	504.765	2	26.48
2	408	418	P01009|A1AT_HUMAN		L.FM(+31.99)GKVVNPTQK	1	86.1	43.33	1279.66	11	5.8	640.841	2	26.6
2	409	418	P01009|A1AT_HUMAN		F.M(+15.99)GKVVNPTQK	6	99.9	52.32	1116.6	10	4.2	559.308	2	21.57
2	409	418	P01009|A1AT_HUMAN		F.MGKVVNPTQK	7	99.8	52.16	1100.6	10	4.1	551.31	2	23.92
2	409	417	P01009|A1AT_HUMAN		F.MGKVVNPTQ.K	4	99	37.86	972.506	9	3.4	487.262	2	26.04
2	409	417	P01009|A1AT_HUMAN		F.M(+15.99)GKVVNPTQ.K	1	98.2	33.67	988.501	9	9.6	989.518	1	25.9
2	409	416	P01009|A1AT_HUMAN		F.M(+15.99)GKVVNPT.Q	2	93.3	28.09	860.443	8	6.4	861.455	1	24.24
2	409	416	P01009|A1AT_HUMAN		F.MGKVVNPT.Q	4	82.5	25.93	844.448	8	9.3	845.463	1	25.57
2	410	418	P01009|A1AT_HUMAN		M.GKVVNPTQK	13	99.6	41.77	969.561	9	2.9	485.789	2	22.18
2	410	417	P01009|A1AT_HUMAN		M.GKVVNPTQ.K	2	97.3	34.32	841.466	8	4.5	421.742	2	23.76
2	410	416	P01009|A1AT_HUMAN		M.GKVVNPT.Q	4	95	30.45	713.407	7	5.9	357.713	2	22.73
2	411	418	P01009|A1AT_HUMAN		G.KVVNPTQK	25	98.8	40.98	912.539	8	2.5	457.278	2	20.15
2	411	417	P01009|A1AT_HUMAN		G.KVVNPTQ.K	5	75.8	27.92	784.444	7	6.5	785.457	1	21.33
2	411	416	P01009|A1AT_HUMAN		G.KVVNPT.Q	1	53	20.35	656.386	6	5	657.396	1	19.62
2	411	418	P01009|A1AT_HUMAN		G.KVVNP(+31.99)TQK	2	51.9	24.78	944.529	8	2.8	473.273	2	19.34
2	412	418	P01009|A1AT_HUMAN		K.VVNPTQK	10	92.9	31.43	784.444	7	4.5	785.455	1	18.73
2	412	416	P01009|A1AT_HUMAN		K.VVNPT.Q	3	43.3	21.6	528.291	5	6.7	529.302	1	24.03
2	413	418	P01009|A1AT_HUMAN		V.VNPTQK	4	74	26.33	685.376	6	2.1	686.385	1	19.28
2	414	418	P01009|A1AT_HUMAN		V.NPTQK	3	63.1	22.86	586.308	5	3.1	587.317	1	18.77
23	414	423	P01011|AACT_HUMAN	SERPINA3	F.MSKVTNPKQA	8	99.1	43.75	1102.58	10	5.2	552.3	2	22.01
23	414	421	P01011|AACT_HUMAN		F.MSKVTNPK.Q	1	94.3	31.34	903.485	8	6.7	452.753	2	23
23	414	423	P01011|AACT_HUMAN		F.M(+15.99)SKVTNPKQA	3	88.3	31.66	1118.58	10	5.5	560.298	2	18.4
23	415	423	P01011|AACT_HUMAN		M.SKVTNPKQA	3	95.3	32.42	971.54	9	7.5	486.781	2	20.8
23	416	423	P01011|AACT_HUMAN		S.KVTNPKQA	4	96.6	31.9	884.508	8	0.5	443.262	2	22.15
23	417	423	P01011|AACT_HUMAN		K.VTNPKQA	1	71.2	22.52	756.413	7	-0.2	757.42	1	22.61
32	1	15	P01040|CYTA_HUMAN	CSTA (Cystatin-A)	MIPGGLSEAKPATPE.I	1	97.1	32.77	1496.75	15	7.7	749.39	2	30.36		30300
32	2	17	P01040|CYTA_HUMAN		M.IPGGLSEAKPATPEIQ.E	1	99.7	48.6	1606.86	16	7.6	804.442	2	32.25
32	2	15	P01040|CYTA_HUMAN		M.IPGGLSEAKPATPE.I	7	99.4	44.81	1365.71	14	3.3	683.866	2	28.98		508000							54700			26500
32	2	12	P01040|CYTA_HUMAN		M.IPGGLSEAKPA.T	1	98.2	37.41	1038.57	11	6.4	520.296	2	28.18
135	57	80	P01308|INS_HUMAN	INS (Insulin)	R.EAEDLQVGQVELGGGPGAGSLQPL.A	15	99.9	80.02	2320.15	24	6.8	1161.09	2	35.91								73600										641000	1850000	4800000	729000													23900
135	57	79	P01308|INS_HUMAN		R.EAEDLQVGQVELGGGPGAGSLQP.L	21	99.9	69.12	2207.07	23	3.7	1104.55	2	35.11													106000															67000	119000	190000	111000			22700
135	57	87	P01308|INS_HUMAN		R.EAEDLQVGQVELGGGPGAGSLQPLALEGSLQ.K	47	99.9	68	3018.51	31	1.8	1007.18	3	38.18													2820000				390000				11100	3020000		1060000	93000	438000		2250000	2240000	2800000	1500000			515000
135	57	85	P01308|INS_HUMAN		R.EAEDLQVGQVELGGGPGAGSLQPLALEGS.L	20	99.9	62.02	2777.37	29	3.8	1389.7	2	37.37													228000									33200		122000		112000		67700	101000	135000	194000
135	57	78	P01308|INS_HUMAN		R.EAEDLQVGQVELGGGPGAGSLQ.P	7	99.8	57.97	2110.02	22	2.6	1056.02	2	33.28													55200							251000		418000							4280
135	57	86	P01308|INS_HUMAN		R.EAEDLQVGQVELGGGPGAGSLQPLALEGSL.Q	3	99.7	49.4	2890.46	30	1.8	964.494	3	37.72																						238000
135	57	79	P01308|INS_HUMAN		R.EAEDLQVGQVELGGGPGAGSLQ(+.98)P.L	1	99.6	42.9	2208.05	23	-3.5	1105.03	2	35.19																												5200
135	57	75	P01308|INS_HUMAN		R.EAEDLQVGQVELGGGPGAG.S	1	99.4	44.25	1781.84	19	4.1	891.933	2	33.58
135	57	87	P01308|INS_HUMAN		R.EAEDLQVGQVELGGGPGAGSLQ(+.98)PLALEGSLQ(+.98).K	1	97.4	34.62	3020.48	31	1.3	1511.25	2	38.24																									0
135	57	65	P01308|INS_HUMAN		R.EAEDLQVGQ.V	1	90.7	28.27	987.451	9	7	988.465	1	28.94
135	57	79	P01308|INS_HUMAN		R.EAEDLQVGQ(+.98)VELGGGPGAGSLQP.L	1	87.6	25.59	2208.05	23	8.4	1105.04	2	35.08																										11100
135	57	87	P01308|INS_HUMAN		R.EAEDLQVGQVELGGGPGAGSLQ(+.98)PLALEGSLQ.K	1	82.3	26.48	3019.5	31	11.8	1007.52	3	38.05																													0
135	57	85	P01308|INS_HUMAN		R.EAEDLQVGQVELGGGPGAGSLQ(+.98)PLALEGS.L	1	74.3	25.08	2778.36	29	1.3	1390.19	2	37.29
135	58	80	P01308|INS_HUMAN		E.AEDLQVGQVELGGGPGAGSLQPL.A	1	99.7	49.82	2191.11	23	8.1	1096.57	2	37.44
135	60	80	P01308|INS_HUMAN		E.DLQVGQVELGGGPGAGSLQPL.A	2	99.7	44.6	1991.03	21	13.7	996.537	2	36.92																				0
135	66	75	P01308|INS_HUMAN		Q.VELGGGPGAG.S	1	64.4	24.12	812.403	10	5.1	813.414	1	28.45
135	70	77	P01308|INS_HUMAN		G.GGPGAGSL.Q	1	62.7	21.18	614.302	8	4.4	615.312	1	28.07
135	79	87	P01308|INS_HUMAN		Q.PLALEGSLQ.K	1	30	19.79	926.507	9	-1.2	927.513	1	38.15																													0
46	598	609	P01833|PIGR_HUMAN	Polymeric immunoglobulin receptor	K.AIQDPRLFAEEK.A	2	90.1	29.46	1415.74	12	4.2	708.881	2	30.54
46	598	639	P01833|PIGR_HUMAN		K.AIQDPRLFAEEKAVADTRDQADGSRASVDSGSSEEQGGSSRA.L	17	80	25.91	4350.03	42	5	871.019	5	32.08																												255000	293000			154000
46	598	605	P01833|PIGR_HUMAN		K.AIQDPRLF.A	1	51.3	21.84	958.524	8	1.5	480.27	2	31.04
46	599	623	P01833|PIGR_HUMAN		A.IQDPRLFAEEKAVADTRDQADGSRA.S	3	92.7	28.07	2758.36	25	5.9	690.602	4	31.95																			709000	1610000
46	604	639	P01833|PIGR_HUMAN		R.LFAEEKAVADTRDQADGSRASVDSGSSEEQGGSSRA.L	12	90.5	29.36	3669.67	36	7.8	918.433	4	28.07																															77900
46	605	623	P01833|PIGR_HUMAN		L.FAEEKAVADTRDQADGSRA.S	9	98.9	40.37	2035.96	19	7.1	679.664	3	26.92																		1230000	3820000	4480000
46	605	639	P01833|PIGR_HUMAN		L.FAEEKAVADTRDQADGSRASVDSGSSEEQGGSSRA.L	31	97.7	38.19	3556.59	35	2	890.156	4	28.15																										144000	0	116000		146000		122000	79800
46	605	612	P01833|PIGR_HUMAN		L.FAEEKAVA.D	1	65	22.93	863.439	8	6.1	432.729	2	25.95
46	605	640	P01833|PIGR_HUMAN		L.FAEEKAVADTRDQADGSRASVDSGSSEEQGGSSRAL.V	1	39	21.05	3669.67	36	8.2	918.433	4	27.92
46	606	639	P01833|PIGR_HUMAN		F.AEEKAVADTRDQADGSRASVDSGSSEEQGGSSRA.L	1	80.1	23.55	3409.52	34	1.1	853.389	4	26.21
46	606	623	P01833|PIGR_HUMAN		F.AEEKAVADTRDQADGSRA.S	1	31.4	19.42	1888.89	18	6.6	630.641	3	23.66
46	607	639	P01833|PIGR_HUMAN		A.EEKAVADTRDQADGSRASVDSGSSEEQGGSSRA.L	20	98.8	38.4	3338.48	33	2.1	1113.84	3	25.88																										136000	192000		0	185000	355000
46	607	623	P01833|PIGR_HUMAN		A.EEKAVADTRDQADGSRA.S	4	83.1	26.83	1817.85	17	7	606.962	3	24.04																					377000
46	610	639	P01833|PIGR_HUMAN		K.AVADTRDQADGSRASVDSGSSEEQGGSSRA.L	2	98.2	34.98	2952.3	30	0.9	985.11	3	25.8
46	610	622	P01833|PIGR_HUMAN		K.AVADTRDQADGSR.A	2	93	30.16	1360.63	13	5	681.327	2	19.87
46	610	624	P01833|PIGR_HUMAN		K.AVADTRDQADGSRAS.V	1	83.6	27	1518.7	15	9.2	760.365	2	21.55
46	611	623	P01833|PIGR_HUMAN		A.VADTRDQADGSRA.S	1	87.5	25.58	1360.63	13	8.7	681.33	2	20.6																				300000
46	611	639	P01833|PIGR_HUMAN		A.VADTRDQADGSRASVDSGSSEEQGGSSRA.L	1	58	24.17	2881.27	29	9	961.438	3	24.42
46	613	640	P01833|PIGR_HUMAN		A.DTRDQADGSRASVDSGSSEEQGGSSRAL.V	4	99.3	39.55	2824.25	28	6.6	942.429	3	26.82																			413000
46	623	648	P01833|PIGR_HUMAN		R.ASVDSGSSEEQGGSSRALVSTLVPLG.L	3	96.3	33.44	2489.22	26	-5	1245.61	2	36.07																														23700	0
46	624	639	P01833|PIGR_HUMAN		A.SVDSGSSEEQGGSSRA.L	10	99.9	57.28	1538.64	16	7.6	770.335	2	22.9																		438000	1770000	2320000	206000
46	624	640	P01833|PIGR_HUMAN		A.SVDSGSSEEQGGSSRAL.V	13	99.9	56.02	1651.73	17	7.3	826.878	2	25.94																		568000	2310000	2360000	189000
46	625	639	P01833|PIGR_HUMAN		S.VDSGSSEEQGGSSRA.L	8	99.9	58.84	1451.61	15	8.4	726.82	2	20.89																		271000		369000	419000
46	625	640	P01833|PIGR_HUMAN		S.VDSGSSEEQGGSSRAL.V	4	98.4	35.63	1564.7	16	7.1	783.361	2	25.86																				736000	259000
46	641	648	P01833|PIGR_HUMAN		L.VSTLVPLG.L	2	33.6	20.66	784.469	8	5.7	785.481	1	33.85
1	126	141	P02452|CO1A1_HUMAN	CO1A1	P.AGPP(+15.99)GRDGIP(+15.99)GQPGLP(+15.99).G	1	49.6	22.27	1532.76	16	9.1	767.393	2	28.68
1	126	158	P02452|CO1A1_HUMAN	Collagen alpha-1(I) chain	P.AGPP(+31.99)GRDGIPGQPGLPGPP(+31.99)GPP(+15.99)GPP(+31.99)GPPGLGGN.F	1	49.5	21.23	2999.44	33	-0.8	1500.72	2	31.63
1	126	141	P02452|CO1A1_HUMAN		P.AGPP(+15.99)GRDGIP(+15.99)GQP(+15.99)GLP(+15.99).G	1	49.3	22.16	1548.75	16	10.8	775.392	2	27.95
1	127	141	P02452|CO1A1_HUMAN		A.GPP(+15.99)GRDGIP(+15.99)GQPGLP(+15.99).G	1	92.9	32.02	1461.72	15	8.3	731.874	2	28.51
1	136	152	P02452|CO1A1_HUMAN		P.GQ(+.98)P(+15.99)GLPGP(+15.99)PGP(+15.99)PGPPGP.P	43	98	36.53	1523.73	17	2.1	762.872	2	28.44								4270000			10300000							3860000		2680000						2490000	3660000	1230000	1350000	1560000	1390000		1400000
1	136	152	P02452|CO1A1_HUMAN		P.GQ(+.98)P(+15.99)GLPGPPGP(+15.99)PGPPGP.P	20	96.5	31.87	1507.73	17	0.2	754.873	2	28.74																												523000			267000
1	136	152	P02452|CO1A1_HUMAN		P.GQ(+.98)P(+15.99)GLPGPP(+15.99)GPPGPPGP.P	4	95.9	29.92	1507.73	17	0.3	754.873	2	29.9
1	136	156	P02452|CO1A1_HUMAN		P.GQ(+.98)P(+15.99)GLPGP(+15.99)PGP(+15.99)PGP(+15.99)PGPPGLG.G	5	92	40.2	1863.9	21	-16.6	932.942	2	28.1
1	136	152	P02452|CO1A1_HUMAN		P.GQ(+.98)P(+15.99)GLPGPPGPPGPPGP.P	3	91.7	28.56	1491.74	17	0	746.875	2	29.81																									203000
1	136	152	P02452|CO1A1_HUMAN		P.GQ(+.98)P(+15.99)GLPGPP(+15.99)GP(+15.99)PGPPGP.P	3	87.1	26.28	1523.73	17	1.4	762.871	2	27.68																5530000
1	136	152	P02452|CO1A1_HUMAN		P.GQ(+.98)PGLPGP(+15.99)PGP(+15.99)PGPPGP.P	3	83.6	26.37	1507.73	17	-2.1	754.871	2	29.37																										190000
1	136	152	P02452|CO1A1_HUMAN		P.GQ(+.98)PGLPGPPGP(+15.99)PGPPGP.P	1	70.3	24.24	1491.74	17	2.2	746.877	2	29.75
1	139	158	P02452|CO1A1_HUMAN		P.GLP(+15.99)GPP(+15.99)GPP(+15.99)GPP(+15.99)GPP(+15.99)GLGGN.F	3	96.4	31.25	1767.84	20	-0.2	884.928	2	30					21600
1	139	158	P02452|CO1A1_HUMAN		P.GLP(+15.99)GPP(+15.99)GPPGP(+15.99)P(+15.99)GPP(+15.99)GLGGN.F	4	93.7	27.59	1767.84	20	2.6	884.931	2	29.6										5.93												26700
1	139	154	P02452|CO1A1_HUMAN		P.GLP(+15.99)GPP(+15.99)GPP(+15.99)GPP(+15.99)GPP(+15.99)G.L	44	84	28.48	1426.67	16	1.5	1427.68	1	28.82					526000							234000	288000	598000						838000			214000			144000		408000				231000
1	139	158	P02452|CO1A1_HUMAN		P.GLP(+15.99)GPP(+15.99)GPP(+15.99)GPP(+15.99)GP(+15.99)PGLGGN.F	1	84	24.19	1767.84	20	3.2	884.931	2	29.84
1	139	153	P02452|CO1A1_HUMAN		P.GLPGPP(+15.99)GPP(+15.99)GPP(+15.99)GPP.G	1	77.3	25.93	1337.66	15	-15.9	669.827	2	27.7
1	139	154	P02452|CO1A1_HUMAN		P.GLP(+15.99)GPP(+15.99)GP(+15.99)PGPP(+15.99)GPP(+15.99)G.L	8	59.6	23.22	1426.67	16	3.7	714.346	2	30.09					530000		815000		225000			228000
1	139	153	P02452|CO1A1_HUMAN		P.GLPGPP(+15.99)GP(+15.99)PGPP(+15.99)GPP.G	1	54.6	24.27	1337.66	15	-15.9	669.827	2	27.52
1	139	151	P02452|CO1A1_HUMAN		P.GLP(+15.99)GPP(+15.99)GPP(+15.99)GPP(+15.99)G.P	1	37.9	20.09	1159.55	13	1.4	1160.56	1	27.76							1790000
1	139	153	P02452|CO1A1_HUMAN		P.GLPGPP(+15.99)GPP(+15.99)GPPGPP.G	1	36.1	20.58	1321.67	15	-19.5	661.828	2	28.42
1	139	154	P02452|CO1A1_HUMAN		P.GLP(+15.99)GPP(+15.99)GPP(+15.99)GPPGP(+15.99)P(+15.99)G.L	1	34.4	19.25	1426.67	16	0	714.344	2	28.82
1	142	154	P02452|CO1A1_HUMAN		P.GPP(+15.99)GPP(+15.99)GPP(+15.99)GP(+15.99)PG.L	16	73.2	24.36	1143.52	13	0.5	1144.53	1	26.14							245000				978000																		168000			207000
1	142	154	P02452|CO1A1_HUMAN		P.GPP(+15.99)GPP(+15.99)GPP(+15.99)GPP(+15.99)G.L	74	72	26.44	1143.52	13	1.8	1144.53	1	26.52	332000	226000	307000	616000	961000		719000		167000	617000	685000		679000	1150000	986000	1190000	3460000	292000	725000	654000	497000	62700	255000	108000		610000			308000	283000	129000	467000	1080000	210000	263000
1	142	153	P02452|CO1A1_HUMAN		P.GPP(+15.99)GPP(+15.99)GPP(+15.99)GPP.G	25	71.4	24.35	1070.5	12	1.1	1071.51	1	27.71							62300			33300	377000			635000	159000		160000						35000			412000							112000		32100
1	142	154	P02452|CO1A1_HUMAN		P.GP(+15.99)PGPP(+15.99)GPP(+15.99)GPP(+15.99)G.L	37	68.3	23.7	1143.52	13	4	572.769	2	27.08	327000			405000	689000			1870000						1130000			472000	287000					145000	103000										433000	56800
1	142	154	P02452|CO1A1_HUMAN		P.GP(+15.99)P(+15.99)GPP(+15.99)GPP(+15.99)GPP(+15.99)G.L	2	54.3	22.32	1159.51	13	1.2	1160.52	1	25.9
1	142	151	P02452|CO1A1_HUMAN		P.GP(+15.99)P(+15.99)GPP(+15.99)GPP(+15.99)G.P	2	44.4	19.66	892.393	10	0.9	893.401	1	23.58
1	142	150	P02452|CO1A1_HUMAN		P.GPP(+15.99)GPP(+15.99)GPP.G	11	33.3	19.98	803.381	9	3.3	804.391	1	26.54																													45900		70800	64700	263000
1	142	151	P02452|CO1A1_HUMAN		P.GPP(+15.99)GPP(+15.99)GPP(+15.99)G.P	38	32.1	22.31	876.398	10	0.3	877.405	1	24.79																									656000	2140000		362000	1400000	490000	643000	1150000	744000
1	142	153	P02452|CO1A1_HUMAN		P.GPP(+15.99)GPP(+15.99)GPPGPP.G	2	31.5	20.05	1054.51	12	5.8	528.264	2	28
1	201	227	P02452|CO1A1_HUMAN		G.FQGP(+15.99)PGEP(+15.99)GEP(+15.99)GASGPMGPRGPP(+15.99)GPP(+15.99)G.K	16	99.9	63.43	2560.13	27	1.8	1281.07	2	29.75																	182000								86600	173000			39600		20300
1	201	227	P02452|CO1A1_HUMAN		G.FQGPP(+15.99)GEP(+15.99)GEP(+15.99)GASGPMGPRGPP(+15.99)GPP(+15.99)G.K	23	99.9	62.76	2560.13	27	1.5	1281.07	2	29.81		82100	90800	104000													261000									269000			94800	74900	155000	130000
1	201	227	P02452|CO1A1_HUMAN		G.FQGPP(+15.99)GEP(+15.99)GEP(+15.99)GASGPMGPRGPP(+15.99)GP(+15.99)PG.K	1	99.9	53.43	2560.13	27	-4.3	1281.07	2	29.58																									72200
1	201	227	P02452|CO1A1_HUMAN		G.FQGPPGEP(+15.99)GEP(+15.99)GASGPMGPRGPP(+15.99)GPP(+15.99)G.K	2	99.7	47.64	2544.13	27	0.3	1273.07	2	30.15
1	202	227	P02452|CO1A1_HUMAN		F.QGPP(+15.99)GEP(+15.99)GEPGASGP(+15.99)MGPRGPP(+15.99)GPP(+15.99)G.K	1	99.1	39.85	2413.06	26	1.4	1207.54	2	28.2
1	202	227	P02452|CO1A1_HUMAN		F.QGPP(+15.99)GEP(+15.99)GEP(+15.99)GASGPMGPRGPP(+15.99)GP(+15.99)PG.K	2	99.1	39.27	2413.06	26	-0.5	1207.54	2	28.19
1	202	227	P02452|CO1A1_HUMAN		F.QGPP(+15.99)GEP(+15.99)GEP(+15.99)GASGPMGPRGPP(+15.99)GPP(+15.99)G.K	4	98.9	36.84	2413.06	26	2.4	1207.54	2	28.13
1	202	227	P02452|CO1A1_HUMAN		F.QGP(+15.99)PGEP(+15.99)GEP(+15.99)GASGPMGPRGPP(+15.99)GPP(+15.99)G.K	1	92.7	28.52	2413.06	26	-0.9	1207.54	2	28.18
1	220	249	P02452|CO1A1_HUMAN		P.RGPP(+15.99)GPP(+15.99)GKN(+.98)GDDGEAGKPGRP(+15.99)GERGPP(+15.99)GP.Q	1	62.1	21.18	2924.38	30	7.9	585.887	5	23.87
1	221	239	P02452|CO1A1_HUMAN		R.GPP(+15.99)GPP(+15.99)GKNGDDGEAGKP(+15.99)G.R	37	99.9	57.98	1750.78	19	6.9	876.401	2	22.99					101000			634000					5210000	2040000	2450000	13500000	5990000				808000		59800										682000	2090000
1	221	239	P02452|CO1A1_HUMAN		R.GPP(+15.99)GPP(+15.99)GKNGDDGEAGKPG.R	16	99.9	49.33	1734.78	19	1.3	868.399	2	22.8					260000			977000			685000					996000	1710000							98400					544000				1700000
1	221	242	P02452|CO1A1_HUMAN		R.GPP(+15.99)GPP(+15.99)GKNGDDGEAGKP(+15.99)GRP(+15.99)G.E	19	99.7	47.09	2076.95	22	10.7	1039.49	2	20.65											6210000			1420000	3560000	16600000	7130000																1410000
1	221	239	P02452|CO1A1_HUMAN		R.GPP(+15.99)GPP(+15.99)GKN(+.98)GDDGEAGKP(+15.99)G.R	12	99.7	46.62	1751.76	19	9.2	876.895	2	22.97															1400000			1310000	4000000	7500000	248000
1	221	239	P02452|CO1A1_HUMAN		R.GPP(+15.99)GPP(+15.99)GKN(+.98)GDDGEAGKPG.R	5	99.6	45.81	1735.76	19	7.8	868.896	2	23.87								119000										377000		642000
1	221	239	P02452|CO1A1_HUMAN		R.GP(+15.99)PGPP(+15.99)GKN(+.98)GDDGEAGKPG.R	5	99.2	40.44	1735.76	19	4.7	579.598	3	23.81								7440										940000		1490000
1	221	239	P02452|CO1A1_HUMAN		R.GP(+15.99)PGPP(+15.99)GKNGDDGEAGKP(+15.99)G.R	25	99.2	40.24	1750.78	19	6	584.603	3	20.03								1620000			1310000			1690000			1930000				110000		58200										1080000	565000
1	221	242	P02452|CO1A1_HUMAN		R.GPP(+15.99)GPP(+15.99)GKN(+.98)GDDGEAGKP(+15.99)GRP(+15.99)G.E	4	99.2	39.26	2077.93	22	6.9	693.655	3	22.7																			7060000	3510000
1	221	239	P02452|CO1A1_HUMAN		R.GP(+15.99)PGPP(+15.99)GKN(+.98)GDDGEAGKP(+15.99)G.R	5	98.8	39.22	1751.76	19	6.6	584.931	3	22.41																				7030000	393000
1	221	239	P02452|CO1A1_HUMAN		R.GP(+15.99)PGPP(+15.99)GKNGDDGEAGKPG.R	14	94.9	30.84	1734.78	19	5.3	579.271	3	22.78				338000	295000			2390000									1730000
1	221	242	P02452|CO1A1_HUMAN		R.GPP(+15.99)GP(+15.99)PGKN(+.98)GDDGEAGKP(+15.99)GRP(+15.99)G.E	1	94.3	28.84	2077.93	22	7.6	693.656	3	22.72																				1740000
1	221	239	P02452|CO1A1_HUMAN		R.GP(+15.99)PGP(+15.99)PGKNGDDGEAGKP(+15.99)G.R	8	93.6	31.27	1750.78	19	3.2	584.601	3	23.28								311000							799000	2790000	1930000							57800
1	221	239	P02452|CO1A1_HUMAN		R.GPP(+15.99)GP(+15.99)PGKNGDDGEAGKP(+15.99)G.R	6	93.5	28.21	1750.78	19	5.5	584.602	3	19.99					77700								1150000			1490000
1	221	239	P02452|CO1A1_HUMAN		R.GP(+15.99)P(+15.99)GPPGKNGDDGEAGKP(+15.99)G.R	1	91.7	27.95	1750.78	19	1.4	584.6	3	19.36
1	221	242	P02452|CO1A1_HUMAN		R.GP(+15.99)PGPP(+15.99)GKNGDDGEAGKP(+15.99)GRP(+15.99)G.E	4	87.6	28.13	2076.95	22	8.5	693.328	3	21.34											2760000
1	221	242	P02452|CO1A1_HUMAN		R.GPP(+15.99)GP(+15.99)PGKNGDDGEAGKP(+15.99)GRP(+15.99)G.E	2	83.2	26.55	2076.95	22	12.5	1039.49	2	20.42
1	221	239	P02452|CO1A1_HUMAN		R.GPP(+15.99)GP(+15.99)PGKN(+.98)GDDGEAGKP(+15.99)G.R	2	77.2	24.91	1751.76	19	7.7	584.932	3	22.45
1	221	239	P02452|CO1A1_HUMAN		R.GPP(+15.99)GP(+15.99)PGKN(+.98)GDDGEAGKPG.R	2	75.4	25.59	1735.76	19	4.1	579.598	3	24.38															194000
1	221	242	P02452|CO1A1_HUMAN		R.GPPGP(+15.99)P(+15.99)GKNGDDGEAGKP(+15.99)GRP(+15.99)G.E	2	73.4	25.01	2076.95	22	2.7	693.324	3	20.6
1	221	238	P02452|CO1A1_HUMAN		R.GPP(+15.99)GPP(+15.99)GKN(+.98)GDDGEAGKP(+15.99).G	1	69	25.87	1694.74	18	9.4	565.925	3	21.43
1	221	242	P02452|CO1A1_HUMAN		R.GP(+15.99)PGPP(+15.99)GKN(+.98)GDDGEAGKP(+15.99)GRP(+15.99)G.E	1	38.9	21.89	2077.93	22	4.8	693.654	3	23.33
1	222	239	P02452|CO1A1_HUMAN		G.PP(+15.99)GPP(+15.99)GKN(+.98)GDDGEAGKP(+15.99)G.R	8	99.7	49.55	1694.74	18	6.8	565.924	3	22.61															485000			1120000	9210000	2150000	212000
1	222	239	P02452|CO1A1_HUMAN		G.PP(+15.99)GPP(+15.99)GKNGDDGEAGKP(+15.99)G.R	13	99.7	47.66	1693.75	18	7.2	847.89	2	22.5													56200	440000	655000		828000									39000
1	222	239	P02452|CO1A1_HUMAN		G.PP(+15.99)GPP(+15.99)GKNGDDGEAGKPG.R	9	99.5	45.18	1677.76	18	1.9	839.889	2	22.43											263000					228000	349000
1	222	239	P02452|CO1A1_HUMAN		G.P(+15.99)PGPP(+15.99)GKN(+.98)GDDGEAGKP(+15.99)G.R	1	99.4	41.34	1694.74	18	6.6	565.924	3	22.93																		363000
1	222	239	P02452|CO1A1_HUMAN		G.PP(+15.99)GPP(+15.99)GKN(+.98)GDDGEAGKPG.R	1	98.7	37.15	1678.74	18	3.8	560.591	3	23.66																			1030000
1	222	239	P02452|CO1A1_HUMAN		G.P(+15.99)PGPP(+15.99)GKNGDDGEAGKP(+15.99)G.R	7	98.5	39.07	1693.75	18	4.2	565.594	3	22.78															169000		1470000
1	222	239	P02452|CO1A1_HUMAN		G.P(+15.99)PGP(+15.99)PGKNGDDGEAGKP(+15.99)G.R	1	97.4	33.86	1693.75	18	6.7	565.596	3	21.67
1	222	239	P02452|CO1A1_HUMAN		G.P(+15.99)P(+15.99)GPPGKNGDDGEAGKP(+15.99)G.R	2	88.9	30.17	1693.75	18	6.6	565.596	3	18.93																																		218000
1	222	241	P02452|CO1A1_HUMAN		G.PP(+15.99)GPP(+15.99)GKNGDDGEAGKP(+15.99)GRP(+15.99).G	1	86.1	26.17	1962.9	20	2.5	491.734	4	19.97																254000
1	222	239	P02452|CO1A1_HUMAN		G.PPGP(+15.99)P(+15.99)GKNGDDGEAGKPG.R	1	83.4	25.86	1677.76	18	1.1	839.888	2	23.4
1	223	241	P02452|CO1A1_HUMAN		P.P(+15.99)GP(+15.99)PGKNGDDGEAGKP(+15.99)GRP(+15.99).G	2	96.9	34.01	1865.85	19	2.1	622.959	3	19.72											288000					357000
1	223	241	P02452|CO1A1_HUMAN		P.P(+15.99)GPP(+15.99)GKNGDDGEAGKP(+15.99)GRP(+15.99).G	2	95.6	32.22	1865.85	19	2.3	622.959	3	19.13																505000
1	223	241	P02452|CO1A1_HUMAN		P.P(+15.99)GPP(+15.99)GKN(+.98)GDDGEAGKP(+15.99)GRP(+15.99).G	2	93.1	32.9	1866.83	19	4.3	623.288	3	23.64																				154000
1	224	242	P02452|CO1A1_HUMAN		P.GPP(+15.99)GKNGDDGEAGKP(+15.99)GRP(+15.99)G.E	8	99.8	49.18	1809.82	19	-2.3	905.917	2	23.47															8140		57200																424000	35500
1	224	239	P02452|CO1A1_HUMAN		P.GPP(+15.99)GKN(+.98)GDDGEAGKPG.R	7	99.7	46.14	1468.64	16	9.1	735.335	2	20.75																		1640000	3040000	3270000	609000
1	224	239	P02452|CO1A1_HUMAN		P.GPP(+15.99)GKNGDDGEAGKP(+15.99)G.R	7	99.2	43.84	1483.65	16	9	742.841	2	19.6									8140																								356000	828000
1	224	242	P02452|CO1A1_HUMAN		P.GPP(+15.99)GKN(+.98)GDDGEAGKP(+15.99)GRP(+15.99)G.E	5	98.3	35.5	1810.81	19	7.2	604.614	3	17.61																		46100		339000	45500
1	224	239	P02452|CO1A1_HUMAN		P.GPP(+15.99)GKN(+.98)GDDGEAGKP(+15.99)G.R	1	98.2	34.6	1484.64	16	7.5	743.332	2	14.82																		42400
1	224	242	P02452|CO1A1_HUMAN		P.GP(+15.99)PGKN(+.98)GDDGEAGKP(+15.99)GRP(+15.99)G.E	2	98	33.99	1810.81	19	7.1	604.614	3	17.14															16900				258000
1	224	250	P02452|CO1A1_HUMAN		P.GPP(+15.99)GKNGDDGEAGKP(+15.99)GRP(+15.99)GERGPP(+15.99)GPQ.G	4	85.6	26.56	2644.22	27	0.6	882.415	3	23.3																										265000
1	224	250	P02452|CO1A1_HUMAN		P.GPP(+15.99)GKNGDDGEAGKP(+15.99)GRP(+15.99)GERGPPGP(+15.99)Q.G	1	79.9	25.31	2644.22	27	8.4	882.422	3	22.95
1	224	250	P02452|CO1A1_HUMAN		P.GP(+15.99)PGKNGDDGEAGKP(+15.99)GRP(+15.99)GERGPP(+15.99)GPQ.G	1	74	22.73	2644.22	27	-0.1	882.415	3	22.5
1	225	239	P02452|CO1A1_HUMAN		G.PP(+15.99)GKN(+.98)GDDGEAGKPG.R	2	99.1	37.64	1411.62	15	8	706.824	2	17.53																			830000
1	225	239	P02452|CO1A1_HUMAN		G.PP(+15.99)GKNGDDGEAGKP(+15.99)G.R	3	70.9	28.46	1426.63	15	8.5	476.555	3	18.96																																		132000
1	226	239	P02452|CO1A1_HUMAN		P.P(+15.99)GKN(+.98)GDDGEAGKPG.R	2	99.4	43.49	1314.57	14	8.3	658.297	2	19.55																		389000
1	227	249	P02452|CO1A1_HUMAN		P.GKNGDDGEAGKP(+15.99)GRP(+15.99)GERGPP(+15.99)GP.Q	6	92.5	29.57	2249.04	23	1.6	750.689	3	22
1	227	249	P02452|CO1A1_HUMAN		P.GKNGDDGEAGKP(+15.99)GRP(+15.99)GERGPPGP(+15.99).Q	9	92.1	29.23	2249.04	23	2.1	750.689	3	21.01
1	227	249	P02452|CO1A1_HUMAN		P.GKNGDDGEAGKP(+15.99)GRPGERGP(+15.99)P(+15.99)GP.Q	1	91.6	24.4	2249.04	23	3.8	563.27	4	22.78
1	227	249	P02452|CO1A1_HUMAN		P.GKNGDDGEAGKPGRP(+15.99)GERGPPGP(+15.99).Q	1	88.5	29.19	2233.05	23	7.6	745.362	3	22.85
1	227	249	P02452|CO1A1_HUMAN		P.GKN(+.98)GDDGEAGKPGRP(+15.99)GERGPPGP(+15.99).Q	4	87.8	30.06	2234.03	23	7.8	745.69	3	22.92
1	227	250	P02452|CO1A1_HUMAN		P.GKNGDDGEAGKP(+15.99)GRP(+15.99)GERGPP(+15.99)GPQ.G	13	87.4	27.29	2377.1	24	4.4	793.378	3	21.97																										585000						74900
1	227	249	P02452|CO1A1_HUMAN		P.GKN(+.98)GDDGEAGKP(+15.99)GRP(+15.99)GERGPP(+15.99)GP.Q	3	86.4	26.81	2250.03	23	7.5	563.518	4	22.64
1	227	250	P02452|CO1A1_HUMAN		P.GKNGDDGEAGKP(+15.99)GRP(+15.99)GERGP(+15.99)PGPQ.G	2	83.9	28.17	2377.1	24	0.3	1189.56	2	23.05
1	227	249	P02452|CO1A1_HUMAN		P.GKN(+.98)GDDGEAGKP(+15.99)GRPGERGP(+15.99)P(+15.99)GP.Q	2	83.7	26.3	2250.03	23	8	563.518	4	22.27
1	227	249	P02452|CO1A1_HUMAN		P.GKNGDDGEAGKPGRP(+15.99)GERGPP(+15.99)GP.Q	1	83.4	26.72	2233.05	23	8.4	745.362	3	22.63
1	227	250	P02452|CO1A1_HUMAN		P.GKNGDDGEAGKP(+15.99)GRP(+15.99)GERGPPGP(+15.99)Q.G	2	81.1	25.36	2377.1	24	-3	1189.55	2	22.42																										69600
1	227	249	P02452|CO1A1_HUMAN		P.GKNGDDGEAGKPGRP(+15.99)GERGP(+15.99)PGP.Q	1	65.7	24.51	2233.05	23	6	559.272	4	23.2
1	227	249	P02452|CO1A1_HUMAN		P.GKNGDDGEAGKP(+15.99)GRPGERGPP(+15.99)GP(+15.99).Q	1	63.4	22.54	2249.04	23	5.2	563.271	4	20.3
1	227	250	P02452|CO1A1_HUMAN		P.GKN(+.98)GDDGEAGKP(+15.99)GRP(+15.99)GERGPP(+15.99)GPQ.G	3	62.3	21.25	2378.08	24	8.2	793.709	3	23.33																		205000	2910000	508000
1	227	249	P02452|CO1A1_HUMAN		P.GKN(+.98)GDDGEAGKP(+15.99)GRP(+15.99)GERGPPGP(+15.99).Q	2	48.9	21.85	2250.03	23	7.1	563.518	4	22.83																				501000
1	228	250	P02452|CO1A1_HUMAN		G.KNGDDGEAGKP(+15.99)GRP(+15.99)GERGP(+15.99)PGPQ.G	4	94.5	31.29	2320.08	23	8.7	774.374	3	20.78																										67600
1	229	249	P02452|CO1A1_HUMAN		K.NGDDGEAGKPGRP(+15.99)GERGPPGP(+15.99).Q	64	99.7	47.78	2047.93	21	1.5	1024.97	2	24.55		6280000	559000	500000		586000				515000				503000		1260000	816000					425000			2660000	8390000	3450000	5470000	5730000	1600000	2120000	2900000	5750000		180000
1	229	249	P02452|CO1A1_HUMAN		K.N(+.98)GDDGEAGKPGRP(+15.99)GERGPP(+15.99)GP.Q	51	99.2	42.51	2048.91	21	4.5	1025.47	2	25.1									24700			1650000						8860000	17100000		3520000	437000					87900	884000	412000		198000
1	229	249	P02452|CO1A1_HUMAN		K.N(+.98)GDDGEAGKPGRP(+15.99)GERGPPGP(+15.99).Q	57	99.2	42.07	2048.91	21	1	1025.47	2	26.39						10000000				445000	748000			370000	1860000	1740000		1060000	1790000	2730000	1060000					3580000	286000								667000
1	229	249	P02452|CO1A1_HUMAN		K.NGDDGEAGKP(+15.99)GRP(+15.99)GERGPPGP(+15.99).Q	51	98.3	37.06	2063.93	21	2.8	1032.97	2	23.22										183000		1280000					1400000								186000	2060000	6200000	996000	5510000	3000000	87200	1140000	2090000
1	229	249	P02452|CO1A1_HUMAN		K.N(+.98)GDDGEAGKP(+15.99)GRP(+15.99)GERGPPGP(+15.99).Q	27	98.2	37.05	2064.91	21	8.1	1033.47	2	24.5	377000										1230000	875000		4290000			105000		13100000							220000
1	229	249	P02452|CO1A1_HUMAN		K.N(+.98)GDDGEAGKP(+15.99)GRP(+15.99)GERGPP(+15.99)GP.Q	58	98.1	37.94	2064.91	21	0.7	689.311	3	24.3			1470000				2320000	1110000	117000			2750000													84500	317000	14000	64900						1450000
1	229	249	P02452|CO1A1_HUMAN		K.NGDDGEAGKP(+15.99)GRP(+15.99)GERGPP(+15.99)GP.Q	35	98	36.19	2063.93	21	1.7	1032.97	2	25.43						931000					396000														202000	1260000	851000	1000000		334000	1110000	566000
1	229	249	P02452|CO1A1_HUMAN		K.NGDDGEAGKP(+15.99)GRP(+15.99)GERGP(+15.99)PGP.Q	19	97.6	37.81	2063.93	21	0.8	1032.97	2	24																	784000								295000		27300	3120000	2230000		2040000	639000	1050000
1	229	249	P02452|CO1A1_HUMAN		K.NGDDGEAGKPGRP(+15.99)GERGPP(+15.99)GP.Q	18	97	34.66	2047.93	21	1	1024.97	2	24.64				781000													1120000					469000								387000		878000	1150000
1	229	251	P02452|CO1A1_HUMAN		K.NGDDGEAGKP(+15.99)GRP(+15.99)GERGPP(+15.99)GPQG.A	2	95.6	32.88	2249.01	23	11.2	1125.52	2	22.17
1	229	239	P02452|CO1A1_HUMAN		K.N(+.98)GDDGEAGKPG.R	1	95.1	35.26	1016.4	11	8.3	509.214	2	21.82
1	229	249	P02452|CO1A1_HUMAN		K.N(+.98)GDDGEAGKP(+15.99)GRP(+15.99)GERGP(+15.99)PGP.Q	32	93.9	32.4	2064.91	21	4.5	689.314	3	23.88														5460000						2410000					30500										119000
1	229	249	P02452|CO1A1_HUMAN		K.N(+.98)GDDGEAGKP(+15.99)GRPGERGP(+15.99)P(+15.99)GP.Q	2	93.2	31.36	2064.91	21	9	689.317	3	23.51
1	229	249	P02452|CO1A1_HUMAN		K.N(+.98)GDDGEAGKP(+15.99)GRPGERGP(+15.99)PGP(+15.99).Q	9	92.6	34.09	2064.91	21	8.8	689.317	3	24.92																				9570000	4490000						0
1	229	249	P02452|CO1A1_HUMAN		K.N(+.98)GDDGEAGKPGRP(+15.99)GERGP(+15.99)PGP.Q	33	91.8	32.19	2048.91	21	5	683.982	3	25.74			2220000	2310000			4290000					3260000										1540000			1230000			18200
1	229	250	P02452|CO1A1_HUMAN		K.N(+.98)GDDGEAGKP(+15.99)GRP(+15.99)GERGPP(+15.99)GPQ.G	3	89.4	28.61	2192.97	22	7.6	732.002	3	23.3											1150000									409000
1	229	249	P02452|CO1A1_HUMAN		K.NGDDGEAGKPGRP(+15.99)GERGP(+15.99)PGP.Q	4	89.1	27.74	2047.93	21	-0.6	683.65	3	24.3																										2810000					204000
1	229	249	P02452|CO1A1_HUMAN		K.N(+.98)GDDGEAGKPGRPGERGP(+15.99)PGP(+15.99).Q	2	80.6	23.5	2048.91	21	1.6	683.98	3	23.09	6490000
1	229	249	P02452|CO1A1_HUMAN		K.N(+.98)GDDGEAGKP(+15.99)GRPGERGPP(+15.99)GP(+15.99).Q	3	71.8	23.39	2064.91	21	6.6	689.315	3	23.78											5110000							2720000
1	229	250	P02452|CO1A1_HUMAN		K.NGDDGEAGKP(+15.99)GRP(+15.99)GERGPP(+15.99)GPQ.G	4	64.5	22.78	2191.98	22	-2.5	731.667	3	24.07																														152000
1	229	251	P02452|CO1A1_HUMAN		K.NGDDGEAGKPGRP(+15.99)GERGPPGP(+15.99)QG.A	1	59.5	22.09	2233.01	23	8.7	745.351	3	23.68
1	230	249	P02452|CO1A1_HUMAN		N.GDDGEAGKP(+15.99)GRP(+15.99)GERGPP(+15.99)GP.Q	19	96.1	34.17	1949.88	20	11.1	975.959	2	21.99											1970000
1	230	249	P02452|CO1A1_HUMAN		N.GDDGEAGKP(+15.99)GRP(+15.99)GERGP(+15.99)PGP.Q	7	95.6	29.1	1949.88	20	2.4	650.97	3	24.99
1	230	249	P02452|CO1A1_HUMAN		N.GDDGEAGKPGRP(+15.99)GERGPP(+15.99)GP.Q	9	95.4	33.77	1933.89	20	10	967.961	2	23.71																													224000
1	230	249	P02452|CO1A1_HUMAN		N.GDDGEAGKPGRP(+15.99)GERGPPGP(+15.99).Q	9	94.8	29.88	1933.89	20	2.3	967.953	2	23.02																					835000
1	230	249	P02452|CO1A1_HUMAN		N.GDDGEAGKP(+15.99)GRP(+15.99)GERGPPGP(+15.99).Q	4	92.6	27.26	1949.88	20	1.9	650.969	3	23.39																									227000		221000
1	230	249	P02452|CO1A1_HUMAN		N.GDDGEAGKPGRP(+15.99)GERGP(+15.99)PGP.Q	5	89.4	28.46	1933.89	20	4.7	645.639	3	22.99
1	230	250	P02452|CO1A1_HUMAN		N.GDDGEAGKP(+15.99)GRP(+15.99)GERGPP(+15.99)GPQ.G	8	86.6	27.54	2077.94	21	0.2	693.654	3	20.12											70100
1	230	249	P02452|CO1A1_HUMAN		N.GDDGEAGKP(+15.99)GRPGERGP(+15.99)P(+15.99)GP.Q	2	74.1	23.24	1949.88	20	7.1	650.973	3	23.37																																		382000
1	230	249	P02452|CO1A1_HUMAN		N.GDDGEAGKP(+15.99)GRPGERGPP(+15.99)GP(+15.99).Q	2	64.8	22.9	1949.88	20	1.8	650.969	3	22.7														1400000													29000
1	231	249	P02452|CO1A1_HUMAN		G.DDGEAGKP(+15.99)GRP(+15.99)GERGPPGP(+15.99).Q	41	99.5	44.29	1892.86	19	1.4	631.962	3	23.73			1260000							2040000	3620000		211000				1710000							1940000	318000		384000	776000	363000		160000		568000
1	231	249	P02452|CO1A1_HUMAN		G.DDGEAGKP(+15.99)GRP(+15.99)GERGPP(+15.99)GP.Q	31	98.5	39.67	1892.86	19	2.6	631.963	3	24.81												619000										228000					423000			161000			811000
1	231	249	P02452|CO1A1_HUMAN		G.DDGEAGKPGRP(+15.99)GERGPP(+15.99)GP.Q	6	98.3	36.57	1876.87	19	2.2	939.442	2	24.54																											129000					256000
1	231	249	P02452|CO1A1_HUMAN		G.DDGEAGKPGRP(+15.99)GERGPPGP(+15.99).Q	13	97.6	33.3	1876.87	19	2.3	939.443	2	24.64																										2380000						418000
1	231	249	P02452|CO1A1_HUMAN		G.DDGEAGKP(+15.99)GRP(+15.99)GERGP(+15.99)PGP.Q	7	94.9	30.26	1892.86	19	1.8	631.962	3	22.82
1	231	249	P02452|CO1A1_HUMAN		G.DDGEAGKP(+15.99)GRPGERGP(+15.99)PGP(+15.99).Q	5	94.1	32.71	1892.86	19	5.9	631.965	3	22.62
1	231	242	P02452|CO1A1_HUMAN		G.DDGEAGKP(+15.99)GRP(+15.99)G.E	3	92.7	31.9	1186.52	12	10	594.274	2	19.19																																		35100
1	231	239	P02452|CO1A1_HUMAN		G.DDGEAGKPG.R	2	91.6	31.47	844.356	9	8	423.189	2	20.05
1	231	249	P02452|CO1A1_HUMAN		G.DDGEAGKP(+15.99)GRPGERGP(+15.99)P(+15.99)GP.Q	1	88.3	27.72	1892.86	19	4.4	631.964	3	23.03
1	231	239	P02452|CO1A1_HUMAN		G.DDGEAGKP(+15.99)G.R	2	86.4	26.4	860.351	9	2.9	861.361	1	65.43																										76000
1	232	249	P02452|CO1A1_HUMAN		D.DGEAGKPGRP(+15.99)GERGPP(+15.99)GP.Q	1	33.9	19.79	1761.84	18	3.8	588.289	3	23.38																								137000
1	235	249	P02452|CO1A1_HUMAN		E.AGKP(+15.99)GRP(+15.99)GERGPPGP(+15.99).Q	1	61.5	21.48	1476.74	15	1.6	739.38	2	23.81
1	273	299	P02452|CO1A1_HUMAN		G.LDGAKGDAGPAGPKGEP(+15.99)GSP(+15.99)GENGAP(+15.99)G.Q	79	99.9	70.6	2407.09	27	-1	1204.55	2	25.82	968000	670000	672000		503000	461000	1290000		784000		1170000	491000	635000	156000								123000		1760000	651000	603000	221000	783000	220000	488000	108000	49200	1410000	1820000
1	273	299	P02452|CO1A1_HUMAN		G.LDGAKGDAGP(+15.99)AGPKGEP(+15.99)GSP(+15.99)GENGAP(+15.99)G.Q	30	99.9	58.34	2423.08	27	-1	1212.55	2	25.73		436000												960000									156000			148000		173000	172000			0		290000
1	273	299	P02452|CO1A1_HUMAN		G.LDGAKGDAGPAGP(+15.99)KGEP(+15.99)GSP(+15.99)GENGAP(+15.99)G.Q	40	99.9	56.3	2423.08	27	2.3	1212.55	2	25.24		437000		1920000					230000			214000	412000													172000		125000	28300				281000
1	273	305	P02452|CO1A1_HUMAN		G.LDGAKGDAGPAGPKGEP(+15.99)GSP(+15.99)GENGAP(+15.99)GQMGPRG.L	35	99.9	53.79	3033.38	33	1	1012.14	3	26.82		1540000	153000		449000	809000			316000					2750000		403000	3940000								147000			557000	642000		269000	971000
1	273	305	P02452|CO1A1_HUMAN		G.LDGAKGDAGPAGP(+15.99)KGEP(+15.99)GSP(+15.99)GENGAP(+15.99)GQMGPRG.L	30	99.8	49.13	3049.38	33	1.9	1017.47	3	26.65		743000			127000	223000								573000			565000											62100	272000			256000
1	273	305	P02452|CO1A1_HUMAN		G.LDGAKGDAGP(+15.99)AGPKGEP(+15.99)GSP(+15.99)GENGAP(+15.99)GQMGPRG.L	19	99.8	48.47	3049.38	33	3	1017.47	3	26.66														287000	136000														173000			164000
1	273	305	P02452|CO1A1_HUMAN		G.LDGAKGDAGPAGP(+15.99)KGEP(+15.99)GSP(+15.99)GENGAPGQM(+15.99)GPRG.L	5	99.2	38.96	3049.38	33	-0.2	1017.47	3	29																	773000					57700
1	273	305	P02452|CO1A1_HUMAN		G.LDGAKGDAGP(+15.99)AGP(+15.99)KGEP(+15.99)GSP(+15.99)GENGAP(+15.99)GQMGPRG.L	4	98.1	36.16	3065.37	33	3.7	1022.8	3	26.53																																134000
1	273	305	P02452|CO1A1_HUMAN		G.LDGAKGDAGPAGPKGEP(+15.99)GSP(+15.99)GEN(+.98)GAP(+15.99)GQMGPRG.L	1	98	33.82	3034.37	33	6.1	1012.47	3	26.3																			949000
1	273	304	P02452|CO1A1_HUMAN		G.LDGAKGDAGPAGPKGEP(+15.99)GSP(+15.99)GEN(+.98)GAP(+15.99)GQMGPR.G	1	95	33.58	2977.35	32	7.6	993.464	3	27.37
1	273	305	P02452|CO1A1_HUMAN		G.LDGAKGDAGPAGP(+15.99)KGEP(+15.99)GSP(+15.99)GEN(+.98)GAP(+15.99)GQMGPRG.L	1	94.7	30.71	3050.36	33	6.6	1017.8	3	26.46																		126000
1	273	299	P02452|CO1A1_HUMAN		G.LDGAKGDAGP(+15.99)AGP(+15.99)KGEPGSP(+15.99)GENGAP(+15.99)G.Q	2	94	32.39	2423.08	27	0.7	1212.55	2	25.66
1	273	299	P02452|CO1A1_HUMAN		G.LDGAKGDAGPAGPKGEP(+15.99)GSP(+15.99)GEN(+.98)GAP(+15.99)G.Q	9	92	27.45	2408.07	27	7.4	803.704	3	25.55																		594000	1960000	851000	1370000
1	273	305	P02452|CO1A1_HUMAN		G.LDGAKGDAGPAGP(+15.99)KGEP(+15.99)GSP(+15.99)GENGAP(+15.99)GQM(+15.99)GPRG.L	1	91.2	27.49	3065.37	33	1.4	1022.8	3	27.97
1	273	305	P02452|CO1A1_HUMAN		G.LDGAKGDAGP(+15.99)AGP(+15.99)KGEP(+15.99)GSP(+15.99)GENGAPGQM(+15.99)GPRG.L	1	89.2	26.3	3065.37	33	0.4	1022.8	3	25.27
1	273	305	P02452|CO1A1_HUMAN		G.LDGAKGDAGPAGPKGEP(+15.99)GSP(+15.99)GENGAPGQM(+15.99)GPRG.L	1	88.9	30.06	3033.38	33	7.5	1012.14	3	26.65									71200
1	273	305	P02452|CO1A1_HUMAN		G.LDGAKGDAGP(+15.99)AGPKGEP(+15.99)GSP(+15.99)GENGAP(+15.99)GQM(+15.99)GPRG.L	3	88.1	26.26	3065.37	33	0.7	1022.8	3	26.7																													28900
1	273	299	P02452|CO1A1_HUMAN		G.LDGAKGDAGP(+15.99)AGPKGEP(+15.99)GSP(+15.99)GEN(+.98)GAP(+15.99)G.Q	5	87.1	25.65	2424.07	27	7.1	809.036	3	25.78																		322000			236000
1	273	305	P02452|CO1A1_HUMAN		G.LDGAKGDAGP(+15.99)AGPKGEP(+15.99)GSP(+15.99)GEN(+.98)GAP(+15.99)GQMGPRG.L	1	83.2	23.79	3050.36	33	6.9	763.603	4	26.24																			1250000
1	273	299	P02452|CO1A1_HUMAN		G.LDGAKGDAGPAGP(+15.99)KGEP(+15.99)GSP(+15.99)GEN(+.98)GAP(+15.99)G.Q	3	82.5	24.48	2424.07	27	6.5	809.035	3	24.91																			703000	293000
1	273	305	P02452|CO1A1_HUMAN		G.LDGAKGDAGP(+15.99)AGP(+15.99)KGEPGSP(+15.99)GEN(+.98)GAP(+15.99)GQMGPRG.L	1	64	23.11	3050.36	33	6.6	763.603	4	26.22																		125000
1	273	305	P02452|CO1A1_HUMAN		G.LDGAKGDAGP(+15.99)AGP(+15.99)KGEP(+15.99)GSPGENGAP(+15.99)GQMGPRG.L	2	61.6	23.98	3049.38	33	6.3	763.357	4	25.85														545000										102000
1	273	305	P02452|CO1A1_HUMAN		G.LDGAKGDAGP(+15.99)AGPKGEPGSP(+15.99)GENGAP(+15.99)GQMGPRG.L	1	44	21.16	3033.38	33	5.2	759.357	4	25.69
1	279	299	P02452|CO1A1_HUMAN		G.DAGPAGPKGEP(+15.99)GSP(+15.99)GENGAP(+15.99)G.Q	8	99.8	47.23	1865.8	21	2.6	933.911	2	25.11																360000
1	287	305	P02452|CO1A1_HUMAN		K.GEP(+15.99)GSP(+15.99)GENGAP(+15.99)GQMGPRG.L	23	99.9	56.59	1798.75	19	2	900.386	2	25.39		1160000			486000			356000						76400		1270000						52800						566000	734000
1	287	305	P02452|CO1A1_HUMAN		K.GEP(+15.99)GSP(+15.99)GENGAP(+15.99)GQM(+15.99)GPRG.L	6	99.8	47.25	1814.75	19	0.1	908.382	2	23.62					163000																							240000
1	287	305	P02452|CO1A1_HUMAN		K.GEP(+15.99)GSP(+15.99)GEN(+.98)GAP(+15.99)GQMGPRG.L	5	99.2	37.95	1799.74	19	8.2	900.884	2	25.84																		151000	1200000	686000	621000
1	287	305	P02452|CO1A1_HUMAN		K.GEP(+15.99)GSP(+15.99)GEN(+.98)GAP(+15.99)GQM(+15.99)GPRG.L	1	97.2	33.18	1815.73	19	6.5	908.88	2	23.82																		97500
1	287	305	P02452|CO1A1_HUMAN		K.GEP(+15.99)GSP(+15.99)GENGAPGQM(+15.99)GPRG.L	1	95.4	31.93	1798.75	19	-1.4	900.383	2	24.4
1	288	305	P02452|CO1A1_HUMAN		G.EP(+15.99)GSP(+15.99)GENGAP(+15.99)GQMGPRG.L	69	99.8	49.81	1741.73	18	-0.2	871.873	2	25.58	1660000	1900000	496000	1660000	1360000				99500	1580000	661000		704000	1320000		1470000	2730000					52300			156000			749000	895000		92700	414000	427000	453000
1	288	304	P02452|CO1A1_HUMAN		G.EP(+15.99)GSP(+15.99)GENGAP(+15.99)GQMGPR.G	1	99.2	37.06	1684.71	17	3.2	843.365	2	23.68
1	288	305	P02452|CO1A1_HUMAN		G.EP(+15.99)GSP(+15.99)GENGAPGQM(+15.99)GPRG.L	2	98.4	36.22	1741.73	18	1.6	871.875	2	25.51
1	288	305	P02452|CO1A1_HUMAN		G.EP(+15.99)GSP(+15.99)GEN(+.98)GAP(+15.99)GQMGPRG.L	7	97.4	33.6	1742.72	18	6.4	872.371	2	25.48																		1520000	5560000		719000
1	288	305	P02452|CO1A1_HUMAN		G.EP(+15.99)GSP(+15.99)GENGAP(+15.99)GQM(+15.99)GPRG.L	5	92.8	28.31	1757.73	18	-1.6	879.87	2	23.42																							38900					185000
1	288	305	P02452|CO1A1_HUMAN		G.EP(+15.99)GSP(+15.99)GENGAP(+15.99)GQMGP(+15.99)RG.L	1	89.2	28.91	1757.73	18	1.7	879.872	2	23.44
1	288	305	P02452|CO1A1_HUMAN		G.EP(+15.99)GSP(+15.99)GEN(+.98)GAP(+15.99)GQM(+15.99)GPRG.L	2	33.2	20.65	1758.71	18	5.3	880.368	2	23.93
1	291	305	P02452|CO1A1_HUMAN		G.SP(+15.99)GENGAP(+15.99)GQM(+15.99)GPRG.L	28	98.5	39.11	1458.62	15	8.7	730.322	2	18.61																	91000											9910						104000
1	291	305	P02452|CO1A1_HUMAN		G.SP(+15.99)GENGAP(+15.99)GQMGPRG.L	25	98.1	35.21	1442.62	15	0.4	722.318	2	24.89	562000	286000		827000	342000		402000				312000					351000																		179000
1	291	305	P02452|CO1A1_HUMAN		G.SP(+15.99)GEN(+.98)GAP(+15.99)GQMGPRG.L	1	97	33.95	1443.6	15	4.1	722.813	2	24.87
1	291	305	P02452|CO1A1_HUMAN		G.SP(+15.99)GEN(+.98)GAP(+15.99)GQM(+15.99)GPRG.L	1	94.2	32.88	1459.6	15	7.3	730.812	2	22.14
1	291	305	P02452|CO1A1_HUMAN		G.SP(+15.99)GENGAPGQM(+15.99)GPRG.L	2	83.3	26.61	1442.62	15	2.7	722.32	2	23.39
1	296	305	P02452|CO1A1_HUMAN		N.GAP(+15.99)GQMGPRG.L	1	65.3	22.01	942.434	10	0	472.224	2	20.46											204000
1	321	357	P02452|CO1A1_HUMAN		G.ARGNDGATGAAGPP(+15.99)GPTGPAGPP(+15.99)GFP(+15.99)GAVGAKGEAGP.Q	1	99.9	54.7	3185.51	37	2	1062.85	3	31.01																															30300
1	321	362	P02452|CO1A1_HUMAN		G.ARGNDGATGAAGPP(+15.99)GPTGPAGPP(+15.99)GFP(+15.99)GAVGAKGEAGPQGP(+15.99)RG.S	1	99.8	50.07	3696.76	42	1.7	1233.26	3	29.95																													18400
1	321	362	P02452|CO1A1_HUMAN		G.ARGNDGATGAAGPP(+15.99)GPTGPAGP(+15.99)P(+15.99)GFP(+15.99)GAVGAKGEAGPQGPRG.S	8	99.4	41.54	3696.76	42	2.7	925.2	4	30.1																	356000														67800	0
1	321	368	P02452|CO1A1_HUMAN		G.ARGNDGATGAAGPP(+15.99)GPTGPAGP(+15.99)P(+15.99)GFP(+15.99)GAVGAKGEAGPQGPRGSEGPQG.V	3	99.4	40.68	4251.99	48	1.4	1418.34	3	29.6
1	321	362	P02452|CO1A1_HUMAN		G.ARGNDGATGAAGPP(+15.99)GPTGPAGP(+15.99)PGFP(+15.99)GAVGAKGEAGP(+15.99)QGPRG.S	1	98.7	38.51	3696.76	42	2.2	925.2	4	31.02
1	321	362	P02452|CO1A1_HUMAN		G.ARGNDGATGAAGPP(+15.99)GPTGPAGPP(+15.99)GFP(+15.99)GAVGAKGEAGPQGPRG.S	2	98.1	37.27	3680.77	42	2.5	921.202	4	29.94
1	321	362	P02452|CO1A1_HUMAN		G.ARGNDGATGAAGPP(+15.99)GPTGPAGPP(+15.99)GFP(+15.99)GAVGAKGEAGP(+15.99)QGPRG.S	2	97.5	37.52	3696.76	42	4.9	925.202	4	30																														68100
1	321	362	P02452|CO1A1_HUMAN		G.ARGNDGATGAAGP(+15.99)PGPTGPAGP(+15.99)P(+15.99)GFP(+15.99)GAVGAKGEAGPQGPRG.S	2	96.9	31.37	3696.76	42	2.9	925.201	4	29.75
1	321	362	P02452|CO1A1_HUMAN		G.ARGNDGATGAAGPPGP(+15.99)TGPAGP(+15.99)P(+15.99)GFP(+15.99)GAVGAKGEAGPQGPRG.S	1	87.4	29.51	3696.76	42	2.6	925.2	4	31.08
1	321	362	P02452|CO1A1_HUMAN		G.ARGNDGATGAAGPP(+15.99)GPTGPAGP(+15.99)PGFP(+15.99)GAVGAKGEAGPQGPRG.S	1	83.4	23.68	3680.77	42	0.7	921.2	4	28.94
1	322	352	P02452|CO1A1_HUMAN		A.RGNDGATGAAGPP(+15.99)GPTGPAGPP(+15.99)GFP(+15.99)GAVGAK.G	1	99.6	42.13	2703.3	31	7.9	902.114	3	29.82																					71900
1	322	362	P02452|CO1A1_HUMAN		A.RGNDGATGAAGPP(+15.99)GPTGPAGP(+15.99)P(+15.99)GFP(+15.99)GAVGAKGEAGPQGPRG.S	1	87.4	25.39	3625.73	41	8	907.446	4	29.95
1	323	349	P02452|CO1A1_HUMAN		R.GNDGATGAAGPP(+15.99)GPTGPAGP(+15.99)PGFP(+15.99)GAV.G	1	99.6	44.9	2291.05	27	5.3	1146.54	2	32.61
1	323	349	P02452|CO1A1_HUMAN		R.GNDGATGAAGPP(+15.99)GPTGPAGPP(+15.99)GFP(+15.99)GAV.G	1	99.4	41.44	2291.05	27	6.6	1146.54	2	32.58
1	323	368	P02452|CO1A1_HUMAN		R.GNDGATGAAGPP(+15.99)GPTGPAGPP(+15.99)GFP(+15.99)GAVGAKGEAGPQGPRGSEGPQG.V	2	96.1	31.68	4008.86	46	-3	1337.29	3	30.79
1	323	362	P02452|CO1A1_HUMAN		R.GNDGATGAAGPP(+15.99)GPTGPAGPP(+15.99)GFP(+15.99)GAVGAKGEAGP(+15.99)QGPRG.S	6	93.2	29.83	3469.62	40	-1.8	1157.55	3	30.69						102000
1	323	362	P02452|CO1A1_HUMAN		R.GNDGATGAAGPPGP(+15.99)TGPAGPP(+15.99)GFP(+31.99)GAVGAKGEAGPQGPRG.S	1	58.5	30.42	3469.62	40	2.7	1157.55	3	30.48
1	323	362	P02452|CO1A1_HUMAN		R.GNDGATGAAGPP(+15.99)GPTGPAGPP(+15.99)GFP(+31.99)GAVGAKGEAGPQGPRG.S	1	55.3	30.37	3469.62	40	2.5	1157.55	3	30.55
1	323	362	P02452|CO1A1_HUMAN		R.GNDGATGAAGP(+15.99)PGPTGPAGPP(+15.99)GFP(+31.99)GAVGAKGEAGPQGPRG.S	1	53.8	20.46	3469.62	40	5.7	1157.56	3	30.48
1	329	352	P02452|CO1A1_HUMAN		T.GAAGPP(+15.99)GPTGPAGPP(+15.99)GFP(+15.99)GAVGAK.G	8	99.9	62.79	2032	24	8.1	1017.02	2	29.86																			2740000	811000	177000
1	329	352	P02452|CO1A1_HUMAN		T.GAAGPP(+15.99)GPTGPAGPP(+15.99)GFPGAVGAK.G	1	92	27.28	2016.01	24	8.1	1009.02	2	31.64
1	338	352	P02452|CO1A1_HUMAN		T.GPAGPP(+15.99)GFP(+15.99)GAVGAK.G	3	99.6	43.17	1310.66	15	5.2	656.342	2	29.3																			742000	435000
1	338	349	P02452|CO1A1_HUMAN		T.GPAGPP(+15.99)GFP(+15.99)GAV.G	2	86.5	28.23	1054.51	12	6.2	1055.52	1	32.52
1	341	349	P02452|CO1A1_HUMAN		A.GPP(+15.99)GFP(+15.99)GAV.G	3	45	22.12	829.397	9	6.1	830.409	1	31.09
1	352	364	P02452|CO1A1_HUMAN		A.KGEAGP(+15.99)Q(+.98)GPRGSE.G	1	32.1	19.48	1285.59	13	0.7	643.803	2	19.71
1	353	368	P02452|CO1A1_HUMAN		K.GEAGPQGPRGSEGPQG.V	1	83.2	23.85	1479.67	16	4.8	740.846	2	25.2																			500000
1	353	362	P02452|CO1A1_HUMAN		K.GEAGPQGPRG.S	1	65.1	22.99	924.441	10	7.7	463.231	2	21.63
1	363	398	P02452|CO1A1_HUMAN		G.SEGPQGVRGEP(+15.99)GPP(+15.99)GPAGAAGPAGNP(+15.99)GADGQP(+15.99)GAKG.A	1	91.3	30.12	3182.46	36	-0.5	1061.83	3	27.34
1	369	404	P02452|CO1A1_HUMAN		G.VRGEP(+15.99)GPP(+15.99)GPAGAAGPAGNP(+15.99)GADGQP(+15.99)GAKGANGAP(+15.99)G.I	25	99.7	46.51	3110.44	36	2	1037.82	3	26.52		313000							107000							1590000	2550000												219000	570000	630000
1	369	398	P02452|CO1A1_HUMAN		G.VRGEP(+15.99)GPP(+15.99)GPAGAAGPAGNP(+15.99)GADGQP(+15.99)GAKG.A	4	99.7	43.58	2627.23	30	-1.4	876.75	3	25.99																														78200
1	369	385	P02452|CO1A1_HUMAN		G.VRGEP(+15.99)GPP(+15.99)GPAGAAGPA.G	4	99.6	47.94	1488.73	17	6.4	745.378	2	25.9																			138000
1	369	385	P02452|CO1A1_HUMAN		G.VRGEP(+15.99)GPPGP(+15.99)AGAAGPA.G	2	99.1	40.97	1488.73	17	10.2	745.381	2	26.39																																		43700
1	369	404	P02452|CO1A1_HUMAN		G.VRGEP(+15.99)GPPGP(+15.99)AGAAGPAGNP(+15.99)GADGQP(+15.99)GAKGANGAP(+15.99)G.I	3	99	40.77	3110.44	36	9.2	1037.83	3	25.81
1	369	398	P02452|CO1A1_HUMAN		G.VRGEP(+15.99)GP(+15.99)PGPAGAAGPAGNP(+15.99)GADGQP(+15.99)GAKG.A	1	98	36.38	2627.23	30	3.1	876.754	3	26.84
1	369	404	P02452|CO1A1_HUMAN		G.VRGEP(+15.99)GP(+15.99)PGPAGAAGPAGNP(+15.99)GADGQP(+15.99)GAKGANGAP(+15.99)G.I	2	96.5	33.05	3110.44	36	3.4	1037.82	3	26.35
1	369	404	P02452|CO1A1_HUMAN		G.VRGEPGP(+15.99)P(+15.99)GPAGAAGP(+15.99)AGNPGADGQP(+15.99)GAKGANGAP(+15.99)G.I	1	83	25.3	3110.44	36	1	1037.82	3	28.55																																	230000
1	369	379	P02452|CO1A1_HUMAN		G.VRGEP(+15.99)GPP(+15.99)GPA.G	5	71.2	23.16	1064.53	11	5	533.273	2	24.33																		141000
1	369	404	P02452|CO1A1_HUMAN		G.VRGEP(+15.99)GPP(+15.99)GPAGAAGPAGNPGADGQP(+31.99)GAKGANGAP(+31.99)G.I	1	58.2	29.82	3126.43	36	2.7	1043.15	3	26.52
1	369	398	P02452|CO1A1_HUMAN		G.VRGEPGPPGP(+31.99)AGAAGPAGNP(+15.99)GADGQP(+15.99)GAKG.A	1	48.6	24.39	2627.23	30	-1.3	876.75	3	26.53																														74100
1	369	404	P02452|CO1A1_HUMAN		G.VRGEP(+31.99)GPPGPAGAAGPAGNP(+15.99)GADGQP(+31.99)GAKGANGAP(+15.99)G.I	1	48.1	32.66	3126.43	36	1.6	1043.15	3	26.47
1	370	379	P02452|CO1A1_HUMAN		V.RGEP(+15.99)GPP(+15.99)GPA.G	3	58.4	22.25	965.457	10	6.4	483.739	2	23.37																					155000
1	386	400	P02452|CO1A1_HUMAN		A.GNP(+15.99)GADGQPGAKGAN.G	1	98.8	34.65	1325.6	15	6.8	663.81	2	20.82																					53900
1	386	404	P02452|CO1A1_HUMAN		A.GNP(+15.99)GADGQP(+15.99)GAKGAN(+.98)GAP(+15.99)G.I	1	78.7	23.52	1640.7	19	10.3	821.367	2	20.99																					87100
1	425	440	P02452|CO1A1_HUMAN		G.GPP(+15.99)GPKGNSGEP(+15.99)GAP(+15.99)G.S	1	33.8	19.72	1422.64	16	1.2	712.327	2	22.53
1	430	453	P02452|CO1A1_HUMAN		P.KGNSGEP(+15.99)GAP(+15.99)GSKGDTGAKGEP(+15.99)GP.V	66	99.9	66.55	2199	24	1.5	1100.51	2	23.21					557000	1110000		90200		822000												117000	227000		271000	190000	60500	895000	615000	264000	312000	237000
1	430	455	P02452|CO1A1_HUMAN		P.KGNSGEP(+15.99)GAP(+15.99)GSKGDTGAKGEP(+15.99)GPVG.V	112	99.9	60.53	2355.09	26	2.2	1178.56	2	23.86	7320000	7110000	4800000	4000000	5410000	12200000	1800000	2370000	1450000	6220000	3180000	506000	1100000	8260000		8660000	6470000				1330000	1890000	2220000	1730000	1830000	1530000	509000	5230000	4950000	1610000	2120000	1610000	5400000	911000	383000
1	430	453	P02452|CO1A1_HUMAN		P.KGNSGEP(+15.99)GAP(+15.99)GSKGDTGAKGEPGP(+15.99).V	46	99.9	52.41	2199	24	-1.2	1100.51	2	23.08										760000				330000									118000		82000	222000	45700	217000	232000	89500	245000
1	430	455	P02452|CO1A1_HUMAN		P.KGNSGEP(+15.99)GAP(+15.99)GSKGDTGAKGEPGP(+15.99)VG.V	10	99.8	50.35	2355.09	26	4.1	1178.56	2	24.01																										144000					0	88100
1	430	455	P02452|CO1A1_HUMAN		P.KGNSGEPGAP(+15.99)GSKGDTGAKGEP(+15.99)GPVG.V	4	99.6	42.69	2339.1	26	1.5	780.708	3	24.92	105000																											60600
1	430	455	P02452|CO1A1_HUMAN		P.KGNSGEP(+15.99)GAP(+15.99)GSKGDTGAKGEP(+15.99)GP(+15.99)VG.V	8	96.4	32.6	2371.09	26	1	791.371	3	23.03					369000																											81000
1	430	455	P02452|CO1A1_HUMAN		P.KGNSGEP(+31.99)GAP(+15.99)GSKGDTGAKGEP(+15.99)GPVG.V	23	65.1	28.29	2371.09	26	5.7	791.375	3	24.24														503000														407000	193000
1	430	455	P02452|CO1A1_HUMAN		P.KGNSGEP(+15.99)GAP(+31.99)GSKGDTGAKGEP(+15.99)GPVG.V	9	64.6	32.41	2371.09	26	-0.7	791.37	3	24.61																															140000	92700
1	431	455	P02452|CO1A1_HUMAN		K.GNSGEP(+15.99)GAP(+15.99)GSKGDTGAKGEP(+15.99)GPVG.V	115	99.9	64.73	2227	25	2.7	1114.51	2	24.94	16700000	6290000	16700000	26300000	2960000	30200000	11200000	3180000	1730000	4330000	48000000	2280000	6530000	17000000	7330000	54500000	11600000	8520000	13300000	10400000	14300000	1880000	599000	3550000	9740000	11500000	1510000	3400000	8510000	7770000	5820000	2190000	9140000	2040000	3520000
1	431	455	P02452|CO1A1_HUMAN		K.GNSGEP(+15.99)GAP(+15.99)GSKGDTGAKGEPGP(+15.99)VG.V	14	99.9	64.04	2227	25	0.9	1114.51	2	25	4050000	1020000						1270000									4270000					636000		423000			27400			957000
1	431	453	P02452|CO1A1_HUMAN		K.GNSGEP(+15.99)GAP(+15.99)GSKGDTGAKGEP(+15.99)GP.V	54	99.9	62.71	2070.91	23	1.7	1036.46	2	23.16			942000	1180000		823000		608000			6850000					403000	422000		1280000					383000		1440000			932000	339000	467000	111000	1860000
1	431	453	P02452|CO1A1_HUMAN		K.GNSGEP(+15.99)GAP(+15.99)GSKGDTGAKGEPGP(+15.99).V	34	99.9	56.92	2070.91	23	1.8	1036.46	2	23.53				3120000		7460000					903000													381000		132000				97900
1	431	455	P02452|CO1A1_HUMAN		K.GN(+.98)SGEP(+15.99)GAP(+15.99)GSKGDTGAKGEP(+15.99)GPVG.V	6	99.8	49.14	2227.98	25	1.5	1115	2	25.06																										786000			46100
1	431	449	P02452|CO1A1_HUMAN		K.GNSGEP(+15.99)GAP(+15.99)GSKGDTGAKG.E	1	99.3	40.66	1674.74	19	0.6	838.38	2	24.88																																	110000
1	431	455	P02452|CO1A1_HUMAN		K.GNSGEP(+15.99)GAP(+15.99)GSKGDTGAKGEP(+15.99)GP(+15.99)VG.V	7	98.9	38.09	2242.99	25	0.7	1122.5	2	24.64											2020000												198000							108000
1	431	454	P02452|CO1A1_HUMAN		K.GNSGEP(+15.99)GAP(+15.99)GSKGDTGAKGEPGP(+15.99)V.G	1	94.1	29.24	2169.98	24	0.8	1086	2	23.86
1	431	454	P02452|CO1A1_HUMAN		K.GNSGEP(+15.99)GAP(+15.99)GSKGDTGAKGEP(+15.99)GPV.G	3	93.2	28.25	2169.98	24	2.5	1086	2	24.57
1	431	451	P02452|CO1A1_HUMAN		K.GNSGEP(+15.99)GAP(+15.99)GSKGDTGAKGEP(+15.99).G	1	79.2	23.75	1916.83	21	5	639.955	3	19.12
1	431	455	P02452|CO1A1_HUMAN		K.GNSGEPGAP(+15.99)GSKGDTGAKGEPGP(+15.99)VG.V	1	76.5	25.79	2211	25	8.4	738.015	3	24.59
1	431	455	P02452|CO1A1_HUMAN		K.GN(+.98)SGEP(+15.99)GAPGSKGDTGAKGEP(+15.99)GP(+15.99)VG.V	1	49.6	19.34	2227.98	25	1.9	743.67	3	24.52
1	432	455	P02452|CO1A1_HUMAN		G.NSGEPGAP(+15.99)GSKGDTGAKGEP(+15.99)GPVG.V	109	99.9	70.44	2153.98	24	-0.3	1078	2	25.51	1020000	784000	830000	2110000	2590000	2740000	1070000	268000	892000	6600000	1950000	402000	715000	1920000	1010000	1210000	3250000		705000		1870000	471000	617000	2500000	628000	1980000	673000	1710000	1380000	217000	652000	1070000	3870000		231000
1	432	455	P02452|CO1A1_HUMAN		G.NSGEP(+15.99)GAP(+15.99)GSKGDTGAKGEP(+15.99)GPVG.V	127	99.9	68	2169.98	24	-1.4	1085.99	2	26.27	46500000	63600000	43800000	64000000	34400000	87300000	34800000	26300000	27100000	70800000	71100000	25000000	26300000	63200000	21900000	117000000	47700000	24900000	65500000	23000000	27000000	12900000	27400000	27500000	20000000	23200000	24800000	36200000	17200000	16800000	16800000	16000000	51100000	30600000	9890000
1	432	455	P02452|CO1A1_HUMAN		G.NSGEPGAP(+15.99)GSKGDTGAKGEPGP(+15.99)VG.V	17	99.9	61.7	2153.98	24	4.4	1078	2	25.63		363000	644000		466000		440000									946000						279000								200000	44800
1	432	453	P02452|CO1A1_HUMAN		G.NSGEP(+15.99)GAP(+15.99)GSKGDTGAKGEPGP(+15.99).V	112	99.9	57.71	2013.89	22	0.8	1007.95	2	24.16	481000	157000	2540000	8920000	5830000	15400000	3850000	1900000	984000	7870000	9160000	1670000	717000	1380000	808000	5330000	5350000	3150000	4250000		2120000	939000	2900000	2830000	1010000	2500000	297000	1000000		1190000	47500	656000	1700000	986000
1	432	453	P02452|CO1A1_HUMAN		G.NSGEP(+15.99)GAP(+15.99)GSKGDTGAKGEP(+15.99)GP.V	108	99.9	56.33	2013.89	22	1.9	1007.95	2	23.1	1090000		2940000	8880000	1440000	9640000	2470000	1830000	358000	2680000	10700000	560000	770000	1730000	2140000	2040000	3050000	198000	2530000	4190000	2020000	380000	961000	3740000	491000	1690000	178000	2380000	2280000	602000	1210000	617000	2070000	642000
1	432	451	P02452|CO1A1_HUMAN		G.NSGEP(+15.99)GAP(+15.99)GSKGDTGAKGEP(+15.99).G	21	99.9	55.75	1859.81	20	-0.1	930.914	2	24.26																		1800000		1960000	1970000											24300	1280000	1040000
1	432	451	P02452|CO1A1_HUMAN		G.NSGEPGAP(+15.99)GSKGDTGAKGEP(+15.99).G	16	99.9	50.98	1843.82	20	1.1	922.918	2	22.04																																45200
1	432	455	P02452|CO1A1_HUMAN		G.NSGEP(+15.99)GAP(+15.99)GSKGDTGAKGEPGP(+15.99)VG.V	13	99.7	49.87	2169.98	24	6.2	1086	2	23.88	3880000																					2290000		1340000											1120000
1	432	455	P02452|CO1A1_HUMAN		G.N(+.98)SGEP(+15.99)GAP(+15.99)GSKGDTGAKGEP(+15.99)GPVG.V	25	99.7	48.05	2170.96	24	6.5	1086.49	2	25.79															1980000			5370000	6550000	4590000	4100000					603000
1	432	455	P02452|CO1A1_HUMAN		G.NSGEP(+15.99)GAP(+15.99)GSKGDTGAKGEP(+15.99)GP(+15.99)VG.V	112	99.6	42.84	2185.97	24	1.8	1094	2	24.92	1400000	4050000	2540000	4880000	3360000	7600000	1390000		335000	2720000	3360000	308000	267000	2970000	1520000	3100000	2400000	1140000		366000		1010000	177000	1300000	1720000	2570000	937000	3230000	1580000	1310000	1510000	746000	857000		338000
1	432	455	P02452|CO1A1_HUMAN		G.N(+.98)SGEPGAP(+15.99)GSKGDTGAKGEP(+15.99)GPVG.V	2	99.5	45.31	2154.97	24	6.4	1078.5	2	26.61
1	432	455	P02452|CO1A1_HUMAN		G.N(+.98)SGEP(+15.99)GAP(+15.99)GSKGDTGAKGEP(+15.99)GP(+15.99)VG.V	1	97.3	35.87	2186.96	24	7.9	1094.49	2	25.58
1	432	445	P02452|CO1A1_HUMAN		G.NSGEP(+15.99)GAP(+15.99)GSKGDT.G	1	97	31.76	1304.55	14	7.7	653.286	2	14.53																		22000
1	432	453	P02452|CO1A1_HUMAN		G.NSGEP(+15.99)GAP(+15.99)GSKGDTGAKGEP(+15.99)GP(+15.99).V	16	94.5	30.33	2029.88	22	-1.3	1015.95	2	23.31						641000	392000			297000													102000			61400
1	432	464	P02452|CO1A1_HUMAN		G.NSGEP(+15.99)GAP(+15.99)GSKGDTGAKGEP(+15.99)GPVGVQGPP(+15.99)GPAG.E	1	93.6	30.95	2946.36	33	-0.3	983.127	3	27.88																													0
1	432	455	P02452|CO1A1_HUMAN		G.NSGEPGAP(+15.99)GSKGDTGAKGEP(+15.99)GP(+15.99)VG.V	1	88.1	25.69	2169.98	24	0.6	1086	2	24.92
1	432	455	P02452|CO1A1_HUMAN		G.N(+.98)SGEP(+15.99)GAP(+15.99)GSKGDTGAKGEPGP(+15.99)VG.V	2	64.9	25.46	2170.96	24	7.6	1086.5	2	25.26
1	432	453	P02452|CO1A1_HUMAN		G.NSGEP(+15.99)GAP(+31.99)GSKGDTGAKGEPGP(+15.99).V	2	56.3	25.51	2029.88	22	2	1015.95	2	23.44
1	432	455	P02452|CO1A1_HUMAN		G.NSGEP(+15.99)GAP(+31.99)GSKGDTGAKGEP(+15.99)GPVG.V	39	52.2	33.24	2185.97	24	2.1	1094	2	24.03							961000						653000			1020000					141000	191000					270000	828000				614000
1	433	455	P02452|CO1A1_HUMAN		N.SGEP(+15.99)GAP(+15.99)GSKGDTGAKGEP(+15.99)GPVG.V	76	99.9	57.3	2055.93	23	4.2	1028.98	2	25.07	1410000			3230000	1250000	770000		542000		1850000	2480000	807000					1170000		1840000		1380000	331000	323000	939000					705000		46200	233000
1	433	453	P02452|CO1A1_HUMAN		N.SGEP(+15.99)GAP(+15.99)GSKGDTGAKGEP(+15.99)GP.V	13	99.9	54.68	1899.84	21	2	950.931	2	23.52					264000																			88100		209000
1	433	453	P02452|CO1A1_HUMAN		N.SGEP(+15.99)GAP(+15.99)GSKGDTGAKGEPGP(+15.99).V	7	99.9	53.95	1899.84	21	4.5	950.934	2	23.37																										110000
1	433	455	P02452|CO1A1_HUMAN		N.SGEP(+15.99)GAP(+15.99)GSKGDTGAKGEPGP(+15.99)VG.V	4	99.4	43.53	2055.93	23	1.4	1028.98	2	25.06					566000																	105000										149000
1	434	453	P02452|CO1A1_HUMAN		S.GEP(+15.99)GAP(+15.99)GSKGDTGAKGEP(+15.99)GP.V	1	99.7	47.11	1812.81	20	0.5	907.414	2	23.34
1	434	453	P02452|CO1A1_HUMAN		S.GEP(+15.99)GAP(+15.99)GSKGDTGAKGEPGP(+15.99).V	1	98.7	37.41	1812.81	20	-0.6	907.413	2	23.53
1	436	455	P02452|CO1A1_HUMAN		E.P(+15.99)GAP(+15.99)GSKGDTGAKGEP(+15.99)GPVG.V	53	99.9	57.27	1782.84	20	1.4	892.428	2	24.95		414000		781000	961000			294000			835000				561000	2730000	702000					1310000				3560000	508000	685000	1790000	1060000	1490000	754000	1520000		513000
1	436	453	P02452|CO1A1_HUMAN		E.P(+15.99)GAP(+15.99)GSKGDTGAKGEPGP(+15.99).V	3	99.9	50.52	1626.75	18	1	814.382	2	22.26																										62200
1	436	453	P02452|CO1A1_HUMAN		E.P(+15.99)GAP(+15.99)GSKGDTGAKGEP(+15.99)GP.V	2	98.6	35.65	1626.75	18	0.4	814.382	2	21.66
1	438	455	P02452|CO1A1_HUMAN		G.AP(+15.99)GSKGDTGAKGEP(+15.99)GPVG.V	28	99.9	56.23	1612.77	18	1.4	807.393	2	22.96	225000		108000	299000		582000	126000	38500			973000		331000			1190000	1010000		159000							191000				43700			198000
1	438	455	P02452|CO1A1_HUMAN		G.AP(+15.99)GSKGDTGAKGEPGP(+15.99)VG.V	1	62.1	22.52	1612.77	18	5.7	807.396	2	22.81
1	440	455	P02452|CO1A1_HUMAN		P.GSKGDTGAKGEP(+15.99)GPVG.V	1	99.7	46.13	1428.68	16	7	715.355	2	19.43
1	444	455	P02452|CO1A1_HUMAN		G.DTGAKGEP(+15.99)GPVG.V	10	98.1	37.1	1099.51	12	4.3	550.767	2	21.97	3000000			275000							1660000		448000				349000						489000	220000
1	445	455	P02452|CO1A1_HUMAN		D.TGAKGEP(+15.99)GPVG.V	8	95.6	31.02	984.487	11	3	493.252	2	17.45	70400																887000						272000
1	446	455	P02452|CO1A1_HUMAN		T.GAKGEP(+15.99)GPVG.V	15	83.4	25.65	883.44	10	6.2	442.73	2	23.51																		575000	4580000	4970000	434000
1	508	520	P02452|CO1A1_HUMAN		P.AGERGSP(+15.99)GPAGPK.G	1	98.1	33.67	1195.59	13	5.9	598.808	2	17.99																			155000
1	510	539	P02452|CO1A1_HUMAN		G.ERGSP(+15.99)GPAGPKGSP(+15.99)GEAGRP(+15.99)GEAGLP(+15.99)GAKG.L	67	99.9	54.27	2761.34	30	1.4	921.455	3	25.95		2250000						2410000	4260000			1610000		26100000	1970000	910000	1180000							1910000	2070000	891000		1310000	4660000	1250000	1190000	1310000	4070000
1	510	539	P02452|CO1A1_HUMAN		G.ERGSP(+15.99)GPAGP(+15.99)KGSP(+15.99)GEAGRP(+15.99)GEAGLP(+15.99)GAKG.L	54	99.9	48.95	2777.33	30	0.4	926.785	3	25.8		1150000				2380000								1580000		2010000									274000			631000	698000	287000	315000	433000	1110000	345000
1	510	532	P02452|CO1A1_HUMAN		G.ERGSP(+15.99)GPAGPKGSP(+15.99)GEAGRP(+15.99)GEA.G	4	99.9	48.63	2165.01	23	-1.8	722.676	3	22.65
1	510	539	P02452|CO1A1_HUMAN		G.ERGSPGP(+15.99)AGPKGSP(+15.99)GEAGRP(+15.99)GEAGLP(+15.99)GAKG.L	17	99.5	44.37	2761.34	30	0.9	921.454	3	25.95															399000	559000												666000		246000			133000
1	510	520	P02452|CO1A1_HUMAN		G.ERGSP(+15.99)GPAGPK.G	4	99.4	39.25	1067.54	11	6.8	534.779	2	17.17																			2670000
1	510	539	P02452|CO1A1_HUMAN		G.ERGSPGP(+15.99)AGP(+15.99)KGSP(+15.99)GEAGRP(+15.99)GEAGLP(+15.99)GAKG.L	16	99.3	42.31	2777.33	30	-0.1	926.785	3	25.7						1250000								1920000			1770000															50000
1	510	532	P02452|CO1A1_HUMAN		G.ERGSPGP(+15.99)AGPKGSP(+15.99)GEAGRP(+15.99)GEA.G	1	98.5	34.47	2165.01	23	-1.6	722.676	3	23.02
1	510	539	P02452|CO1A1_HUMAN		G.ERGSP(+15.99)GP(+15.99)AGPKGSP(+15.99)GEAGRP(+15.99)GEAGLP(+15.99)GAKG.L	1	91.5	28.2	2777.33	30	9.7	926.794	3	24.64
1	510	539	P02452|CO1A1_HUMAN		G.ERGSP(+15.99)GPAGP(+15.99)KGSPGEAGRP(+15.99)GEAGLP(+15.99)GAKG.L	5	88.4	28.84	2761.34	30	6.3	691.346	4	26.58																														395000
1	510	520	P02452|CO1A1_HUMAN		G.ERGSP(+15.99)GPAGP(+15.99)K.G	1	72.9	22.4	1083.53	11	5.5	542.776	2	17.44																			152000
1	512	530	P02452|CO1A1_HUMAN		R.GSPGPAGPKGSP(+15.99)GEAGRP(+15.99)G.E	1	99.6	45.26	1663.79	19	-1.8	832.901	2	23.33																											0
1	521	539	P02452|CO1A1_HUMAN		K.GSP(+15.99)GEAGRP(+15.99)GEAGLP(+15.99)GAKG.L	15	99.9	50.91	1711.81	19	6.8	856.919	2	24.71																		6610000	25700000	8270000	7680000													249000
1	522	539	P02452|CO1A1_HUMAN		G.SP(+15.99)GEAGRP(+15.99)GEAGLP(+15.99)GAKG.L	18	99.9	52.5	1654.79	18	0.6	828.403	2	25.37																													628000					1630000
1	522	533	P02452|CO1A1_HUMAN		G.SP(+15.99)GEAGRP(+15.99)GEAG.L	2	97.5	33.08	1115.48	12	8.8	558.754	2	19.55																																		969000
1	522	530	P02452|CO1A1_HUMAN		G.SP(+15.99)GEAGRP(+15.99)G.E	5	83.3	27.44	858.383	9	6.7	430.202	2	19.26																	44500																	879000
1	522	535	P02452|CO1A1_HUMAN		G.SP(+15.99)GEAGRP(+15.99)GEAGLP(+15.99).G	1	78.6	26.29	1341.62	14	6.9	671.82	2	25.47
1	523	539	P02452|CO1A1_HUMAN		S.P(+15.99)GEAGRP(+15.99)GEAGLP(+15.99)GAKG.L	7	97.1	35.33	1567.76	17	2.7	523.595	3	25.81																		1050000	6800000	2300000	873000
1	540	559	P02452|CO1A1_HUMAN		G.LTGSP(+15.99)GSP(+15.99)GPDGKTGPP(+15.99)GPA.G	4	99	40.22	1793.84	20	7.3	897.935	2	27.11																			64900	67700
1	540	572	P02452|CO1A1_HUMAN		G.LTGSP(+31.99)GSPGPDGKTGPP(+15.99)GPAGQDGRP(+15.99)GPPGPP(+31.99)G.A	5	98.1	35.75	3011.39	33	8.6	1004.81	3	25.65																															866000
1	540	556	P02452|CO1A1_HUMAN		G.LTGSP(+15.99)GSP(+15.99)GPDGKTGPP(+15.99).G	1	97.9	36.45	1568.73	17	6.8	785.379	2	24.65
1	540	572	P02452|CO1A1_HUMAN		G.LTGSP(+15.99)GSP(+15.99)GPDGKTGPP(+15.99)GPAGQDGRP(+15.99)GPPGPP(+15.99)G.A	1	97.5	33.08	2995.39	33	1.2	999.472	3	27.4
1	540	572	P02452|CO1A1_HUMAN		G.LTGSP(+15.99)GSP(+15.99)GPDGKTGPP(+15.99)GPAGQDGRPGPP(+15.99)GPP(+15.99)G.A	1	88.9	26.64	2995.39	33	-1.8	999.469	3	27.75
1	540	572	P02452|CO1A1_HUMAN		G.LTGSP(+15.99)GSPGPDGKTGPP(+15.99)GPAGQDGRP(+15.99)GPP(+15.99)GP(+15.99)PG.A	1	84.7	25.29	2995.39	33	5.6	999.476	3	27.34
1	540	572	P02452|CO1A1_HUMAN		G.LTGSPGSPGP(+31.99)DGKTGPP(+15.99)GPAGQDGRP(+15.99)GP(+31.99)PGPPG.A	1	74	32.36	3011.39	33	0.7	1004.8	3	26.91
1	540	572	P02452|CO1A1_HUMAN		G.LTGSPGSP(+31.99)GPDGKTGPP(+15.99)GPAGQDGRPGPP(+31.99)GPP(+15.99)G.A	3	70	30.79	3011.39	33	1.6	1004.8	3	29.07														1460000
1	540	572	P02452|CO1A1_HUMAN		G.LTGSP(+15.99)GSPGPDGKTGP(+15.99)P(+15.99)GPAGQDGRPGPP(+15.99)GPP(+15.99)G.A	1	68.9	21.9	2995.39	33	4.7	999.476	3	27.18
1	540	572	P02452|CO1A1_HUMAN		G.LTGSPGSP(+31.99)GPDGKTGPP(+15.99)GPAGQDGRP(+15.99)GPPGP(+31.99)PG.A	1	64.7	30.32	3011.39	33	9.2	1004.81	3	26.3																					194000
1	540	572	P02452|CO1A1_HUMAN		G.LTGSPGSP(+31.99)GPDGKTGPP(+15.99)GPAGQDGRP(+15.99)GPP(+31.99)GPPG.A	2	59.4	26.79	3011.39	33	10	1004.81	3	26.23
1	540	572	P02452|CO1A1_HUMAN		G.LTGSP(+31.99)GSPGPDGKTGPP(+15.99)GPAGQDGRP(+15.99)GPP(+31.99)GPPG.A	4	53	28.56	3011.39	33	7.7	1004.81	3	26.06																																	741000	420000
1	540	572	P02452|CO1A1_HUMAN		G.LTGSP(+31.99)GSPGPDGKTGPP(+15.99)GPAGQDGRPGPP(+31.99)GPP(+15.99)G.A	1	52.5	25.66	3011.39	33	1.5	1004.8	3	26.73																										718000
1	540	572	P02452|CO1A1_HUMAN		G.LTGSP(+15.99)GSPGP(+15.99)DGKTGPP(+15.99)GPAGQDGRP(+15.99)GPPGPP(+15.99)G.A	1	46.2	20.91	2995.39	33	6.5	999.477	3	27.25
1	540	572	P02452|CO1A1_HUMAN		G.LTGSPGSP(+31.99)GPDGKTGPP(+15.99)GPAGQDGRP(+31.99)GPPGPP(+15.99)G.A	1	43.9	19.6	3011.39	33	3.4	1004.81	3	25.64																																			385000
1	541	558	P02452|CO1A1_HUMAN		L.TGSP(+15.99)GSP(+15.99)GPDGKTGPP(+15.99)GP.A	111	99.9	59.91	1609.72	18	-0.7	805.868	2	25.57	5100000	6100000	2750000	4000000	2040000	1090000	1840000	4150000	2850000	3760000	4890000	854000	5740000	2740000		8090000	7390000	2010000	6050000	9490000	8560000	2410000	1720000	1650000	2790000	2680000	454000	3740000	1200000	2150000	2470000	260000	2660000	1790000
1	541	560	P02452|CO1A1_HUMAN		L.TGSP(+15.99)GSP(+15.99)GPDGKTGPP(+15.99)GPAG.Q	124	99.9	59.08	1737.78	20	3.5	869.901	2	26.23	13900000	19000000	10600000	12100000	7610000	11000000	11600000	8120000	8180000	14000000	17400000	4260000	11400000	12300000	2040000	30300000	26300000	4440000	26900000	15000000	12000000	3070000	3660000	4990000	5680000	7920000	3240000	8310000	5270000	7020000	7870000	3550000	7730000	6400000	1810000
1	541	558	P02452|CO1A1_HUMAN		L.TGSP(+15.99)GSP(+15.99)GPDGKTGPPGP(+15.99).A	33	99.9	54.03	1609.72	18	-0.2	805.868	2	25.41		2380000			706000	506000	1830000			2100000		196000		931000		2090000			2120000								369000	1150000	495000			219000		459000	151000
1	541	560	P02452|CO1A1_HUMAN		L.TGSP(+15.99)GSPGPDGKTGPP(+15.99)GPAG.Q	74	99.9	53.32	1721.79	20	2.2	861.902	2	25.95	896000	891000	258000	330000	773000	691000	1650000	657000	725000	1440000	1540000		222000			2020000	2680000	318000	3350000	862000	1250000	131000	75800	563000	113000	580000	184000	204000		223000	255000			88500	43100
1	541	558	P02452|CO1A1_HUMAN		L.TGSP(+15.99)GSPGPDGKTGPPGP(+15.99).A	29	99.9	50.85	1593.73	18	0.2	797.871	2	25.79		367000			261000		479000	109000	130000	968000			323000			218000						83600			197000			184000
1	541	560	P02452|CO1A1_HUMAN		L.TGSP(+15.99)GSP(+15.99)GPDGKTGP(+15.99)P(+15.99)GPAG.Q	5	99.8	48.58	1753.78	20	0.8	877.896	2	24.42																														316000	240000
1	541	558	P02452|CO1A1_HUMAN		L.TGSP(+15.99)GSPGPDGKTGPP(+15.99)GP.A	20	99.7	51.21	1593.73	18	5.8	797.875	2	25.59	732000	390000					90200			297000			616000			964000	651000		946000	373000		306000			192000			278000
1	541	556	P02452|CO1A1_HUMAN		L.TGSP(+15.99)GSP(+15.99)GPDGKTGP(+15.99)P.G	1	99.7	46.31	1455.65	16	8.8	728.837	2	22.21
1	541	556	P02452|CO1A1_HUMAN		L.TGSP(+15.99)GSP(+15.99)GPDGKTGPP(+15.99).G	1	99.6	44.58	1455.65	16	8.5	728.837	2	22.39
1	541	560	P02452|CO1A1_HUMAN		L.TGSP(+15.99)GSP(+15.99)GPDGKTGP(+15.99)PGPAG.Q	3	99.3	38.77	1737.78	20	2.9	869.9	2	17.92
1	541	559	P02452|CO1A1_HUMAN		L.TGSP(+15.99)GSP(+15.99)GPDGKTGPP(+15.99)GPA.G	3	99	41.7	1680.76	19	7	841.393	2	25.07
1	541	558	P02452|CO1A1_HUMAN		L.TGSP(+15.99)GSP(+15.99)GPDGKTGP(+15.99)P(+15.99)GP.A	2	99	39.84	1625.72	18	0.3	813.866	2	21.49
1	541	560	P02452|CO1A1_HUMAN		L.TGSP(+15.99)GSP(+15.99)GPDGKTGPPGPAG.Q	1	99	39.02	1721.79	20	2.7	861.902	2	26.92
1	541	560	P02452|CO1A1_HUMAN		L.TGSP(+15.99)GSPGPDGKTGPPGP(+15.99)AG.Q	5	98.5	37.98	1721.79	20	-4	861.897	2	26.02																													116000		95100
1	541	560	P02452|CO1A1_HUMAN		L.TGSP(+15.99)GSPGPDGKTGP(+15.99)PGPAG.Q	2	98.4	35.94	1721.79	20	3.2	861.903	2	26.33	476000
1	541	560	P02452|CO1A1_HUMAN		L.TGSP(+15.99)GSP(+15.99)GPDGKTGPPGP(+15.99)AG.Q	2	94.3	29.75	1737.78	20	3	869.9	2	65.83
1	541	558	P02452|CO1A1_HUMAN		L.TGSP(+15.99)GSP(+15.99)GPDGKTGP(+15.99)PGP.A	1	93.7	28.85	1609.72	18	5.6	805.873	2	24.67
1	541	558	P02452|CO1A1_HUMAN		L.TGSP(+15.99)GSPGP(+15.99)DGKTGPP(+15.99)GP.A	1	79.5	23.87	1609.72	18	-1.5	805.867	2	65.2
1	541	572	P02452|CO1A1_HUMAN		L.TGSP(+31.99)GSPGPDGKTGPP(+15.99)GPAGQDGRP(+15.99)GPPGP(+31.99)PG.A	1	55.8	26.51	2898.3	32	10.9	967.118	3	25.78
1	541	560	P02452|CO1A1_HUMAN		L.TGSP(+15.99)GSPGP(+15.99)DGKTGPPGPAG.Q	1	51.5	19.81	1721.79	20	1.8	861.902	2	26.07																												237000
1	541	558	P02452|CO1A1_HUMAN		L.TGSP(+15.99)GSPGP(+15.99)DGKTGPPGP.A	1	48.8	20.77	1593.73	18	7	797.876	2	26.13																					418000
1	542	560	P02452|CO1A1_HUMAN		T.GSP(+15.99)GSP(+15.99)GPDGKTGPP(+15.99)GPAG.Q	122	99.9	67.16	1636.73	19	0.3	819.374	2	25.33	10300000	13000000	10500000	14100000	5650000	9850000	8280000	4490000	5570000	9890000	23200000	4830000	6600000	11700000	1310000	20500000	19200000	7000000	15800000	7780000	8060000	2600000	3120000	6960000	2280000	4240000	2030000	5060000	3210000	4030000	3630000	2320000	8190000	5470000	1870000
1	542	558	P02452|CO1A1_HUMAN		T.GSP(+15.99)GSP(+15.99)GPDGKTGPP(+15.99)GP.A	124	99.9	53.55	1508.67	17	5.5	755.348	2	23.52	14400000	10100000	6970000	12000000	9290000	12200000	5860000	6400000	6310000	11200000	13000000	2170000	9760000	13100000	2070000	25800000	14200000	4430000	18500000	8200000	14300000	5270000	3850000	2230000	6730000	2480000	2420000	10200000	3260000	4900000	3540000	2960000	8200000	3520000	720000
1	542	558	P02452|CO1A1_HUMAN		T.GSP(+15.99)GSPGPDGKTGPP(+15.99)GP.A	58	99.8	47.69	1492.68	17	-0.5	747.347	2	25.85	1170000	1070000		403000	820000	598000	249000	452000	209000	2160000			252000			2160000	864000		2660000	1160000	1700000	449000			491000	351000		611000		147000	183000		640000
1	542	560	P02452|CO1A1_HUMAN		T.GSP(+15.99)GSPGPDGKTGPP(+15.99)GPAG.Q	36	99.6	46.12	1620.74	19	2.4	811.378	2	25.06			169000	677000	132000	475000	1040000	76800		212000	1420000					563000	880000	109000	1270000	154000	104000			126000											50100
1	542	558	P02452|CO1A1_HUMAN		T.GSP(+15.99)GSP(+15.99)GPDGKTGPPGP(+15.99).A	29	99.5	46.16	1508.67	17	5.1	755.348	2	23.55	4860000	7040000									4880000													800000									32000		666000
1	542	558	P02452|CO1A1_HUMAN		T.GSP(+15.99)GSPGPDGKTGP(+15.99)PGP.A	11	99.5	43.85	1492.68	17	1.8	747.348	2	26.07				211000																										37100
1	542	558	P02452|CO1A1_HUMAN		T.GSP(+15.99)GSPGPDGKTGPPGP(+15.99).A	7	99.4	41.13	1492.68	17	2.8	747.349	2	25.01				269000				159000
1	542	560	P02452|CO1A1_HUMAN		T.GSP(+15.99)GSP(+15.99)GPDGKTGPPGPAG.Q	1	99.2	41.52	1620.74	19	2.1	811.378	2	24.57																	534000
1	542	560	P02452|CO1A1_HUMAN		T.GSP(+15.99)GSP(+15.99)GPDGKTGP(+15.99)P(+15.99)GPAG.Q	2	98.6	38.93	1652.73	19	3.7	827.374	2	22.37																								43000
1	542	556	P02452|CO1A1_HUMAN		T.GSP(+15.99)GSPGP(+15.99)DGKTGPP(+15.99).G	5	98.3	37.33	1354.6	15	7.2	678.312	2	21.65										187000
1	542	558	P02452|CO1A1_HUMAN		T.GSP(+15.99)GSPGP(+15.99)DGKTGPP(+15.99)GP.A	2	97.1	34.96	1508.67	17	4.4	755.348	2	24.91
1	542	556	P02452|CO1A1_HUMAN		T.GSP(+15.99)GSP(+15.99)GPDGKTGPP(+15.99).G	2	96.7	33.07	1354.6	15	7.6	678.312	2	20.59
1	542	558	P02452|CO1A1_HUMAN		T.GSP(+15.99)GSP(+15.99)GPDGKTGP(+15.99)P(+15.99)GP.A	2	95.1	32.62	1524.67	17	4.6	763.345	2	24.45
1	542	560	P02452|CO1A1_HUMAN		T.GSP(+15.99)GSPGPDGKTGP(+15.99)PGPAG.Q	1	95	30.02	1620.74	19	6.1	811.381	2	24.66																						60500
1	542	558	P02452|CO1A1_HUMAN		T.GSP(+15.99)GSP(+15.99)GPDGKTGP(+15.99)PGP(+15.99).A	2	75.9	24.26	1524.67	17	4.1	763.345	2	24.43
1	542	559	P02452|CO1A1_HUMAN		T.GSP(+15.99)GSP(+15.99)GPDGKTGPP(+15.99)GPA.G	1	44	21.59	1579.71	18	2.4	790.865	2	35.93
1	543	560	P02452|CO1A1_HUMAN		G.SP(+15.99)GSP(+15.99)GPDGKTGPP(+15.99)GPAG.Q	122	99.9	73.08	1579.71	18	-0.5	790.862	2	25.38	7150000	7760000	9600000	12800000	4530000	16900000	9760000	2540000	2700000	6000000	11900000	4330000	5120000	6200000	1250000	11300000	11800000	5770000	13700000	6800000	4550000	1890000	2760000	4290000	1080000	2620000	1750000	2680000	1870000	1970000	1620000	1000000	7340000	3260000	2490000
1	543	558	P02452|CO1A1_HUMAN		G.SP(+15.99)GSPGPDGKTGPP(+15.99)GP.A	123	99.9	64.53	1435.66	16	-0.4	718.836	2	25.9	16300000	12500000	13200000	17000000	13400000	20000000	18900000	5300000	7430000	21500000	23300000	6750000	7090000	19100000	3720000	18800000	20500000	5640000	28300000	6620000	8640000	3570000	6110000	5280000	4370000	7690000	4570000	6280000	4500000	3200000	2970000	2850000	18900000	5100000	1940000
1	543	556	P02452|CO1A1_HUMAN		G.SP(+15.99)GSPGPDGKTGPP(+15.99).G	90	99.9	59.39	1281.58	14	0.3	641.799	2	24.58	1830000	155000	2610000	2250000	1250000	4790000	969000	604000		2650000	2020000			6960000		3020000	830000	1230000	676000	836000	510000	196000	760000	641000	170000	149000	888000	508000		335000	235000	164000		99400
1	543	556	P02452|CO1A1_HUMAN		G.SP(+15.99)GSPGPDGKTGP(+15.99)P.G	30	99.9	58.16	1281.58	14	-0.2	641.799	2	24.66	526000		1920000		430000		742000			1120000	1110000												262000		106000	217000	47100	446000				50400		155000	88800
1	543	560	P02452|CO1A1_HUMAN		G.SP(+15.99)GSPGPDGKTGPP(+15.99)GPAG.Q	46	99.9	58.08	1563.72	18	3.3	782.868	2	26.1	125000		375000	926000	205000	1760000	1270000				1300000			199000			1200000	272000				56800	55000	269000										96500	188000
1	543	558	P02452|CO1A1_HUMAN		G.SP(+15.99)GSP(+15.99)GPDGKTGPP(+15.99)GP.A	128	99.9	54.38	1451.65	16	-1.2	726.833	2	24.92	84500000	76600000	54400000	86200000	55400000	104000000	68700000	21000000	31900000	63800000	117000000	38600000	44200000	100000000	19000000	104000000	78500000	40700000	109000000	47800000	33100000	14300000	29800000	26500000	19600000	33300000	22400000	33600000	23400000	19300000	20600000	19000000	52500000	27100000	4520000
1	543	558	P02452|CO1A1_HUMAN		G.SP(+15.99)GSP(+15.99)GPDGKTGP(+15.99)P(+15.99)GP.A	66	99.9	53.86	1467.65	16	7.5	734.837	2	22.55	383000		1580000	1010000	447000	934000					2000000	316000				1860000						160000	180000	453000			121000			252000	61800				27100
1	543	559	P02452|CO1A1_HUMAN		G.SP(+15.99)GSP(+15.99)GPDGKTGPP(+15.99)GPA.G	38	99.8	52.75	1522.69	17	8.8	762.359	2	24.17	1530000	361000						290000			1340000		444000			7570000	2430000	216000	4440000	598000						1010000							954000		501000
1	543	558	P02452|CO1A1_HUMAN		G.SP(+15.99)GSPGPDGKTGPPGP.A	12	99.8	45.78	1419.66	16	0.9	710.839	2	29.23																			472000		81400					118000
1	543	558	P02452|CO1A1_HUMAN		G.SP(+15.99)GSPGPDGKTGPPGP(+15.99).A	5	99.7	50.36	1435.66	16	3	718.838	2	26.55
1	543	556	P02452|CO1A1_HUMAN		G.SP(+15.99)GSP(+15.99)GPDGKTGPP(+15.99).G	123	99.7	48.39	1297.58	14	2.1	649.798	2	24.9	4840000		4500000	8670000	6550000	18200000	7640000	4060000	3610000	19900000	18600000	2300000	4730000	32800000		12300000	21700000	12700000	21400000	11800000	8940000	2470000	5540000	2930000	2110000	2230000	3370000	4970000	1770000	3590000	2940000	2210000	9040000	4210000	737000
1	543	556	P02452|CO1A1_HUMAN		G.SP(+15.99)GSP(+15.99)GPDGKTGP(+15.99)P.G	93	99.7	46.73	1297.58	14	0.5	649.797	2	23.04	1640000		3550000	5280000	1810000	6240000	4110000	3280000		10600000	5670000		2200000			5110000	11200000					2470000	2540000	1560000	986000	814000	2050000	2550000	1770000	857000	1800000	1100000			367000
1	543	558	P02452|CO1A1_HUMAN		G.SP(+15.99)GSP(+15.99)GPDGKTGP(+15.99)PGP(+15.99).A	18	99.7	45.99	1467.65	16	-2.6	734.829	2	23.12	469000		327000	1070000		477000				454000	1790000																15200				61800
1	543	560	P02452|CO1A1_HUMAN		G.SP(+15.99)GSP(+15.99)GPDGKTGP(+15.99)P(+15.99)GPAG.Q	3	99.6	42.69	1595.71	18	-2.5	798.858	2	22.94				78200
1	543	556	P02452|CO1A1_HUMAN		G.SP(+15.99)GSPGP(+15.99)DGKTGPP(+15.99).G	32	99.3	41.33	1297.58	14	2.1	649.798	2	21.17			575000	1070000	2950000							1080000				1920000						738000			564000	919000	1010000	1200000	750000	835000	126000				729000
1	543	558	P02452|CO1A1_HUMAN		G.SP(+15.99)GSP(+15.99)GPDGKTGPPGP(+15.99).A	59	99.2	42.34	1451.65	16	3.3	726.836	2	24.22	37700000	39900000		43400000		26700000	17400000			21400000	65200		8030			26700000	37800000					37600			18700	145000		7020	98500	29400	13700		338000		4850000
1	543	559	P02452|CO1A1_HUMAN		G.SP(+15.99)GSP(+15.99)GPDGKTGPPGP(+15.99)A.G	2	99.2	38.89	1522.69	17	2.5	762.354	2	24.2																																			128000
1	543	556	P02452|CO1A1_HUMAN		G.SP(+15.99)GSPGP(+15.99)DGKTGP(+15.99)P.G	10	98.4	37.73	1297.58	14	2.3	649.798	2	18.58								1050000		5520000							5020000											1190000	571000	1850000	1450
1	543	560	P02452|CO1A1_HUMAN		G.SP(+15.99)GSP(+15.99)GPDGKTGP(+15.99)PGPAG.Q	1	97	31.85	1579.71	18	4.5	790.866	2	17.53
1	543	558	P02452|CO1A1_HUMAN		G.SP(+15.99)GSPGP(+15.99)DGKTGPP(+15.99)GP.A	2	94.7	30.66	1451.65	16	3.7	726.836	2	22.59
1	543	558	P02452|CO1A1_HUMAN		G.SP(+15.99)GSP(+15.99)GPDGKTGPP(+15.99)GP(+15.99).A	2	91.5	28.4	1467.65	16	-2.4	734.829	2	22.74
1	543	558	P02452|CO1A1_HUMAN		G.SP(+15.99)GSP(+15.99)GPDGKTGP(+15.99)PGP.A	1	85	25.26	1451.65	16	-3.8	726.831	2	64.95
1	543	558	P02452|CO1A1_HUMAN		G.SP(+15.99)GSP(+15.99)GPDGKTGP(+15.99)P(+15.99)GP(+15.99).A	5	80.1	24.54	1483.64	16	-1.3	742.828	2	27.24																																	818000
1	543	560	P02452|CO1A1_HUMAN		G.SP(+15.99)GSPGPDGKTGPPGP(+15.99)AG.Q	1	76	24.65	1563.72	18	0.1	782.865	2	25.97
1	543	560	P02452|CO1A1_HUMAN		G.SP(+15.99)GSPGP(+15.99)DGKTGP(+15.99)P(+15.99)GPAG.Q	1	70.4	24.17	1595.71	18	-0.3	798.86	2	23.24				83100
1	543	557	P02452|CO1A1_HUMAN		G.SP(+15.99)GSP(+15.99)GPDGKTGP(+15.99)PG.P	1	59.1	22.65	1354.6	15	8.2	678.313	2	20
1	543	558	P02452|CO1A1_HUMAN		G.SP(+15.99)GSPGPDGKTGP(+15.99)P(+15.99)GP(+15.99).A	1	47.9	19.71	1467.65	16	5.9	734.835	2	25.37																					162000
1	543	559	P02452|CO1A1_HUMAN		G.SP(+15.99)GSPGPDGKTGP(+15.99)P(+15.99)GPA.G	1	34	20.33	1522.69	17	8.8	762.359	2	24.46
1	543	558	P02452|CO1A1_HUMAN		G.SP(+15.99)GSPGP(+15.99)DGKTGPPGP(+15.99).A	1	32.9	20.4	1451.65	16	0.6	726.834	2	0.43
1	544	558	P02452|CO1A1_HUMAN		S.P(+15.99)GSP(+15.99)GPDGKTGPP(+15.99)GP.A	3	99.8	47.15	1364.62	15	0.3	683.318	2	25.43
1	544	558	P02452|CO1A1_HUMAN		S.P(+15.99)GSP(+15.99)GPDGKTGPPGP(+15.99).A	2	99.2	40.13	1364.62	15	0.9	683.318	2	25.09
1	544	556	P02452|CO1A1_HUMAN		S.P(+15.99)GSP(+15.99)GPDGKTGPP(+15.99).G	2	97	34.75	1210.55	13	1.4	606.281	2	22.91																																8950
1	544	560	P02452|CO1A1_HUMAN		S.P(+15.99)GSP(+15.99)GPDGKTGPP(+15.99)GPAG.Q	1	84.7	29.56	1492.68	17	-1.6	747.346	2	25.16
1	545	558	P02452|CO1A1_HUMAN		P.GSP(+15.99)GPDGKTGPP(+15.99)GP.A	41	98	37.32	1251.57	14	2.5	626.795	2	23.36										870000		170000					88600	2920000	8770000	5400000				77800
1	545	560	P02452|CO1A1_HUMAN		P.GSP(+15.99)GPDGKTGPP(+15.99)GPAG.Q	4	97.9	35.87	1379.63	16	3.7	690.826	2	25
1	545	558	P02452|CO1A1_HUMAN		P.GSP(+15.99)GPDGKTGPPGP(+15.99).A	2	88.1	30.09	1251.57	14	7.1	626.798	2	23.67
1	545	556	P02452|CO1A1_HUMAN		P.GSP(+15.99)GPDGKTGPP(+15.99).G	2	81.9	26.64	1097.5	12	8.4	549.761	2	18.75																			149000
1	546	558	P02452|CO1A1_HUMAN		G.SP(+15.99)GPDGKTGPP(+15.99)GP.A	120	99.9	54.04	1194.55	13	2.7	598.285	2	26.53	10500000	5660000	5090000	9390000	5030000	13800000	10800000	2410000	4430000	5740000	19500000	4510000	8220000	9980000		9120000	10600000	3270000	13300000	4210000	4080000	1080000	2190000	3230000	1010000	1220000	1290000	1370000	923000	987000	604000		2460000	5050000	686000
1	546	559	P02452|CO1A1_HUMAN		G.SP(+15.99)GPDGKTGPP(+15.99)GPA.G	123	99.9	53.41	1265.59	14	0.5	633.802	2	25.15	58000000	13600000	59000000	63500000	23900000	55600000	56300000	28300000	34700000	24300000	64800000	9500000	146000000	52600000	306000	106000000	63000000	29500000	112000000	60500000	27000000	4170000	15700000	11100000	13200000	22600000	2720000	2120000	4220000	8210000	6480000	666000	24800000	16100000	3000000
1	546	558	P02452|CO1A1_HUMAN		G.SPGPDGKTGPP(+15.99)GP.A	1	99.5	47.75	1178.56	13	3	590.287	2	25.69
1	546	560	P02452|CO1A1_HUMAN		G.SP(+15.99)GPDGKTGPP(+15.99)GPAG.Q	65	99.5	45.71	1322.61	15	7.1	662.317	2	23.97	7760000	565000	867000	129000	540000	1880000	61300	428000	23400	981000	1740000	89300		696000			633000	350000	4600000	5550000	1780000		281000	111000	197000	248000							193000	351000
1	546	556	P02452|CO1A1_HUMAN		G.SP(+15.99)GPDGKTGPP(+15.99).G	88	99.4	43.54	1040.48	11	1	521.246	2	24.93	552000				85400	2090000	354000			1790000	714000	407000	2290000	3920000		1340000	4000000	936000	1960000			91600	451000		47700	167000	107000	42300		62000			675000	2350000	160000
1	546	556	P02452|CO1A1_HUMAN		G.SP(+15.99)GPDGKTGP(+15.99)P.G	33	99	39.32	1040.48	11	1	521.246	2	20.21				396000		765000					317000	178000				378000						110000				89800	34600
1	546	558	P02452|CO1A1_HUMAN		G.SP(+15.99)GPDGKTGPPGP(+15.99).A	3	95.8	33.94	1194.55	13	4.4	598.286	2	21.85
1	546	559	P02452|CO1A1_HUMAN		G.SP(+15.99)GP(+15.99)DGKTGP(+15.99)P(+15.99)GPA.G	6	86.6	27.63	1297.58	14	3.6	649.799	2	35.84	387000																				288000												377000
1	546	559	P02452|CO1A1_HUMAN		G.SP(+15.99)GPDGKTGP(+15.99)PGPA.G	1	60	20.82	1265.59	14	2.2	633.803	2	51.98
1	546	558	P02452|CO1A1_HUMAN		G.SP(+15.99)GPDGKTGP(+15.99)PGP.A	1	44.4	19.53	1194.55	13	2.8	598.285	2	22.97
1	546	559	P02452|CO1A1_HUMAN		G.SP(+15.99)GPDGKTGP(+15.99)P(+15.99)GP(+15.99)A.G	1	32.4	19.63	1297.58	14	3.9	649.799	2	25.52
1	547	559	P02452|CO1A1_HUMAN		S.P(+15.99)GPDGKTGPP(+15.99)GPA.G	4	99.8	45.82	1178.56	13	1.1	590.286	2	24.59																1360000										913000
1	547	556	P02452|CO1A1_HUMAN		S.P(+15.99)GPDGKTGPP(+15.99).G	7	94.2	33.22	953.445	10	0.4	477.73	2	22.96																			862000																2530
1	547	558	P02452|CO1A1_HUMAN		S.P(+15.99)GPDGKTGPP(+15.99)GP.A	12	90.5	29.59	1107.52	12	0.6	554.767	2	25.42																			3720000	551000		58000				136000
1	547	558	P02452|CO1A1_HUMAN		S.PGPDGKTGPP(+15.99)GP.A	1	83.2	28.6	1091.52	12	2.7	546.771	2	26.12
1	547	558	P02452|CO1A1_HUMAN		S.P(+15.99)GPDGKTGPPGP(+15.99).A	2	47	20.31	1107.52	12	1.9	554.768	2	21.73
1	548	559	P02452|CO1A1_HUMAN		P.GPDGKTGPP(+15.99)GPA.G	39	99.5	43.44	1065.51	12	1.9	533.763	2	25.64	4150000			1300000		2480000	2360000		375000		1160000		3610000	893000			3820000	682000			2380000					179000									8740
1	550	559	P02452|CO1A1_HUMAN		P.DGKTGPP(+15.99)GPA.G	91	97.7	38.48	911.435	10	4.9	456.727	2	18.11	4310000	45100	1370000	2320000	1250000	5550000	6610000	4160000	589000	3040000	7440000	1400000	6930000	3750000	1450000	5440000	9840000	778000	7740000	6640000	1950000	44500	1980000	2560000	372000						170000		1330000	5370000	27600
1	550	560	P02452|CO1A1_HUMAN		P.DGKTGPP(+15.99)GPAG.Q	8	94.4	30.95	968.456	11	11.8	969.475	1	20.06											395000					225000			342000
1	550	572	P02452|CO1A1_HUMAN		P.DGKTGPP(+15.99)GPAGQDGRP(+15.99)GPP(+15.99)GPP(+15.99)G.A	2	75.3	23.66	2128.98	23	7.8	710.672	3	25.08											402000
1	550	558	P02452|CO1A1_HUMAN		P.DGKTGPP(+15.99)GP.A	1	44.8	18.82	840.398	9	0	841.405	1	24.2
1	551	559	P02452|CO1A1_HUMAN		D.GKTGPP(+15.99)GPA.G	10	86.2	26.89	796.408	9	5.4	399.213	2	21.41																		379000	1610000		181000					27900
1	557	568	P02452|CO1A1_HUMAN		P.GPAGQDGRP(+15.99)GPP(+15.99).G	1	91.3	29.05	1136.52	12	7.4	569.272	2	20.26
1	558	570	P02452|CO1A1_HUMAN		G.P(+15.99)AGQ(+.98)DGRP(+15.99)GPP(+15.99)GP.P	1	39.8	21.87	1250.55	13	3.7	626.286	2	25.31
1	560	573	P02452|CO1A1_HUMAN		A.GQDGRP(+15.99)GPP(+15.99)GPP(+15.99)GA.R	49	99.5	43.39	1306.59	14	-0.5	654.302	2	24.21	2140000	246000	2470000	2870000	168000	1560000	2030000	2380000	997000	723000	3810000		5520000	452000		7770000	2680000			2530000	2580000	26800		96100	232000	500000				389000	386000
1	560	573	P02452|CO1A1_HUMAN		A.GQDGRP(+15.99)GP(+15.99)PGPP(+15.99)GA.R	3	97.9	35.77	1306.59	14	5.4	654.306	2	25.79									288000
1	560	572	P02452|CO1A1_HUMAN		A.GQDGRP(+15.99)GPP(+15.99)GP(+15.99)PG.A	3	96.3	33.74	1235.55	13	-0.2	1236.56	1	23.94
1	560	572	P02452|CO1A1_HUMAN		A.GQDGRP(+15.99)GPP(+15.99)GPP(+15.99)G.A	116	95.1	35.2	1235.55	13	4.5	618.787	2	22.52	24800000	1760000	23000000	25800000	6080000	32500000	31700000	20500000	8600000	14000000	28600000	2140000	50800000	16700000		82600000	45000000	4890000	21100000	46000000	19400000	2230000	6010000	6160000	7150000	9540000	836000	1270000	2340000	4200000	3770000		6360000	6100000	371000
1	560	576	P02452|CO1A1_HUMAN		A.GQDGRP(+15.99)GPP(+15.99)GPP(+15.99)GARGQ.A	1	94.7	32.52	1647.77	17	2.8	550.266	3	24.41
1	560	572	P02452|CO1A1_HUMAN		A.GQ(+.98)DGRP(+15.99)GPP(+15.99)GPP(+15.99)G.A	2	36.8	19.34	1236.54	13	1.1	1237.55	1	24.28																					215000
1	561	572	P02452|CO1A1_HUMAN		G.QDGRP(+15.99)GP(+15.99)PGPP(+15.99)G.A	2	72.6	22.29	1178.53	12	1.7	590.274	2	22.59										115000
1	561	572	P02452|CO1A1_HUMAN		G.QDGRP(+15.99)GPP(+15.99)GPP(+15.99)G.A	1	50.4	25.16	1178.53	12	7.6	590.278	2	24.37
1	562	572	P02452|CO1A1_HUMAN		Q.DGRP(+15.99)GPP(+15.99)GPP(+15.99)G.A	86	91	28.02	1050.47	11	1.7	526.245	2	23.38	11300000		4770000	6230000	1890000	4910000	11200000	3580000	1380000	4660000	22800000	510000	5050000	1880000	1970000	18100000	4360000		3540000	1100000		34600	2310000	935000	976000	5930000				519000	486000			2930000	84800
1	562	573	P02452|CO1A1_HUMAN		Q.DGRP(+15.99)GPP(+15.99)GPP(+15.99)GA.R	4	81	26.37	1121.51	12	1.7	561.763	2	23.48	242000										1560000					673000
1	562	572	P02452|CO1A1_HUMAN		Q.DGRP(+15.99)GP(+15.99)PGPP(+15.99)G.A	1	65.4	21.32	1050.47	11	-0.4	526.244	2	20.97
1	562	572	P02452|CO1A1_HUMAN		Q.DGRP(+15.99)GPP(+15.99)GP(+15.99)PG.A	11	64.8	22.06	1050.47	11	1.6	1051.48	1	23.69													368000	255000	1110000											2050000			699000	163000	200000
1	563	572	P02452|CO1A1_HUMAN		D.GRP(+15.99)GPP(+15.99)GPP(+15.99)G.A	54	83.8	27.47	935.446	10	5.1	468.733	2	21.66	1020000				321000		2150000		324000				1090000	367000	1590000	3370000	791000					32700	1790000		472000	2470000				113000	503000		429000
1	563	572	P02452|CO1A1_HUMAN		D.GRP(+15.99)GP(+15.99)PGPP(+15.99)G.A	45	41.7	25.03	935.446	10	3.2	468.732	2	22.79			698000		309000		1100000		872000			104000	1800000			2090000	5470000					36000	1800000	317000										317000	16400
1	563	573	P02452|CO1A1_HUMAN		D.GRP(+15.99)GPP(+15.99)GPP(+15.99)GA.R	1	40.7	19.58	1006.48	11	-0.4	504.249	2	22.22	154000
1	563	572	P02452|CO1A1_HUMAN		D.GRPGP(+15.99)P(+15.99)GPP(+15.99)G.A	1	31.8	18.98	935.446	10	0.2	468.73	2	20.47
1	587	605	P02452|CO1A1_HUMAN		K.GAAGEP(+15.99)GKAGERGVP(+15.99)GPP(+15.99)G.A	9	98	36.76	1707.82	19	3.5	854.919	2	25.64	1190000							363000								2850000
1	587	605	P02452|CO1A1_HUMAN		K.GAAGEP(+15.99)GKAGERGVP(+15.99)GP(+15.99)PG.A	1	65.5	20.82	1707.82	19	5.6	854.921	2	20.82
1	588	610	P02452|CO1A1_HUMAN		G.AAGEP(+15.99)GKAGERGVP(+15.99)GPP(+15.99)GAVGPA.G	18	99.9	52.8	2046.01	23	7.9	1024.02	2	26.57																		1230000	6710000	1690000	1160000													939000
1	588	610	P02452|CO1A1_HUMAN		G.AAGEP(+15.99)GKAGERGVPGPP(+15.99)GAVGPA.G	2	99.8	51.21	2030.02	23	5.6	1016.02	2	27.99																			909000															270000
1	588	624	P02452|CO1A1_HUMAN		G.AAGEP(+15.99)GKAGERGVP(+15.99)GP(+15.99)PGAVGPAGKDGEAGAQGPP(+15.99)GP.A	7	99.6	47.28	3280.57	37	-0.1	1094.53	3	27.89																												25700		90600		112000
1	588	624	P02452|CO1A1_HUMAN		G.AAGEP(+15.99)GKAGERGVP(+15.99)GPP(+15.99)GAVGPAGKDGEAGAQGPP(+15.99)GP.A	15	99.4	39.52	3280.57	37	2.5	1094.53	3	27.44														292000												331000							230000
1	588	624	P02452|CO1A1_HUMAN		G.AAGEP(+15.99)GKAGERGVP(+15.99)GPP(+15.99)GAVGPAGKDGEAGAQGPPGP(+15.99).A	6	99.2	39.73	3280.57	37	3.7	1094.53	3	27.88																									115000
1	588	619	P02452|CO1A1_HUMAN		G.AAGEP(+15.99)GKAGERGVP(+15.99)GPP(+15.99)GAVGPAGKDGEAGAQ.G	1	99.1	41.13	2859.37	32	8.9	954.141	3	26
1	588	624	P02452|CO1A1_HUMAN		G.AAGEP(+15.99)GKAGERGVPGPP(+15.99)GAVGPAGKDGEAGAQGPPGP.A	6	98.9	38.71	3248.58	37	1	1083.87	3	28.53																	426000
1	588	624	P02452|CO1A1_HUMAN		G.AAGEP(+15.99)GKAGERGVP(+15.99)GPP(+15.99)GAVGPAGKDGEAGAQGPPGP.A	14	98.8	39.67	3264.58	37	-0.2	1089.2	3	28.4															236000											362000						501000
1	588	624	P02452|CO1A1_HUMAN		G.AAGEP(+15.99)GKAGERGVPGP(+15.99)P(+15.99)GAVGPAGKDGEAGAQGPPGP.A	7	98.7	37.75	3264.58	37	0.4	1089.2	3	28.5									130000
1	588	624	P02452|CO1A1_HUMAN		G.AAGEP(+15.99)GKAGERGVPGP(+15.99)PGAVGPAGKDGEAGAQGPPGP.A	3	98.5	36.03	3248.58	37	0.3	1083.87	3	29.02
1	588	624	P02452|CO1A1_HUMAN		G.AAGEP(+15.99)GKAGERGVP(+15.99)GPP(+15.99)GAVGPAGKDGEAGAQGP(+15.99)PGP.A	2	97.6	37.31	3280.57	37	2	1094.53	3	28.08
1	588	629	P02452|CO1A1_HUMAN		G.AAGEP(+15.99)GKAGERGVPGP(+15.99)P(+15.99)GAVGPAGKDGEAGAQGPP(+15.99)GPAGPAG.E	1	97.5	36.35	3633.74	42	0.8	1212.26	3	28.11
1	588	629	P02452|CO1A1_HUMAN		G.AAGEP(+15.99)GKAGERGVP(+15.99)GPP(+15.99)GAVGPAGKDGEAGAQGPP(+15.99)GPAGPAG.E	1	97.2	35.06	3633.74	42	0.4	1212.25	3	28.02
1	588	624	P02452|CO1A1_HUMAN		G.AAGEP(+15.99)GKAGERGVPGP(+15.99)P(+15.99)GAVGPAGKDGEAGAQGPP(+15.99)GP.A	2	97.1	34.17	3280.57	37	2.8	1094.53	3	27.86																															79900
1	588	624	P02452|CO1A1_HUMAN		G.AAGEP(+15.99)GKAGERGVP(+15.99)GP(+15.99)PGAVGPAGKDGEAGAQGPPGP.A	4	95.2	30.94	3264.58	37	4	1089.2	3	28.42																	647000									206000
1	588	613	P02452|CO1A1_HUMAN		G.AAGEP(+15.99)GKAGERGVP(+15.99)GP(+15.99)PGAVGPAGKD.G	1	94.6	31.54	2346.16	26	2.5	783.061	3	25.61											2600000
1	588	610	P02452|CO1A1_HUMAN		G.AAGEP(+15.99)GKAGERGVP(+15.99)GPPGAVGPA.G	1	80.7	24.69	2030.02	23	4.5	1016.02	2	28.08																					107000
1	588	610	P02452|CO1A1_HUMAN		G.AAGEP(+15.99)GKAGERGVPGP(+15.99)P(+15.99)GAVGPA.G	1	44.1	19.69	2046.01	23	5	683.015	3	26.98																		1080000
1	589	610	P02452|CO1A1_HUMAN		A.AGEP(+15.99)GKAGERGVP(+15.99)GPP(+15.99)GAVGPA.G	1	60	22.88	1974.98	22	7	988.502	2	27.96
1	591	605	P02452|CO1A1_HUMAN		G.EP(+15.99)GKAGERGVPGPP(+15.99)G.A	15	98.7	36.51	1435.71	15	0.9	718.861	2	24.82			390000			661000					492000																	171000	379000
1	591	605	P02452|CO1A1_HUMAN		G.EP(+15.99)GKAGERGVP(+15.99)GPP(+15.99)G.A	88	97.3	35.25	1451.7	15	0.2	726.858	2	24.03	2050000	1530000	3910000	3190000	1120000	2480000	1250000	548000	242000	2220000	2440000	711000	3450000	2010000		2680000	5060000						1040000	430000	1540000	972000	28500	1250000	2390000	718000	847000		6370000	2370000	145000
1	591	605	P02452|CO1A1_HUMAN		G.EP(+15.99)GKAGERGVP(+15.99)GP(+15.99)PG.A	38	94.1	32.59	1451.7	15	-0.6	726.857	2	26.15	3740000	652000	1810000					548000					3120000	824000		2490000		1020000	1700000	4150000		154000			670000	838000				535000	499000				205000
1	591	606	P02452|CO1A1_HUMAN		G.EP(+15.99)GKAGERGVPGPP(+15.99)GA.V	2	61.8	21.09	1506.74	16	3.4	754.381	2	25.13
1	591	605	P02452|CO1A1_HUMAN		G.EP(+15.99)GKAGERGVPGP(+15.99)PG.A	4	59.1	22.4	1435.71	15	1.5	718.861	2	24.32	397000					592000		154000																	147000
1	596	610	P02452|CO1A1_HUMAN		A.GERGVP(+15.99)GPP(+15.99)GAVGPA.G	1	96	33.23	1348.67	15	3.5	675.346	2	27.94
1	607	619	P02452|CO1A1_HUMAN		A.VGPAGKDGEAGAQ.G	1	99.6	42.83	1155.55	13	7.1	578.787	2	22.45
1	611	629	P02452|CO1A1_HUMAN		A.GKDGEAGAQGPPGPAGPAG.E	6	99.7	49.81	1589.74	19	6.6	795.884	2	26.61																		54600	395000		90400
1	611	629	P02452|CO1A1_HUMAN		A.GKDGEAGAQGPP(+15.99)GPAGPAG.E	3	99.4	46.55	1605.74	19	6.6	803.882	2	25.04																			450000
1	611	624	P02452|CO1A1_HUMAN		A.GKDGEAGAQGPPGP.A	16	99.4	45.24	1236.57	14	5.8	619.298	2	25.1																		1920000	7970000	2860000	2990000													1290000
1	612	628	P02452|CO1A1_HUMAN		G.KDGEAGAQGPP(+15.99)GPAGPA.G	4	99.7	44.26	1491.7	17	5.6	746.859	2	26.07																			1870000		390000
1	612	641	P02452|CO1A1_HUMAN		G.KDGEAGAQGPP(+15.99)GPAGPAGERGEQGPAGSP(+15.99)G.F	5	94.8	30.18	2687.22	30	3.4	896.749	3	26.78
1	612	641	P02452|CO1A1_HUMAN		G.KDGEAGAQGP(+15.99)PGPAGPAGERGEQGPAGSP(+15.99)G.F	8	89.4	29	2687.22	30	1	896.747	3	26.72					73700																										58700
1	630	674	P02452|CO1A1_HUMAN		G.ERGEQGPAGSP(+15.99)GFQGLP(+15.99)GPAGP(+15.99)PGEAGKP(+15.99)GEQGVPGDLGAP(+15.99)GPSG.A	10	99.9	52.4	4153.92	45	1.4	1385.65	3	32.24																										52600		79400		0
1	630	674	P02452|CO1A1_HUMAN		G.ERGEQGPAGSP(+15.99)GFQGLP(+15.99)GPAGPP(+15.99)GEAGKP(+15.99)GEQGVPGDLGAP(+15.99)GPSG.A	16	99.9	52.34	4153.92	45	1.2	1385.65	3	32.02																									256000			79400	408000				27700
1	630	666	P02452|CO1A1_HUMAN		G.ERGEQGPAGSP(+15.99)GFQGLP(+15.99)GPAGPP(+15.99)GEAGKP(+15.99)GEQGVPGD.L	26	99.9	51.83	3501.6	37	3.6	1168.21	3	30.89		472000													45000		327000	121000	695000		200000	79600			197000			189000	233000	21700		67300
1	630	672	P02452|CO1A1_HUMAN		G.ERGEQGPAGSP(+15.99)GFQGLP(+15.99)GPAGPP(+15.99)GEAGKP(+15.99)GEQGVPGDLGAPGP(+15.99).S	3	99.9	49.36	4009.87	43	1.2	1337.63	3	32.49
1	630	661	P02452|CO1A1_HUMAN		G.ERGEQGPAGSP(+15.99)GFQGLP(+15.99)GPAGPP(+15.99)GEAGKP(+15.99)GEQ.G	1	99.8	54.15	3076.41	32	8.1	1026.49	3	30.31															212000
1	630	674	P02452|CO1A1_HUMAN		G.ERGEQGPAGSP(+15.99)GFQGLP(+15.99)GPAGP(+15.99)PGEAGKP(+15.99)GEQGVPGDLGAPGP(+15.99)SG.A	4	99.8	49.74	4153.92	45	0.7	1385.65	3	32.06																														79500
1	630	672	P02452|CO1A1_HUMAN		G.ERGEQGPAGSP(+15.99)GFQGLP(+15.99)GPAGPP(+15.99)GEAGKP(+15.99)GEQGVPGDLGAP(+15.99)GP.S	6	99.8	48.08	4009.87	43	-2.3	1337.63	3	32.37																													0
1	630	674	P02452|CO1A1_HUMAN		G.ERGEQGPAGSP(+15.99)GFQGLP(+15.99)GPAGPP(+15.99)GEAGKP(+15.99)GEQGVPGDLGAPGP(+15.99)SG.A	3	99.4	43.01	4153.92	45	9.3	1385.66	3	31.96																									29200
1	630	674	P02452|CO1A1_HUMAN		G.ERGEQGPAGSP(+15.99)GFQGLPGP(+15.99)AGP(+15.99)PGEAGKP(+15.99)GEQGVPGDLGAP(+15.99)GPSG.A	1	96.7	32.1	4153.92	45	3.6	1385.65	3	31.87
1	630	672	P02452|CO1A1_HUMAN		G.ERGEQGPAGSP(+15.99)GFQGLP(+15.99)GPAGP(+15.99)PGEAGKP(+15.99)GEQGVPGDLGAP(+15.99)GP.S	1	95.2	32.54	4009.87	43	-4.9	1337.62	3	32.32																													30800
1	630	666	P02452|CO1A1_HUMAN		G.ERGEQGPAGSP(+15.99)GFQGLP(+15.99)GPAGP(+15.99)PGEAGKP(+15.99)GEQGVPGD.L	2	95	31.03	3501.6	37	0.2	1168.21	3	30.88																										0
1	630	672	P02452|CO1A1_HUMAN		G.ERGEQGPAGSP(+15.99)GFQGLP(+15.99)GPAGPP(+15.99)GEAGKP(+15.99)GEQGVP(+15.99)GDLGAPGP.S	1	91.7	29.8	4009.87	43	3.9	1337.63	3	32.6
1	630	666	P02452|CO1A1_HUMAN		G.ERGEQGPAGSP(+15.99)GFQGLP(+15.99)GPAGPP(+15.99)GEAGKPGEQGVP(+15.99)GD.L	1	85.7	25.76	3501.6	37	7.5	1168.22	3	29.62
1	638	661	P02452|CO1A1_HUMAN		A.GSP(+15.99)GFQGLP(+15.99)GPAGPP(+15.99)GEAGKP(+15.99)GEQ.G	3	99.8	52.91	2252.03	24	6.5	1127.03	2	30.49											1590000				1630000
1	642	674	P02452|CO1A1_HUMAN		G.FQGLP(+15.99)GPAGPP(+15.99)GEAGKP(+15.99)GEQGVP(+15.99)GDLGAP(+15.99)GPSG.A	15	99.8	47.52	3031.42	33	2.2	1516.72	2	31.75																		70600										81900	60400	84500			143000
1	642	674	P02452|CO1A1_HUMAN		G.FQGLPGP(+15.99)AGPP(+15.99)GEAGKP(+15.99)GEQGVP(+15.99)GDLGAPGP(+15.99)SG.A	4	99.8	46.05	3031.42	33	3.8	1516.72	2	31.83															119000
1	642	674	P02452|CO1A1_HUMAN		G.FQGLPGP(+15.99)AGPP(+15.99)GEAGKP(+15.99)GEQGVP(+15.99)GDLGAP(+15.99)GPSG.A	9	99.7	48.21	3031.42	33	7.8	1516.73	2	31.71																												49600					190000
1	642	661	P02452|CO1A1_HUMAN		G.FQGLP(+15.99)GP(+15.99)AGPP(+15.99)GEAGKP(+15.99)GEQ.G	1	99.7	46.45	1953.91	20	7	977.967	2	28.99
1	642	661	P02452|CO1A1_HUMAN		G.FQGLP(+15.99)GPAGPP(+15.99)GEAGKP(+15.99)GEQ.G	1	99.6	44.58	1937.91	20	5.6	969.969	2	30.13
1	642	664	P02452|CO1A1_HUMAN		G.FQGLP(+15.99)GPAGP(+15.99)PGEAGKP(+15.99)GEQGVP(+15.99).G	1	99.5	45.16	2207.05	23	10.4	1104.54	2	29.76
1	642	664	P02452|CO1A1_HUMAN		G.FQGLP(+15.99)GPAGPP(+15.99)GEAGKP(+15.99)GEQGVP(+15.99).G	1	99.1	39.6	2207.05	23	10.7	1104.54	2	29.72
1	642	672	P02452|CO1A1_HUMAN		G.FQGLP(+15.99)GPAGPP(+15.99)GEAGKP(+15.99)GEQGVP(+15.99)GDLGAP(+15.99)GP.S	12	98.4	37.08	2887.36	31	-2	1444.69	2	32.2								83800											140000									30400	6650
1	642	674	P02452|CO1A1_HUMAN		G.FQGLP(+15.99)GPAGPP(+15.99)GEAGKP(+15.99)GEQGVP(+15.99)GDLGAPGP(+15.99)SG.A	3	98.2	38.63	3031.42	33	0.4	1516.72	2	31.77
1	642	672	P02452|CO1A1_HUMAN		G.FQGLPGP(+15.99)AGPP(+15.99)GEAGKP(+15.99)GEQGVP(+15.99)GDLGAP(+15.99)GP.S	5	95.6	31.92	2887.36	31	-1.2	1444.69	2	32.23																												0	22400
1	642	672	P02452|CO1A1_HUMAN		G.FQGLP(+15.99)GPAGP(+15.99)PGEAGKP(+15.99)GEQGVP(+15.99)GDLGAP(+15.99)GP.S	2	93.7	31.45	2887.36	31	1.6	1444.69	2	32.1																													42900
1	642	672	P02452|CO1A1_HUMAN		G.FQGLP(+15.99)GPAGPP(+15.99)GEAGKP(+15.99)GEQGVP(+15.99)GDLGAPGP(+15.99).S	1	87.5	25.42	2887.36	31	5.5	1444.7	2	32.18																										10700
1	642	674	P02452|CO1A1_HUMAN		G.FQGLP(+15.99)GPAGP(+15.99)PGEAGKP(+15.99)GEQGVP(+15.99)GDLGAP(+15.99)GPSG.A	1	83	27.18	3031.42	33	5.7	1011.49	3	30.58
1	642	672	P02452|CO1A1_HUMAN		G.FQGLPGP(+15.99)AGPP(+15.99)GEAGKP(+15.99)GEQGVP(+15.99)GDLGAPGP.S	1	82.8	26.2	2871.37	31	5.3	1436.7	2	32.84
1	642	674	P02452|CO1A1_HUMAN		G.FQGLP(+15.99)GPAGP(+15.99)PGEAGKP(+15.99)GEQGVP(+15.99)GDLGAPGP(+15.99)SG.A	2	75.3	24.62	3031.42	33	5.4	1011.48	3	30.6
1	642	672	P02452|CO1A1_HUMAN		G.FQGLPGP(+31.99)AGPP(+15.99)GEAGKP(+15.99)GEQGVP(+31.99)GDLGAPGP.S	1	47.9	27.26	2903.36	31	-2.9	1452.68	2	31.47
1	642	672	P02452|CO1A1_HUMAN		G.FQGLP(+15.99)GP(+15.99)AGPP(+15.99)GEAGKP(+15.99)GEQGVP(+31.99)GDLGAPGP.S	1	40.9	26.37	2903.36	31	0.8	1452.69	2	31.61
1	643	674	P02452|CO1A1_HUMAN		F.QGLP(+15.99)GPAGPP(+15.99)GEAGKP(+15.99)GEQGVP(+15.99)GDLGAP(+15.99)GPSG.A	1	77.4	26.39	2884.35	32	10.6	962.467	3	29.31
1	644	674	P02452|CO1A1_HUMAN		Q.GLP(+15.99)GPAGP(+15.99)PGEAGKP(+15.99)GEQGVP(+15.99)GDLGAP(+15.99)GPSG.A	7	99.9	53.55	2756.29	31	3.2	1379.16	2	30.22																										140000
1	644	674	P02452|CO1A1_HUMAN		Q.GLP(+15.99)GPAGPP(+15.99)GEAGKP(+15.99)GEQGVP(+15.99)GDLGAP(+15.99)GPSG.A	10	99.9	51.29	2756.29	31	3.1	1379.16	2	31.47
1	644	674	P02452|CO1A1_HUMAN		Q.GLP(+15.99)GPAGP(+15.99)PGEAGKP(+15.99)GEQGVP(+15.99)GDLGAPGP(+15.99)SG.A	2	99.9	50	2756.29	31	1.5	1379.15	2	29.74
1	644	668	P02452|CO1A1_HUMAN		Q.GLP(+15.99)GP(+15.99)AGPP(+15.99)GEAGKP(+15.99)GEQGVP(+15.99)GDLG.A	9	99.6	44.16	2290.07	25	7.8	1146.05	2	28.52						177000													265000														226000
1	644	672	P02452|CO1A1_HUMAN		Q.GLP(+15.99)GPAGPP(+15.99)GEAGKP(+15.99)GEQGVP(+15.99)GDLGAP(+15.99)GP.S	8	99.6	42.93	2612.24	29	-1	1307.12	2	30.56
1	644	674	P02452|CO1A1_HUMAN		Q.GLPGP(+15.99)AGP(+15.99)PGEAGKP(+15.99)GEQGVP(+15.99)GDLGAP(+15.99)GPSG.A	1	99.5	42.13	2756.29	31	1.4	1379.15	2	30.37
1	644	672	P02452|CO1A1_HUMAN		Q.GLP(+15.99)GPAGPP(+15.99)GEAGKP(+15.99)GEQGVP(+15.99)GDLGAPGP(+15.99).S	13	99.5	41.9	2612.24	29	-2	1307.12	2	30.63																																88200
1	644	672	P02452|CO1A1_HUMAN		Q.GLP(+15.99)GPAGPP(+15.99)GEAGKP(+15.99)GEQGVPGDLGAP(+15.99)GP.S	2	99.5	39.93	2596.24	29	-1.7	1299.13	2	31.64
1	644	667	P02452|CO1A1_HUMAN		Q.GLP(+15.99)GPAGPP(+15.99)GEAGKP(+15.99)GEQGVP(+15.99)GDL.G	1	99.4	43.54	2217.05	24	7.4	1109.54	2	30.67
1	644	668	P02452|CO1A1_HUMAN		Q.GLP(+15.99)GP(+15.99)AGPP(+15.99)GEAGKP(+15.99)GEQGVPGDLG.A	17	99.3	42.12	2274.08	25	1.1	1138.05	2	30.2						164000	83100						95500						403000							510000							328000
1	644	672	P02452|CO1A1_HUMAN		Q.GLPGP(+15.99)AGPP(+15.99)GEAGKP(+15.99)GEQGVP(+15.99)GDLGAP(+15.99)GP.S	2	99.2	38.44	2612.24	29	-0.6	1307.12	2	30.67																										135000
1	644	661	P02452|CO1A1_HUMAN		Q.GLP(+15.99)GPAGPP(+15.99)GEAGKP(+15.99)GEQ.G	1	99.1	41.96	1662.78	18	3.6	832.403	2	27.12
1	644	666	P02452|CO1A1_HUMAN		Q.GLP(+15.99)GP(+15.99)AGPP(+15.99)GEAGKP(+15.99)GEQGVPGD.L	68	98.8	39.78	2103.97	23	-0.4	1052.99	2	28.09	242000		109000	93200		298000	65400							75700	69700			131000		81100	67800	43300				558000	57000		34800					20700	508000
1	644	672	P02452|CO1A1_HUMAN		Q.GLP(+15.99)GPAGPP(+15.99)GEAGKP(+15.99)GEQGVPGDLGAPGP(+15.99).S	1	98.6	35.57	2596.24	29	0.4	1299.13	2	31.5
1	644	661	P02452|CO1A1_HUMAN		Q.GLP(+15.99)GP(+15.99)AGPP(+15.99)GEAGKP(+15.99)GEQ.G	2	98.5	37.82	1678.78	18	6	840.402	2	25.85											0
1	644	668	P02452|CO1A1_HUMAN		Q.GLP(+15.99)GPAGPP(+15.99)GEAGKP(+15.99)GEQGVPGDLG.A	1	98.1	35.09	2258.08	25	7.2	1130.06	2	30.58																			75100
1	644	666	P02452|CO1A1_HUMAN		Q.GLP(+15.99)GPAGPP(+15.99)GEAGKP(+15.99)GEQGVPGD.L	9	97.2	34.73	2087.98	23	2.3	1045	2	31.11																			224000
1	644	672	P02452|CO1A1_HUMAN		Q.GLP(+15.99)GPAGP(+15.99)PGEAGKP(+15.99)GEQGVP(+15.99)GDLGAP(+15.99)GP.S	3	97.1	35.41	2612.24	29	0.7	1307.13	2	30.75																		45200
1	644	672	P02452|CO1A1_HUMAN		Q.GLPGP(+15.99)AGPP(+15.99)GEAGKP(+15.99)GEQGVP(+15.99)GDLGAPGP(+15.99).S	3	97.1	32.76	2612.24	29	0.4	1307.13	2	30.4																										201000
1	644	672	P02452|CO1A1_HUMAN		Q.GLP(+15.99)GPAGP(+15.99)PGEAGKP(+15.99)GEQGVP(+15.99)GDLGAPGP(+15.99).S	4	96.9	32.14	2612.24	29	2.7	1307.13	2	29.07																										82300
1	644	664	P02452|CO1A1_HUMAN		Q.GLP(+15.99)GP(+15.99)AGPP(+15.99)GEAGKP(+15.99)GEQGVP(+15.99).G	1	96	32.7	1947.92	21	9.3	974.975	2	26.58
1	644	672	P02452|CO1A1_HUMAN		Q.GLP(+15.99)GP(+15.99)AGPP(+15.99)GEAGKP(+15.99)GEQGVPGDLGAPGP(+15.99).S	4	95.9	31.42	2612.24	29	-0.1	1307.12	2	29.21																						72600											109000
1	644	672	P02452|CO1A1_HUMAN		Q.GLP(+15.99)GP(+15.99)AGPP(+15.99)GEAGKP(+15.99)GEQGVPGDLGAP(+15.99)GP.S	2	95.7	32.57	2612.24	29	1	1307.13	2	30.89
1	644	667	P02452|CO1A1_HUMAN		Q.GLP(+15.99)GP(+15.99)AGPP(+15.99)GEAGKP(+15.99)GEQGVP(+15.99)GDL.G	1	94.4	33.51	2233.05	24	5.7	1117.54	2	29.95
1	644	672	P02452|CO1A1_HUMAN		Q.GLP(+15.99)GP(+15.99)AGP(+15.99)PGEAGKP(+15.99)GEQGVPGDLGAPGP(+15.99).S	2	92.2	27.63	2612.24	29	3.2	1307.13	2	30.77																												89300
1	644	672	P02452|CO1A1_HUMAN		Q.GLPGP(+15.99)AGP(+15.99)PGEAGKP(+15.99)GEQGVP(+15.99)GDLGAP(+15.99)GP.S	1	91.9	25.43	2612.24	29	0.6	1307.13	2	29.13
1	644	666	P02452|CO1A1_HUMAN		Q.GLP(+15.99)GP(+15.99)AGP(+15.99)PGEAGKP(+15.99)GEQGVPGD.L	1	90.6	27.29	2103.97	23	2.8	1053	2	27.83
1	644	668	P02452|CO1A1_HUMAN		Q.GLP(+15.99)GP(+15.99)AGPPGEAGKP(+15.99)GEQGVP(+15.99)GDLG.A	1	88.3	27.28	2274.08	25	5.6	1138.05	2	31.2																																	172000
1	644	664	P02452|CO1A1_HUMAN		Q.GLP(+15.99)GPAGPP(+15.99)GEAGKP(+15.99)GEQGVP.G	1	86.4	24.36	1915.93	21	3.3	958.974	2	29.32
1	644	672	P02452|CO1A1_HUMAN		Q.GLPGPAGP(+15.99)P(+15.99)GEAGKP(+15.99)GEQGVPGDLGAP(+15.99)GP.S	1	86.2	25.9	2596.24	29	1.1	1299.13	2	31.42																										16500
1	644	672	P02452|CO1A1_HUMAN		Q.GLPGP(+15.99)AGP(+31.99)PGEAGKP(+15.99)GEQGVP(+15.99)GDLGAPGP(+15.99).S	1	78	21.14	2628.23	29	5.5	1315.13	2	29.38
1	644	672	P02452|CO1A1_HUMAN		Q.GLP(+31.99)GPAGPP(+15.99)GEAGKP(+15.99)GEQGVP(+31.99)GDLGAPGP.S	14	76.8	32.4	2628.23	29	2.7	1315.13	2	29.78																									49200	124000	12000					254000	346000
1	644	674	P02452|CO1A1_HUMAN		Q.GLP(+15.99)GPAGPP(+15.99)GEAGKP(+15.99)GEQGVPGDLGAP(+15.99)GPSG.A	1	75.5	26.5	2740.29	31	6.4	914.444	3	31.57
1	644	672	P02452|CO1A1_HUMAN		Q.GLPGP(+31.99)AGPP(+15.99)GEAGKP(+15.99)GEQGVP(+31.99)GDLGAPGP.S	10	70.2	33.89	2628.23	29	2.2	1315.13	2	29.86																									13100	356000	0	138000	57300
1	644	674	P02452|CO1A1_HUMAN		Q.GLP(+15.99)GPAGP(+15.99)PGEAGKP(+15.99)GEQGVPGDLGAP(+15.99)GPSG.A	1	62.7	24.48	2740.29	31	4.9	914.443	3	31.64
1	644	672	P02452|CO1A1_HUMAN		Q.GLP(+15.99)GPAGP(+31.99)PGEAGKP(+15.99)GEQGVP(+15.99)GDLGAPGP(+15.99).S	1	60.8	23.44	2628.23	29	-0.2	1315.12	2	29.86
1	644	674	P02452|CO1A1_HUMAN		Q.GLP(+31.99)GPAGPP(+15.99)GEAGKP(+15.99)GEQGVP(+15.99)GDLGAP(+15.99)GPSG.A	1	60	26.11	2772.28	31	3	1387.15	2	29.53
1	644	674	P02452|CO1A1_HUMAN		Q.GLPGP(+31.99)AGPP(+15.99)GEAGKP(+15.99)GEQGVP(+15.99)GDLGAPGP(+15.99)SG.A	1	57.9	21.18	2772.28	31	3.6	1387.15	2	29.3
1	644	672	P02452|CO1A1_HUMAN		Q.GLP(+15.99)GPAGP(+15.99)P(+15.99)GEAGKP(+15.99)GEQGVPGDLGAP(+15.99)GP.S	1	56.7	22.55	2612.24	29	0.8	1307.13	2	30.45
1	644	672	P02452|CO1A1_HUMAN		Q.GLPGP(+31.99)AGPP(+15.99)GEAGKP(+15.99)GEQGVP(+15.99)GDLGAP(+15.99)GP.S	12	56.2	34.45	2628.23	29	1.5	1315.12	2	29.87			53600																										29200		37400		186000
1	644	672	P02452|CO1A1_HUMAN		Q.GLP(+15.99)GPAGP(+15.99)P(+15.99)GEAGKP(+15.99)GEQGVP(+15.99)GDLGAP(+15.99)GP.S	1	53.2	24.91	2628.23	29	5	1315.13	2	31.14
1	644	672	P02452|CO1A1_HUMAN		Q.GLP(+31.99)GPAGPP(+15.99)GEAGKP(+15.99)GEQGVPGDLGAPGP(+31.99).S	1	52	20.44	2628.23	29	2.8	1315.13	2	28.4
1	644	672	P02452|CO1A1_HUMAN		Q.GLP(+15.99)GPAGPP(+31.99)GEAGKP(+15.99)GEQGVP(+15.99)GDLGAP(+15.99)GP.S	1	51.4	28.47	2628.23	29	-0.3	1315.12	2	30.04
1	644	672	P02452|CO1A1_HUMAN		Q.GLP(+15.99)GPAGPP(+15.99)GEAGKP(+31.99)GEQGVPGDLGAP(+15.99)GP.S	1	48.6	31.52	2612.24	29	6.6	1307.13	2	30.56
1	644	668	P02452|CO1A1_HUMAN		Q.GLP(+15.99)GP(+15.99)AGP(+15.99)PGEAGKP(+15.99)GEQGVP(+15.99)GDLG.A	1	42.8	21.7	2290.07	25	2.6	1146.05	2	28.42						200000
1	644	672	P02452|CO1A1_HUMAN		Q.GLP(+15.99)GPAGP(+15.99)P(+15.99)GEAGKP(+15.99)GEQGVPGDLGAPGP(+15.99).S	1	37.7	18.94	2612.24	29	3.2	1307.13	2	29.55
1	644	672	P02452|CO1A1_HUMAN		Q.GLPGP(+31.99)AGPP(+15.99)GEAGKP(+15.99)GEQGVP(+15.99)GDLGAPGP(+15.99).S	21	37.1	32.41	2628.23	29	1.5	1315.12	2	29.91														146000												57700					102000	81300
1	644	672	P02452|CO1A1_HUMAN		Q.GLP(+31.99)GPAGPP(+15.99)GEAGKP(+15.99)GEQGVPGDLGAP(+31.99)GP.S	1	36.6	24.83	2628.23	29	1.5	1315.12	2	29.92																														60500
1	644	672	P02452|CO1A1_HUMAN		Q.GLPGP(+31.99)AGPP(+15.99)GEAGKP(+15.99)GEQGVPGDLGAP(+31.99)GP.S	1	33.3	20.32	2628.23	29	2.7	1315.13	2	29.97
1	644	672	P02452|CO1A1_HUMAN		Q.GLP(+31.99)GPAGPP(+15.99)GEAGKP(+15.99)GEQGVP(+15.99)GDLGAPGP(+15.99).S	4	30.3	31.38	2628.23	29	0.1	1315.12	2	30.03												32000															0			60700
1	646	668	P02452|CO1A1_HUMAN		L.P(+15.99)GP(+15.99)AGP(+15.99)PGEAGKP(+15.99)GEQGVPGDLG.A	1	65.7	20.92	2103.97	23	4	1053	2	26.57
1	647	664	P02452|CO1A1_HUMAN		P.GPAGPP(+15.99)GEAGKP(+15.99)GEQGVP(+15.99).G	1	91.8	30.74	1648.77	18	10.4	825.4	2	25.26
1	647	659	P02452|CO1A1_HUMAN		P.GP(+15.99)AGPP(+15.99)GEAGKP(+15.99)G.E	1	81.4	25.12	1138.53	13	10.7	570.276	2	21.07																																		0
1	649	674	P02452|CO1A1_HUMAN		P.AGP(+15.99)PGEAGKP(+15.99)GEQGVP(+15.99)GDLGAPGP(+15.99)SG.A	11	99.9	59.52	2319.06	26	-1.7	1160.54	2	28.32					284000
1	649	674	P02452|CO1A1_HUMAN		P.AGP(+15.99)PGEAGKP(+15.99)GEQGVPGDLGAPGP(+15.99)SG.A	2	99.9	48.22	2303.07	26	2.2	1152.54	2	29.34
1	649	674	P02452|CO1A1_HUMAN		P.AGP(+15.99)PGEAGKP(+15.99)GEQGVPGDLGAP(+15.99)GPSG.A	20	99.8	55	2303.07	26	6.2	1152.55	2	30.02										39300				162000				0	523000										54400					44100
1	649	674	P02452|CO1A1_HUMAN		P.AGPP(+15.99)GEAGKP(+15.99)GEQGVP(+15.99)GDLGAP(+15.99)GPSG.A	92	99.8	52.99	2319.06	26	8.7	1160.55	2	29.07	1880000			713000		1230000		403000	101000		451000	222000	864000	1930000	1470000	991000	1150000	1510000	5560000	2940000	1120000	185000			541000			819000	117000	333000		47.9	693000	294000	120000
1	649	670	P02452|CO1A1_HUMAN		P.AGPP(+15.99)GEAGKP(+15.99)GEQGVPGDLGAP(+15.99).G	1	99.8	47.73	2004.94	22	8.2	1003.48	2	28.32
1	649	674	P02452|CO1A1_HUMAN		P.AGP(+15.99)PGEAGKP(+15.99)GEQGVP(+15.99)GDLGAP(+15.99)GPSG.A	49	99.7	51.94	2319.06	26	6.5	1160.55	2	27.26			283000	432000	263000	1420000			127000	318000						324000	855000				553000								353000	69900	89100	572000	163000	264000	240000
1	649	667	P02452|CO1A1_HUMAN		P.AGPP(+15.99)GEAGKP(+15.99)GEQGVP(+15.99)GDL.G	2	99.6	44.42	1779.83	19	3.7	890.924	2	28.59
1	649	674	P02452|CO1A1_HUMAN		P.AGPP(+15.99)GEAGKP(+15.99)GEQGVP(+15.99)GDLGAPGP(+15.99)SG.A	17	99.5	49.36	2319.06	26	4.8	1160.54	2	27.52	352000		825000																			275000					89100		172000					389000	174000
1	649	670	P02452|CO1A1_HUMAN		P.AGPP(+15.99)GEAGKP(+15.99)GEQGVP(+15.99)GDLGAP(+15.99).G	1	99.5	44.58	2020.93	22	8.7	1011.48	2	27.29
1	649	672	P02452|CO1A1_HUMAN		P.AGPP(+15.99)GEAGKP(+15.99)GEQGVPGDLGAP(+15.99)GP.S	121	99.4	43.81	2159.01	24	3.1	1080.52	2	30.53	3490000	1820000	1700000	2850000	3610000	2890000	895000	793000	364000	4690000	1230000	890000	1680000	3120000	2290000	2850000	2870000	2050000	8320000	6440000	3190000	2140000	961000	661000	3470000	1720000	975000	2570000	2190000	882000	1520000	1290000	6230000	2630000	1620000
1	649	674	P02452|CO1A1_HUMAN		P.AGPP(+15.99)GEAGKP(+15.99)GEQGVPGDLGAP(+15.99)GPSG.A	3	99.1	43.9	2303.07	26	10.6	1152.55	2	28.47
1	649	666	P02452|CO1A1_HUMAN		P.AGPP(+15.99)GEAGKP(+15.99)GEQGVP(+15.99)GD.L	1	99.1	39.87	1666.74	18	7.9	834.385	2	24.22
1	649	672	P02452|CO1A1_HUMAN		P.AGPP(+15.99)GEAGKP(+15.99)GEQGVP(+15.99)GDLGAP(+15.99)GP.S	126	99	41.5	2175.01	24	2.6	1088.51	2	28.76	12500000	5520000	4410000	8230000	6480000	12500000	4270000	3370000	2070000	8370000	7650000	2590000	5740000	13500000	6270000	5190000	5260000	3710000	16300000	10500000	8440000	4190000	2890000	3470000	7320000	6640000	4130000	6270000	5970000	3120000	5600000	4280000	4320000	7350000	3350000
1	649	672	P02452|CO1A1_HUMAN		P.AGPP(+15.99)GEAGKPGEQGVP(+15.99)GDLGAP(+15.99)GP.S	9	98.9	39.58	2159.01	24	5.4	1080.52	2	29.35																			766000
1	649	672	P02452|CO1A1_HUMAN		P.AGPP(+15.99)GEAGKP(+15.99)GEQGVP(+15.99)GDLGAPGP(+15.99).S	39	98.5	38.47	2175.01	24	0.2	1088.51	2	28.87			1520000					1170000		2430000						1470000	1350000	4140000				1590000	960000		21400	30300	950000					991000
1	649	673	P02452|CO1A1_HUMAN		P.AGPP(+15.99)GEAGKP(+15.99)GEQGVP(+15.99)GDLGAP(+15.99)GPS.G	1	97.9	36.47	2262.04	25	5.5	1132.03	2	28.8
1	649	672	P02452|CO1A1_HUMAN		P.AGP(+15.99)PGEAGKP(+15.99)GEQGVPGDLGAPGP(+15.99).S	1	97.6	32.5	2159.01	24	3.1	1080.52	2	28.62
1	649	672	P02452|CO1A1_HUMAN		P.AGPP(+15.99)GEAGKP(+15.99)GEQGVPGDLGAPGP(+15.99).S	25	96.6	34.49	2159.01	24	9.3	1080.52	2	29.25		590000	590000	986000		965000	459000	392000						901000									309000	335000		481000
1	649	672	P02452|CO1A1_HUMAN		P.AGP(+15.99)PGEAGKPGEQGVP(+15.99)GDLGAP(+15.99)GP.S	1	95.5	30.92	2159.01	24	7.7	1080.52	2	28.06
1	649	672	P02452|CO1A1_HUMAN		P.AGP(+15.99)PGEAGKP(+15.99)GEQGVP(+15.99)GDLGAP(+15.99)GP.S	3	93.4	28.39	2175.01	24	4.9	1088.52	2	27.51
1	649	664	P02452|CO1A1_HUMAN		P.AGPP(+15.99)GEAGKP(+15.99)GEQGVP(+15.99).G	1	88.1	27.17	1494.69	16	7.7	748.361	2	24.25
1	649	672	P02452|CO1A1_HUMAN		P.AGPP(+15.99)GEAGKPGEQGVP(+15.99)GDLGAPGP(+15.99).S	1	78.8	24.83	2159.01	24	2.4	1080.52	2	29.15
1	649	672	P02452|CO1A1_HUMAN		P.AGP(+15.99)PGEAGKP(+15.99)GEQGVPGDLGAP(+15.99)GP.S	2	78	27.63	2159.01	24	8.2	1080.52	2	28.83							474000
1	649	673	P02452|CO1A1_HUMAN		P.AGPP(+15.99)GEAGKP(+15.99)GEQGVP(+15.99)GDLGAPGP(+15.99)S.G	1	63.5	24.37	2262.04	25	5.9	1132.03	2	28.91
1	650	666	P02452|CO1A1_HUMAN		A.GPP(+15.99)GEAGKP(+15.99)GEQGVPGD.L	109	99.9	63.1	1579.71	17	0.1	790.863	2	25.92	1080000	4290000	6830000	5390000	2340000	5530000	5440000	1490000	900000	1050000			2630000	5060000		4090000	4180000	398000	5530000	4980000	2040000	1240000	1090000	2260000	293000	2400000		2110000	1180000	1060000	211000	0	4700000	1020000	2490000
1	650	666	P02452|CO1A1_HUMAN		A.GPP(+15.99)GEAGKP(+15.99)GEQGVP(+15.99)GD.L	85	99.9	54.96	1595.71	17	3.7	798.863	2	25.55	3460000	2350000	1110000	1340000	518000	3360000		839000		842000	1530000	220000		3870000		2120000	869000	1550000	4160000	1930000		558000	221000	626000			184000	414000	188000			88200		191000	324000
1	650	670	P02452|CO1A1_HUMAN		A.GPP(+15.99)GEAGKP(+15.99)GEQGVP(+15.99)GDLGAP(+15.99).G	1	99.8	49.44	1949.9	21	8.3	975.964	2	27.12
1	650	668	P02452|CO1A1_HUMAN		A.GPP(+15.99)GEAGKP(+15.99)GEQGVP(+15.99)GDLG.A	24	99.7	50.64	1765.81	19	4.3	883.917	2	28.2										195000												344000											27400
1	650	672	P02452|CO1A1_HUMAN		A.GPP(+15.99)GEAGKP(+15.99)GEQGVP(+15.99)GDLGAPGP(+15.99).S	55	99.7	46.79	2103.97	23	3.1	1053	2	28.24	765000	271000	455000		601000			850000		626000	918000					385000	478000				247000	596000				558000			5860		0	1180000	15700		641000
1	650	672	P02452|CO1A1_HUMAN		A.GPP(+15.99)GEAGKP(+15.99)GEQGVPGDLGAP(+15.99)GP.S	116	99.7	46.66	2087.98	23	1.6	1045	2	29.85	1910000	1180000	1350000	1360000	2380000	1980000	200000	750000		1690000	948000	258000	658000	2970000	656000	270000		1060000	4190000	2350000	182000	290000	781000	534000	1150000	990000	432000	1310000	1060000	384000	397000	909000	1960000	229000	954000
1	650	672	P02452|CO1A1_HUMAN		A.GPP(+15.99)GEAGKP(+15.99)GEQGVP(+15.99)GDLGAP(+15.99)GP.S	126	99.7	45.92	2103.97	23	0.5	1052.99	2	28.8	2700000	1060000	1490000	2140000	1810000	3190000	1270000	865000	110000	2030000	1370000	836000	1030000	4210000	1850000	890000	1700000	1880000	4340000	2790000	969000	632000	1030000	1360000	1300000	1150000	1130000	1730000	2120000	501000	1030000	1080000	610000	1040000	857000
1	650	668	P02452|CO1A1_HUMAN		A.GPP(+15.99)GEAGKP(+15.99)GEQGVPGDLG.A	45	99.6	45.92	1749.82	19	2.6	875.918	2	29.47	1390000		1780000	1880000	1430000	1030000	1110000	2140000		60500			2390000	394000			1730000	294000	2910000	1820000	275000				439000				262000					108000	117000
1	650	672	P02452|CO1A1_HUMAN		A.GPP(+15.99)GEAGKP(+15.99)GEQGVPGDLGAPGP(+15.99).S	58	99.4	44.38	2087.98	23	2	1045	2	29.94				427000				265000							302000	522000	360000	155000			702000	271000				223000	229000		480000		30300		827000	434000
1	650	667	P02452|CO1A1_HUMAN		A.GPP(+15.99)GEAGKP(+15.99)GEQGVP(+15.99)GDL.G	1	99.4	43.37	1708.79	18	4.3	855.406	2	28.32
1	650	670	P02452|CO1A1_HUMAN		A.GPP(+15.99)GEAGKP(+15.99)GEQGVPGDLGAP(+15.99).G	1	99.1	42	1933.9	21	13.9	967.972	2	28.25
1	650	664	P02452|CO1A1_HUMAN		A.GPP(+15.99)GEAGKP(+15.99)GEQGVP(+15.99).G	72	98.2	34.92	1423.66	15	-0.5	712.836	2	24.59	1370000	1620000	366000	1310000	2110000			1360000		481000		994000		896000		2670000	3050000				927000	192000	620000					805000	49000				1840000
1	650	662	P02452|CO1A1_HUMAN		A.GPP(+15.99)GEAGKP(+15.99)GEQG.V	14	97.5	36.12	1211.54	13	10.3	606.784	2	20.62																		436000		145000	542000													337000
1	650	664	P02452|CO1A1_HUMAN		A.GPP(+15.99)GEAGKP(+15.99)GEQGVP.G	24	97.1	34.74	1407.66	15	5.3	704.842	2	25.92					451000			613000		472000	827000								1560000		346000							153000
1	650	672	P02452|CO1A1_HUMAN		A.GP(+15.99)PGEAGKP(+15.99)GEQGVPGDLGAP(+15.99)GP.S	1	96	32.29	2087.98	23	-2.5	1044.99	2	29.7
1	650	672	P02452|CO1A1_HUMAN		A.GPP(+15.99)GEAGKPGEQGVP(+15.99)GDLGAP(+15.99)GP.S	1	69.4	22.4	2087.98	23	7.9	1045	2	27.49
1	650	672	P02452|CO1A1_HUMAN		A.GPP(+15.99)GEAGKPGEQGVP(+15.99)GDLGAPGP(+15.99).S	1	53.7	21.23	2087.98	23	2.4	1045	2	27.75
1	650	668	P02452|CO1A1_HUMAN		A.GP(+15.99)PGEAGKP(+15.99)GEQGVP(+15.99)GDLG.A	1	43.5	21.4	1765.81	19	5.6	883.918	2	37.11
1	651	672	P02452|CO1A1_HUMAN		G.PP(+15.99)GEAGKP(+15.99)GEQGVP(+15.99)GDLGAPGP(+15.99).S	58	99.9	50.67	2046.95	22	1.7	1024.48	2	28.69	600000				396000	634000	199000					152000	92200			184000			814000	267000	66800	687000	244000		95600			175000			407000
1	651	672	P02452|CO1A1_HUMAN		G.PP(+15.99)GEAGKP(+15.99)GEQGVP(+15.99)GDLGAP(+15.99)GP.S	116	99.9	50.56	2046.95	22	3.7	1024.49	2	28.55	1520000	233000	1370000	745000	157000	1960000		88100		1540000	1060000	156000	429000	1710000	845000	612000	1220000	948000	3130000	1010000	188000	268000	461000	686000	738000	1280000	1050000	600000	613000	619000	539000	944000	154000	189000	637000
1	651	666	P02452|CO1A1_HUMAN		G.PP(+15.99)GEAGKP(+15.99)GEQGVP(+15.99)GD.L	38	99.9	49.72	1538.68	16	-0.9	770.349	2	23.5	1030000	291000	241000	322000		693000				940000		132000	266000				283000					329000	127000	158000										246000
1	651	668	P02452|CO1A1_HUMAN		G.PP(+15.99)GEAGKP(+15.99)GEQGVP(+15.99)GDLG.A	96	99.8	57.92	1708.79	18	1.4	855.404	2	28.28	7210000	1320000	6020000	5950000	2180000	7060000	3240000	2120000	412000	1630000	3300000	745000	7290000	2890000		4830000	6900000	1520000	7340000	2820000	1410000	990000	1310000	1360000	331000	2190000			312000	347000	145000		6120000	962000	1150000
1	651	672	P02452|CO1A1_HUMAN		G.PP(+15.99)GEAGKP(+15.99)GEQGVPGDLGAP(+15.99)GP.S	106	99.8	48.07	2030.95	22	3.5	1016.49	2	29.75	1140000	310000	255000	151000	431000	620000	219000			278000	455000	75000	75600	811000	130000	157000	260000	219000	2060000	239000	181000	169000	179000	213000	578000	835000	191000	335000	241000	204000	330000	288000	530000	500000	196000
1	651	666	P02452|CO1A1_HUMAN		G.PP(+15.99)GEAGKP(+15.99)GEQGVPGD.L	61	99.7	47.46	1522.69	16	10.4	762.36	2	25.79	2520000			2610000	2260000	1930000	990000		387000	2910000		822000	965000				1030000	201000	1470000	1120000	1170000	152000	1120000	998000		150000			136000				1060000	1330000
1	651	668	P02452|CO1A1_HUMAN		G.PP(+15.99)GEAGKP(+15.99)GEQGVPGDLG.A	70	99.6	48.22	1692.8	18	6.9	847.411	2	28.21	3590000		3780000	2770000	1500000	3940000	2960000	962000	592000		536000		4050000	1070000		3110000	3350000	642000	5080000	2160000	557000	497000	642000	284000	841000	1640000			290000	209000	249000			569000	534000
1	651	668	P02452|CO1A1_HUMAN		G.P(+15.99)PGEAGKP(+15.99)GEQGVPGDLG.A	12	99.6	44.81	1692.8	18	7	847.411	2	29.01	859000			906000														135000											139000		207000				185000
1	651	664	P02452|CO1A1_HUMAN		G.PP(+15.99)GEAGKP(+15.99)GEQGVP(+15.99).G	59	99.6	43.73	1366.64	14	4.3	684.328	2	24.68	3870000	738000	652000	474000		918000				498000	3800000	80600				1710000			2710000	641000	399000	304000				1660000			66500		73500			7990
1	651	672	P02452|CO1A1_HUMAN		G.P(+15.99)PGEAGKP(+15.99)GEQGVPGDLGAP(+15.99)GP.S	55	99.6	43.46	2030.95	22	0.8	1016.49	2	29.74	324000	146000		261000	185000		184000	43600		204000				722000		151000	181000	205000		233000	192000	159000			119000		284000	268000	183000				405000	169000
1	651	664	P02452|CO1A1_HUMAN		G.PP(+15.99)GEAGKP(+15.99)GEQGVP.G	41	99.2	38.9	1350.64	14	0.7	676.328	2	25.99	1860000				193000		1670000			1950000		218000	322000						3190000							1090000			36100
1	651	668	P02452|CO1A1_HUMAN		G.P(+15.99)PGEAGKP(+15.99)GEQGVP(+15.99)GDLG.A	2	98.8	36.22	1708.79	18	2.1	855.404	2	26.56																1780000
1	651	672	P02452|CO1A1_HUMAN		G.P(+15.99)PGEAGKP(+15.99)GEQGVP(+15.99)GDLGAP(+15.99)GP.S	12	98.6	38.69	2046.95	22	0.9	1024.48	2	28.55									73900																	484000								133000
1	651	672	P02452|CO1A1_HUMAN		G.P(+15.99)PGEAGKP(+15.99)GEQGVPGDLGAPGP(+15.99).S	17	98.3	40.11	2030.95	22	10.4	1016.5	2	29.5			224000		199000		191000									88900							132000						137000				443000
1	651	672	P02452|CO1A1_HUMAN		G.PP(+15.99)GEAGKP(+15.99)GEQGVPGDLGAPGP(+15.99).S	54	98.1	42.56	2030.95	22	7	1016.49	2	28.61		160000	490000	231000		550000				404000					133000			155000	811000	99900		390000	169000	155000		513000	134000	139000			132000	143000	360000		274000
1	651	662	P02452|CO1A1_HUMAN		G.PP(+15.99)GEAGKP(+15.99)GEQG.V	14	96.5	35.85	1154.52	12	8.3	578.272	2	20.08																		400000			383000												34600	847000
1	651	667	P02452|CO1A1_HUMAN		G.PP(+15.99)GEAGKP(+15.99)GEQGVP(+15.99)GDL.G	1	96.3	35.84	1651.77	17	4.9	826.896	2	28.26
1	651	666	P02452|CO1A1_HUMAN		G.P(+15.99)PGEAGKP(+15.99)GEQGVP(+15.99)GD.L	2	95.9	32.47	1538.68	16	0.8	770.35	2	21.38	339000	163000
1	651	667	P02452|CO1A1_HUMAN		G.P(+15.99)PGEAGKP(+15.99)GEQGVP(+15.99)GDL.G	1	94.5	33.74	1651.77	17	4.8	826.896	2	28.26
1	651	672	P02452|CO1A1_HUMAN		G.P(+15.99)PGEAGKP(+15.99)GEQGVP(+15.99)GDLGAPGP(+15.99).S	2	94.1	29.46	2046.95	22	1.8	1024.48	2	27.36																								243000
1	651	666	P02452|CO1A1_HUMAN		G.P(+15.99)PGEAGKP(+15.99)GEQGVPGD.L	2	90.8	31.33	1522.69	16	7	762.357	2	24.88																							366000
1	651	661	P02452|CO1A1_HUMAN		G.PP(+15.99)GEAGKP(+15.99)GEQ.G	1	82.6	26.9	1097.5	11	7	549.76	2	16.81
1	651	659	P02452|CO1A1_HUMAN		G.PP(+15.99)GEAGKP(+15.99)G.E	1	39.4	20.14	840.398	9	7.1	421.209	2	19
1	653	672	P02452|CO1A1_HUMAN		P.GEAGKP(+15.99)GEQGVP(+15.99)GDLGAP(+15.99)GP.S	4	99.3	41.83	1836.85	20	9.1	919.44	2	27.33
1	653	672	P02452|CO1A1_HUMAN		P.GEAGKP(+15.99)GEQGVPGDLGAP(+15.99)GP.S	2	98.1	37.75	1820.85	20	2.7	911.437	2	30.18
1	653	670	P02452|CO1A1_HUMAN		P.GEAGKP(+15.99)GEQGVP(+15.99)GDLGAP(+15.99).G	1	97.2	37	1682.77	18	8.3	842.402	2	26.79
1	656	674	P02452|CO1A1_HUMAN		A.GKP(+15.99)GEQGVP(+15.99)GDLGAP(+15.99)GPSG.A	1	89.6	28.23	1723.8	19	0.8	862.909	2	26.89											680000
1	657	674	P02452|CO1A1_HUMAN		G.KP(+15.99)GEQGVP(+15.99)GDLGAP(+15.99)GPSG.A	76	99.2	42.08	1666.78	18	-0.6	834.397	2	27.94	322000	661000	824000	1180000	481000	952000	795000	382000		588000	425000	119000	989000			485000	1160000	407000	572000	281000	218000	155000	218000	106000	340000	59800		148000	115000	225000	445000		161000	157000	232000
1	657	672	P02452|CO1A1_HUMAN		G.KP(+15.99)GEQGVP(+15.99)GDLGAP(+15.99)GP.S	58	98.7	37.79	1522.73	16	-1.1	762.37	2	28.43	1400000			1520000	822000		459000	147000		622000	821000	284000	1170000				803000	517000	816000	167000	156000	93500	521000		338000	73600		164000						361000
1	657	668	P02452|CO1A1_HUMAN		G.KP(+15.99)GEQGVP(+15.99)GDLG.A	13	96.5	33.21	1184.57	12	1.5	1185.58	1	26.67					72000								1110000				547000	72200		200000
1	657	672	P02452|CO1A1_HUMAN		G.KP(+15.99)GEQGVP(+15.99)GDLGAPGP(+15.99).S	3	89.7	26.27	1522.73	16	4.9	762.374	2	27.51																								110000
1	657	668	P02452|CO1A1_HUMAN		G.KP(+15.99)GEQGVPGDLG.A	2	75.9	26.46	1168.57	12	2.7	585.295	2	27.75	33000												329000
1	662	674	P02452|CO1A1_HUMAN		Q.GVP(+15.99)GDLGAP(+15.99)GPSG.A	2	89.3	27.63	1111.51	13	-0.7	1112.52	1	27.42											697000				532000
1	697	725	P02452|CO1A1_HUMAN		P.RGANGAP(+15.99)GNDGAKGDAGAP(+15.99)GAP(+15.99)GSQGAP(+15.99)G.L	16	99.9	64.9	2495.1	29	4	1248.56	2	23.55					920000					202000																			57000
1	698	725	P02452|CO1A1_HUMAN		R.GAN(+.98)GAP(+15.99)GNDGAKGDAGAP(+15.99)GAP(+15.99)GSQGAP(+15.99)G.L	6	99.9	64.11	2339.98	28	11	1171.01	2	23.95																		449000	1300000		788000
1	698	725	P02452|CO1A1_HUMAN		R.GANGAP(+15.99)GNDGAKGDAGAP(+15.99)GAP(+15.99)GSQGAP(+15.99)G.L	70	99.9	58.82	2339	28	4.4	1170.51	2	24.34	1700000		4350000	3050000	1200000	4920000	2890000	2360000		1130000	7990000		1170000		642000	5740000	4850000					727000	414000	1080000	748000	2950000		131000	1370000	1030000	1320000		2780000		112000
1	698	721	P02452|CO1A1_HUMAN		R.GAN(+.98)GAP(+15.99)GNDGAKGDAGAP(+15.99)GAP(+15.99)GSQ.G	2	99.7	49.76	2041.86	24	8.8	1021.94	2	23.88																				282000
1	698	721	P02452|CO1A1_HUMAN		R.GAN(+.98)GAP(+15.99)GN(+.98)DGAKGDAGAP(+15.99)GAP(+15.99)GSQ.G	1	99.7	47.64	2042.84	24	7.3	1022.44	2	24.22
1	698	719	P02452|CO1A1_HUMAN		R.GAN(+.98)GAP(+15.99)GNDGAKGDAGAP(+15.99)GAP(+15.99)G.S	8	99.4	43.25	1826.77	22	9.5	914.399	2	23.23																		275000	3380000	2010000	291000
1	698	719	P02452|CO1A1_HUMAN		R.GANGAP(+15.99)GNDGAKGDAGAP(+15.99)GAP(+15.99)G.S	24	98.1	36.47	1825.78	22	10.3	913.908	2	22.3								605000																245000	406000	1090000			391000
1	698	716	P02452|CO1A1_HUMAN		R.GAN(+.98)GAP(+15.99)GNDGAKGDAGAP(+15.99)G.A	4	97.9	35.92	1585.66	19	7	793.843	2	19.23																		135000		206000	105000
1	698	721	P02452|CO1A1_HUMAN		R.GANGAP(+15.99)GNDGAKGDAGAP(+15.99)GAP(+15.99)GSQ.G	1	77.1	24.79	2040.87	24	5.4	1021.45	2	19.76											433000
1	699	725	P02452|CO1A1_HUMAN		G.ANGAP(+15.99)GNDGAKGDAGAP(+15.99)GAP(+15.99)GSQGAP(+15.99)G.L	118	99.9	57.52	2281.98	27	0.4	1142	2	24.48	12600000	1790000	16300000	21900000	13400000	24200000	9840000	6210000	2780000	19100000	21600000	5100000	3450000	11200000	1740000	24400000	22100000	178000			4740000	8600000	8950000	8780000	8730000	11900000	5770000	15600000	10800000	7020000	11200000	6020000	26400000	7730000	2490000
1	699	725	P02452|CO1A1_HUMAN		G.ANGAP(+15.99)GN(+.98)DGAKGDAGAP(+15.99)GAP(+15.99)GSQGAP(+15.99)G.L	33	99.9	54.16	2282.96	27	10.8	1142.5	2	23.94		19600								1130000								422000			230000	129000		7650		119000	9570	626000		961000	180000	63100
1	699	725	P02452|CO1A1_HUMAN		G.AN(+.98)GAP(+15.99)GNDGAKGDAGAP(+15.99)GAP(+15.99)GSQGAP(+15.99)G.L	35	99.8	52.5	2282.96	27	7.6	1142.5	2	22.43										1010000	493000				1150000			1120000	1690000	1540000	627000		33800			194000
1	699	725	P02452|CO1A1_HUMAN		G.ANGAP(+15.99)GNDGAKGDAGAPGAP(+15.99)GSQGAP(+15.99)G.L	25	99.8	48.05	2265.98	27	1.7	1134	2	25.03																	1240000					348000			338000			1630000		351000	260000	240000
1	699	721	P02452|CO1A1_HUMAN		G.AN(+.98)GAP(+15.99)GNDGAKGDAGAP(+15.99)GAP(+15.99)GSQ.G	6	99.7	49.78	1984.84	23	6.6	993.432	2	23.7																			366000	1570000
1	699	725	P02452|CO1A1_HUMAN		G.ANGAPGNDGAKGDAGAP(+15.99)GAP(+15.99)GSQGAP(+15.99)G.L	28	99.7	47.89	2265.98	27	-2.1	1134	2	24.94	359000				267000												551000					398000			464000		212000	505000				306000
1	699	721	P02452|CO1A1_HUMAN		G.AN(+.98)GAP(+15.99)GN(+.98)DGAKGDAGAP(+15.99)GAP(+15.99)GSQ.G	2	99.7	47.46	1985.82	23	6.5	993.924	2	24.28
1	699	721	P02452|CO1A1_HUMAN		G.ANGAP(+15.99)GNDGAKGDAGAP(+15.99)GAP(+15.99)GSQ.G	9	99.3	43.44	1983.85	23	8.5	992.942	2	22.09											2110000										362000
1	699	721	P02452|CO1A1_HUMAN		G.ANGAP(+15.99)GN(+.98)DGAKGDAGAP(+15.99)GAP(+15.99)GSQ.G	1	98.8	38.02	1984.84	23	6.3	993.431	2	23.61																		110000
1	699	725	P02452|CO1A1_HUMAN		G.ANGAP(+15.99)GNDGAKGDAGAP(+15.99)GAP(+15.99)GSQ(+.98)GAP(+15.99)G.L	2	69.5	24.19	2282.96	27	1.5	1142.49	2	24.6
1	699	737	P02452|CO1A1_HUMAN		G.ANGAP(+31.99)GNDGAKGDAGAPGAP(+15.99)GSQGAP(+15.99)GLQGMP(+15.99)GERGAAG.L	1	40.5	20.12	3422.51	39	2.9	1141.85	3	28.2
1	699	725	P02452|CO1A1_HUMAN		G.ANGAP(+31.99)GNDGAKGDAGAP(+15.99)GAP(+15.99)GSQGAP(+15.99)G.L	32	33.9	25.02	2297.97	27	4.8	1150	2	24.75										457000							1080000					213000		183000	255000			809000	498000	1030000	470000	98400
1	699	725	P02452|CO1A1_HUMAN		G.ANGAP(+31.99)GNDGAKGDAGAP(+15.99)GAP(+31.99)GSQGAPG.L	1	30.2	20.24	2297.97	27	-1.1	1149.99	2	24.08
1	700	725	P02452|CO1A1_HUMAN		A.NGAP(+15.99)GNDGAKGDAGAP(+15.99)GAP(+15.99)GSQGAP(+15.99)G.L	114	99.9	61.69	2210.94	26	1.4	1106.48	2	24.42			9370000	7730000	6280000	11500000	9150000	3030000	760000	4850000	10400000	1500000	1150000	4120000	296000	11300000	8940000				420000	2790000	5410000	5100000	3260000	5470000	3720000	6380000	4890000	4160000	4490000	2870000	10400000	1210000	1020000
1	700	725	P02452|CO1A1_HUMAN		A.N(+.98)GAP(+15.99)GNDGAKGDAGAP(+15.99)GAP(+15.99)GSQGAP(+15.99)G.L	80	99.9	59.4	2211.93	26	0.8	1106.97	2	23.97	2640000	211000	1460000		420000	5920000	19100	1620000		3270000	5350000	547000		703000	2420000		855000	4320000	5590000		2230000	460000	1280000	1500000	78800	1680000			610000						105000
1	700	725	P02452|CO1A1_HUMAN		A.NGAP(+15.99)GN(+.98)DGAKGDAGAP(+15.99)GAP(+15.99)GSQGAP(+15.99)G.L	28	99.8	50.83	2211.93	26	4.6	1106.98	2	24.36	1090000	220000			43700		138000	604000																164000			1830	831000	266000		9480				4700
1	700	721	P02452|CO1A1_HUMAN		A.N(+.98)GAP(+15.99)GNDGAKGDAGAP(+15.99)GAP(+15.99)GSQ.G	14	99.8	49.78	1913.8	22	7.1	957.913	2	23.63											565000							1370000	615000	2910000	163000
1	700	719	P02452|CO1A1_HUMAN		A.N(+.98)GAP(+15.99)GNDGAKGDAGAP(+15.99)GAP(+15.99)G.S	69	99.6	49.34	1698.71	20	13.8	850.373	2	22.29				442000	878000	2510000	328000	1620000		1730000	1890000	223000	900000	57800	724000		30700	2190000	4580000	3340000	2120000	69000	841000	892000	164000		19700	269000	152000					115000
1	700	719	P02452|CO1A1_HUMAN		A.NGAP(+15.99)GNDGAKGDAGAP(+15.99)GAP(+15.99)G.S	95	99.6	45.77	1697.72	20	6.6	849.875	2	21.85				720000	627000	1050000	1100000	1040000	849000	1620000	1040000	430000	1720000	2380000	295000	770000	7660000					570000	872000	782000	1070000	1110000	375000	1190000	963000	1050000	854000	222000	7570000	1470000	46400
1	700	721	P02452|CO1A1_HUMAN		A.N(+.98)GAP(+15.99)GN(+.98)DGAKGDAGAP(+15.99)GAP(+15.99)GSQ.G	2	99.6	44.89	1914.78	22	7.1	958.405	2	24.3
1	700	725	P02452|CO1A1_HUMAN		A.NGAPGNDGAKGDAGAP(+15.99)GAP(+15.99)GSQGAP(+15.99)G.L	4	99.6	43.99	2194.95	26	2.4	1098.48	2	27.35																												516000
1	700	722	P02452|CO1A1_HUMAN		A.NGAP(+15.99)GNDGAKGDAGAP(+15.99)GAP(+15.99)GSQG.A	1	99.6	43.22	1969.84	23	9	985.934	2	21.96
1	700	725	P02452|CO1A1_HUMAN		A.NGAP(+15.99)GNDGAKGDAGAPGAP(+15.99)GSQGAP(+15.99)G.L	5	99.5	43.87	2194.95	26	0.6	1098.48	2	24.82																										287000		243000
1	700	719	P02452|CO1A1_HUMAN		A.NGAP(+15.99)GN(+.98)DGAKGDAGAP(+15.99)GAP(+15.99)G.S	23	98.7	41.76	1698.71	20	3.9	850.365	2	24.38				442000		1490000	451000	856000		525000													435000		213000			127000	41800	65100
1	700	721	P02452|CO1A1_HUMAN		A.NGAP(+15.99)GNDGAKGDAGAP(+15.99)GAP(+15.99)GSQ.G	17	98.7	35.81	1912.81	22	-0.7	957.414	2	23.23																												107000	65800	51500
1	700	715	P02452|CO1A1_HUMAN		A.N(+.98)GAP(+15.99)GNDGAKGDAGAP(+15.99).G	2	98.4	36	1400.58	16	7.7	701.303	2	21.22																					72100
1	700	721	P02452|CO1A1_HUMAN		A.NGAP(+15.99)GN(+.98)DGAKGDAGAP(+15.99)GAP(+15.99)GSQ.G	1	98.2	39.56	1913.8	22	9.9	957.916	2	23.2
1	700	716	P02452|CO1A1_HUMAN		A.N(+.98)GAP(+15.99)GNDGAKGDAGAP(+15.99)G.A	3	96	32.16	1457.6	17	9.2	729.815	2	18.74																		129000			123000
1	700	725	P02452|CO1A1_HUMAN		A.NGAP(+31.99)GNDGAKGDAGAP(+15.99)GAP(+15.99)GSQGAP(+15.99)G.L	18	58.6	31.5	2226.94	26	-0.5	1114.48	2	23.54																										85400		78500	197000	95800
1	701	725	P02452|CO1A1_HUMAN		N.GAP(+15.99)GNDGAKGDAGAP(+15.99)GAP(+15.99)GSQGAP(+15.99)G.L	82	99.9	60.51	2096.9	25	2	1049.46	2	23.92			230000	2800000	363000	4770000		253000		790000	410000	61100		142000				481000	914000	1180000	1080000	549000	558000	463000				345000	300000	152000	45000				104000
1	701	721	P02452|CO1A1_HUMAN		N.GAP(+15.99)GNDGAKGDAGAP(+15.99)GAP(+15.99)GSQ.G	9	98.6	41.76	1798.77	21	10.1	900.402	2	21.27																		433000		2820000	442000
1	701	721	P02452|CO1A1_HUMAN		N.GAP(+15.99)GN(+.98)DGAKGDAGAP(+15.99)GAP(+15.99)GSQ.G	2	98.2	37.67	1799.76	21	6.8	900.891	2	23.78
1	701	719	P02452|CO1A1_HUMAN		N.GAP(+15.99)GN(+.98)DGAKGDAGAP(+15.99)GAP(+15.99)G.S	1	97.6	35.32	1584.66	19	6.7	793.345	2	23.58
1	701	719	P02452|CO1A1_HUMAN		N.GAP(+15.99)GNDGAKGDAGAP(+15.99)GAP(+15.99)G.S	21	96.1	33.37	1583.68	19	6.3	792.853	2	21.11														103000					1450000	1240000	113000
1	701	721	P02452|CO1A1_HUMAN		N.GAP(+31.99)GNDGAKGDAGAP(+15.99)GAP(+15.99)GSQ.G	1	32.6	28.18	1814.77	21	6.9	908.397	2	22.69
1	702	725	P02452|CO1A1_HUMAN		G.AP(+15.99)GNDGAKGDAGAP(+15.99)GAP(+15.99)GSQGAP(+15.99)G.L	5	99.8	54.74	2039.88	24	8.1	1020.95	2	22.8						160000
1	702	725	P02452|CO1A1_HUMAN		G.APGNDGAKGDAGAP(+15.99)GAP(+15.99)GSQGAP(+15.99)G.L	1	99.8	51.81	2023.88	24	9.3	1012.96	2	23.54
1	702	719	P02452|CO1A1_HUMAN		G.AP(+15.99)GNDGAKGDAGAP(+15.99)GAP(+15.99)G.S	4	97.5	36.65	1526.66	18	7.2	764.343	2	21.49
1	704	725	P02452|CO1A1_HUMAN		P.GNDGAKGDAGAP(+15.99)GAP(+15.99)GSQGAP(+15.99)G.L	1	99.8	50.23	1855.79	22	9.9	928.913	2	20.82
1	705	725	P02452|CO1A1_HUMAN		G.NDGAKGDAGAP(+15.99)GAP(+15.99)GSQGAP(+15.99)G.L	106	99.9	64.08	1798.77	21	-1.4	900.392	2	23.51				866000	845000	2730000	788000	1030000	304000	1980000	1650000	457000	1220000	867000	411000	972000	4820000	513000	3710000		909000	501000	971000	672000	590000	1700000	368000	1240000	875000	923000	642000	94900	1860000	800000	38100
1	705	721	P02452|CO1A1_HUMAN		G.NDGAKGDAGAP(+15.99)GAP(+15.99)GSQ.G	6	99	42.64	1500.64	17	9.6	751.337	2	20.64																			497000	152000
1	705	719	P02452|CO1A1_HUMAN		G.NDGAKGDAGAP(+15.99)GAP(+15.99)G.S	2	87.3	25.79	1285.55	15	6.5	643.788	2	20.13																				150000	299000
1	705	725	P02452|CO1A1_HUMAN		G.NDGAKGDAGAP(+15.99)GAP(+15.99)GSQ(+.98)GAP(+15.99)G.L	1	30.4	19.48	1799.76	21	13.3	900.897	2	21.43
1	706	725	P02452|CO1A1_HUMAN		N.DGAKGDAGAP(+15.99)GAP(+15.99)GSQGAP(+15.99)G.L	16	98.9	38.71	1684.73	20	10.1	843.38	2	22.26					33900																							45400
1	706	721	P02452|CO1A1_HUMAN		N.DGAKGDAGAP(+15.99)GAP(+15.99)GSQ.G	1	96.5	31.7	1386.6	16	7.5	694.313	2	22.04																			148000
1	706	719	P02452|CO1A1_HUMAN		N.DGAKGDAGAP(+15.99)GAP(+15.99)G.S	2	65	21.32	1171.51	14	9	586.768	2	20.75																																		237000
1	707	725	P02452|CO1A1_HUMAN		D.GAKGDAGAP(+15.99)GAP(+15.99)GSQGAP(+15.99)G.L	1	96.4	33.58	1569.7	19	9.5	785.866	2	19.27
1	708	725	P02452|CO1A1_HUMAN		G.AKGDAGAP(+15.99)GAP(+15.99)GSQGAP(+15.99)G.L	1	95.4	33.37	1512.68	18	8.4	757.354	2	18.41
1	710	725	P02452|CO1A1_HUMAN		K.GDAGAP(+15.99)GAP(+15.99)GSQGAP(+15.99)G.L	1	77	25.24	1313.55	16	7.4	657.786	2	21.41
1	711	725	P02452|CO1A1_HUMAN		G.DAGAP(+15.99)GAP(+15.99)GSQGAP(+15.99)G.L	2	87.8	30.13	1256.53	15	6	629.274	2	22.23
1	713	725	P02452|CO1A1_HUMAN		A.GAP(+15.99)GAP(+15.99)GSQGAP(+15.99)G.L	5	96.5	30.42	1070.46	13	8.9	1071.48	1	18.19																		156000	1760000	710000
1	720	731	P02452|CO1A1_HUMAN		G.SQ(+.98)GAPGLQGMPG.E	1	62.7	21.21	1099.5	12	16.2	550.765	2	24.13
1	728	736	P02452|CO1A1_HUMAN		Q.GMP(+15.99)GERGAA.G	1	65	22.91	860.381	9	6.8	431.201	2	22.48
1	765	794	P02452|CO1A1_HUMAN		G.LTGPIGPP(+15.99)GPAGAP(+15.99)GDKGESGPSGPAGPTG.A	65	99.9	63.27	2584.24	30	-1.6	1293.13	2	30.44	164000	473000	183000	410000		105000	111000			770000	782000		1110000	741000	169000	613000	1530000					355000	78300		801000	1510000		457000	910000	330000	1150000	297000	740000	120000
1	765	794	P02452|CO1A1_HUMAN		G.LTGPIGP(+15.99)PGPAGAP(+15.99)GDKGESGPSGPAGPTG.A	16	99.2	43.01	2584.24	30	1.7	862.422	3	31.19	533000	294000					421000							294000		345000								218000									137000
1	765	794	P02452|CO1A1_HUMAN		G.LTGPIGPPGP(+15.99)AGAP(+15.99)GDKGESGPSGPAGPTG.A	27	99.1	39.85	2584.24	30	2.3	862.423	3	30.02	613000		302000	353000	274000	259000	336000	443000			530000		476000		126000	936000						103000		217000									376000	64800
1	765	794	P02452|CO1A1_HUMAN		G.LTGPIGPP(+15.99)GPAGAP(+31.99)GDKGESGPSGPAGPTG.A	5	58.3	38.03	2600.24	30	-0.2	1301.12	2	30.51																										44900				7300
1	766	794	P02452|CO1A1_HUMAN		L.TGPIGPP(+15.99)GPAGAP(+15.99)GDKGESGPSGPAGPTG.A	46	99.9	63.91	2471.16	29	3.1	1236.59	2	28.93						771000	151000		35900					159000	558000		176000				159000			62700	179000	601000	34500	105000		61200			120000	78000
1	766	789	P02452|CO1A1_HUMAN		L.TGPIGPP(+15.99)GPAGAP(+15.99)GDKGESGPSGP.A	74	99.9	61.33	2087.98	24	6.8	1045	2	28.16	309000	251000	621000	1100000	366000	1420000	773000	302000	608000	791000	613000		205000	780000	1030000	651000	1200000		196000		143000	312000		96200	171000	600000	109000	380000	558000	197000	441000	96600		256000	85700
1	766	784	P02452|CO1A1_HUMAN		L.TGPIGPP(+15.99)GPAGAP(+15.99)GDKGES.G	58	99.9	57.8	1692.8	19	1	847.406	2	27.74	214000	691000	217000	156000		163000	593000	135000	141000	323000	453000		759000		831000	769000	701000					74900		54600	178000	376000			20100	114000	223000		46500	233000
1	766	786	P02452|CO1A1_HUMAN		L.TGPIGPP(+15.99)GPAGAP(+15.99)GDKGESGP.S	28	99.7	48.07	1846.87	21	8	924.449	2	27.4	155000						319000		45100	81900	206000		183000			236000	347000				32900					107000			59300		193000
1	766	784	P02452|CO1A1_HUMAN		L.TGPIGPPGP(+15.99)AGAP(+15.99)GDKGES.G	2	98.5	34.96	1692.8	19	1.9	847.407	2	26.33
1	766	775	P02452|CO1A1_HUMAN		L.TGPIGPP(+15.99)GPA.G	16	96.8	35.01	878.45	10	9.1	879.465	1	27.84																		392000	2490000	2260000	698000
1	766	784	P02452|CO1A1_HUMAN		L.TGPIGP(+15.99)PGPAGAP(+15.99)GDKGES.G	1	95.9	33.46	1692.8	19	4.2	847.409	2	26.34																																			25700
1	766	794	P02452|CO1A1_HUMAN		L.TGPIGPPGP(+15.99)AGAP(+15.99)GDKGESGPSGPAGPTG.A	3	95.9	31.75	2471.16	29	5	824.73	3	28.18						212000															134000
1	766	794	P02452|CO1A1_HUMAN		L.TGPIGPP(+15.99)GPAGAP(+31.99)GDKGESGPSGPAGPTG.A	1	92.4	36.08	2487.15	29	-1.4	1244.58	2	28.86
1	766	789	P02452|CO1A1_HUMAN		L.TGPIGP(+15.99)PGPAGAP(+15.99)GDKGESGPSGP.A	1	74.1	23.46	2087.98	24	2	1045	2	27.78
1	767	794	P02452|CO1A1_HUMAN		T.GPIGPP(+15.99)GPAGAP(+15.99)GDKGESGPSGPAGPTG.A	1	99.9	59.64	2370.11	28	5	1186.07	2	29.16
1	769	794	P02452|CO1A1_HUMAN		P.IGPP(+15.99)GPAGAP(+15.99)GDKGESGPSGPAGPTG.A	52	99.9	72.1	2216.03	26	9.1	1109.03	2	27.51	490000		387000	136000		1290000					597000		345000		1390000	675000	1440000							95100		990000		273000	174000	506000	731000	109000			50500
1	769	794	P02452|CO1A1_HUMAN		P.IGPPGP(+15.99)AGAP(+15.99)GDKGESGPSGPAGPTG.A	1	98.7	40.67	2216.03	26	5.6	1109.03	2	29.2
1	769	784	P02452|CO1A1_HUMAN		P.IGPP(+15.99)GPAGAP(+15.99)GDKGES.G	1	98.4	36.19	1437.67	16	6.2	719.848	2	26.12
1	769	789	P02452|CO1A1_HUMAN		P.IGPP(+15.99)GPAGAP(+15.99)GDKGESGPSGP.A	7	96.9	35.59	1832.85	21	7.4	917.441	2	28.22															115000	317000	125000					22400
1	770	782	P02452|CO1A1_HUMAN		I.GPP(+15.99)GPAGAP(+15.99)GDKG.E	4	97	34.34	1108.51	13	7.4	555.269	2	22.71
1	770	784	P02452|CO1A1_HUMAN		I.GPP(+15.99)GPAGAP(+15.99)GDKGES.G	1	93.3	30.52	1324.59	15	6	663.306	2	23.51
1	771	784	P02452|CO1A1_HUMAN		G.PP(+15.99)GPAGAP(+15.99)GDKGES.G	1	99.5	46.98	1267.57	14	6.2	634.795	2	22.83
1	771	782	P02452|CO1A1_HUMAN		G.PP(+15.99)GPAGAP(+15.99)GDKG.E	2	99.4	39.12	1051.49	12	4.6	526.756	2	19.75
1	776	794	P02452|CO1A1_HUMAN		A.GAP(+15.99)GDKGESGPSGPAGPTG.A	16	99.7	47.27	1610.72	19	7	806.371	2	24.96																		729000	3650000	983000	546000
1	777	787	P02452|CO1A1_HUMAN		G.AP(+15.99)GDKGESGPS.G	21	99.3	43.22	1016.44	11	7.5	509.232	2	19.79																	190000	684000			1120000												38300	2940000
1	777	794	P02452|CO1A1_HUMAN		G.AP(+15.99)GDKGESGPSGPAGPTG.A	1	95.6	29.73	1553.7	18	5.1	777.859	2	25.67																			403000
1	777	790	P02452|CO1A1_HUMAN		G.AP(+15.99)GDKGESGPSGPA.G	4	89.7	26.2	1241.55	14	7.7	621.788	2	19.35						88800	72900										131000							18000
1	798	811	P02452|CO1A1_HUMAN		G.AP(+15.99)GDRGEP(+15.99)GP(+15.99)PGPA.G	95	98.6	38.69	1321.59	14	1.3	661.803	2	24	40900000	26600000	42100000	41100000		82700000	95400000	22900000	6290000		107000000	4680000	29700000		6620000	45200000	119000000			35000000	12800000	1410000	14400000	6250000	10400000	7660000	1280000	1330000		4380000	3360000	168000	11700000		1580000
1	798	811	P02452|CO1A1_HUMAN		G.AP(+15.99)GDRGEP(+15.99)GPPGP(+15.99)A.G	14	98.3	38.98	1321.59	14	1.2	1322.6	1	24.43				138000							735000															2880000					178000		970000
1	798	811	P02452|CO1A1_HUMAN		G.AP(+15.99)GDRGEP(+15.99)GPP(+15.99)GPA.G	125	97.9	37.63	1321.59	14	1.3	661.803	2	25	80600000	27200000	43600000	39300000	22400000	114000000	72700000	46000000	30100000	36400000	101000000	13300000	115000000	46100000	9680000	81900000	27300000	16300000	110000000	26100000	14700000	4920000	14300000	23900000	6080000	12900000	1760000	1220000	4530000	5080000	3540000	529000	37300000	16500000	7210000
1	798	812	P02452|CO1A1_HUMAN		G.AP(+15.99)GDRGEP(+15.99)GPP(+15.99)GPAG.F	93	94.7	35.02	1378.61	15	4.8	690.316	2	23.12	3240000	8440000	14200000	16500000	4440000	15100000	13700000	7550000	7040000	9730000	26700000	2420000	9220000	6910000	6740000	31500000	21000000	5800000	16500000	9800000	1260000	891000	2080000	6120000									8650000	1900000	757000
1	798	810	P02452|CO1A1_HUMAN		G.AP(+15.99)GDRGEP(+15.99)GPP(+15.99)GP.A	112	93.6	33.6	1250.55	13	0.2	1251.56	1	24.87	189000000	79900000	50600000	130000000	70600000	109000000	96000000	41500000	69100000	51300000	275000000	62600000	30900000	64600000	824000	103000000	59200000				34100000	12500000	10400000	39800000	13700000	32100000	11200000	31400000	19900000	19200000	22300000	9210000	42000000	12000000	2920000
1	798	810	P02452|CO1A1_HUMAN		G.AP(+15.99)GDRGEP(+15.99)GPPGP.A	100	92.8	33.11	1234.56	13	1.2	618.287	2	25.72	3650000	2180000		959000	719000	975000			1320000	995000	1670000	1640000	1050000	910000		2640000	2810000	1910000	6910000	2090000	1820000	386000			606000		314000	1370000		76200			1120000	1770000	128000
1	798	808	P02452|CO1A1_HUMAN		G.AP(+15.99)GDRGEP(+15.99)GPP(+15.99).G	67	90.8	28.93	1096.48	11	0.7	1097.49	1	25.59									3830000			11300000	125000				780000		677000	282000	16000000			1300000	331000	180000	786000	1360000		1030000		265000	13400000
1	798	808	P02452|CO1A1_HUMAN		G.AP(+15.99)GDRGEPGPP(+15.99).G	3	87.4	23.47	1080.48	11	2.8	541.25	2	22.95
1	798	810	P02452|CO1A1_HUMAN		G.AP(+15.99)GDRGEPGPP(+15.99)GP.A	9	85.9	23.73	1234.56	13	3.3	618.288	2	24.6																829000
1	798	808	P02452|CO1A1_HUMAN		G.AP(+15.99)GDRGEP(+15.99)GP(+15.99)P.G	1	83.2	24.55	1096.48	11	2.7	1097.49	1	14.46
1	798	808	P02452|CO1A1_HUMAN		G.AP(+15.99)GDRGEP(+15.99)GPP.G	12	81.6	26.04	1080.48	11	4.5	541.251	2	22.71					150000									264000
1	798	809	P02452|CO1A1_HUMAN		G.AP(+15.99)GDRGEP(+15.99)GPP(+15.99)G.P	1	65.9	20.35	1153.5	12	7.7	577.762	2	20.93
1	798	810	P02452|CO1A1_HUMAN		G.AP(+15.99)GDRGEP(+15.99)GP(+15.99)PGP.A	1	52.9	22.92	1250.55	13	2.7	1251.56	1	22.64
1	798	810	P02452|CO1A1_HUMAN		G.AP(+15.99)GDRGEPGP(+15.99)PGP.A	2	40.9	20.12	1234.56	13	4.2	618.289	2	24.58					726000						1800000
1	800	811	P02452|CO1A1_HUMAN		P.GDRGEP(+15.99)GPP(+15.99)GPA.G	9	60.8	23.84	1137.51	12	7	569.764	2	23.48								108000										772000	5540000	5540000
1	800	810	P02452|CO1A1_HUMAN		P.GDRGEP(+15.99)GPP(+15.99)GP.A	1	30.6	19.1	1066.47	11	6.2	534.245	2	23.07
1	801	810	P02452|CO1A1_HUMAN		G.DRGEP(+15.99)GPPGP(+15.99).A	1	41.9	19.12	1009.45	10	1.7	505.731	2	21.42
1	801	810	P02452|CO1A1_HUMAN		G.DRGEP(+15.99)GPP(+15.99)GP.A	1	38.6	20.1	1009.45	10	6.6	505.734	2	23.52
1	812	844	P02452|CO1A1_HUMAN		A.GFAGPP(+15.99)GADGQP(+15.99)GAKGEP(+15.99)GDAGAKGDAGPPGP(+15.99)A.G	1	89.9	27.32	2891.3	33	7.8	964.78	3	27.94																			217000
1	812	844	P02452|CO1A1_HUMAN		A.GFAGPP(+15.99)GADGQP(+15.99)GAKGEP(+15.99)GDAGAKGDAGPP(+15.99)GPA.G	1	74.3	25.19	2891.3	33	7.1	964.779	3	27.69													0
1	813	854	P02452|CO1A1_HUMAN		G.FAGPP(+15.99)GADGQP(+15.99)GAKGEP(+15.99)GDAGAKGDAGP(+15.99)PGPAGPAGPP(+15.99)GPIG.N	5	99.9	52.74	3650.69	42	2.1	1217.91	3	30.36																									47100	243000			122000	69200
1	813	854	P02452|CO1A1_HUMAN		G.FAGPP(+15.99)GADGQP(+15.99)GAKGEP(+15.99)GDAGAKGDAGPP(+15.99)GPAGPAGPPGP(+15.99)IG.N	2	99.9	50.55	3650.69	42	-1.5	1217.9	3	30.39
1	813	854	P02452|CO1A1_HUMAN		G.FAGP(+15.99)PGADGQP(+15.99)GAKGEP(+15.99)GDAGAKGDAGPP(+15.99)GPAGPAGPP(+15.99)GPIG.N	8	99.8	49.15	3650.69	42	2.8	1217.91	3	30.24																													110000
1	813	854	P02452|CO1A1_HUMAN		G.FAGPP(+15.99)GADGQP(+15.99)GAKGEP(+15.99)GDAGAKGDAGPP(+15.99)GPAGPAGPP(+15.99)GPIG.N	9	99.8	48.43	3650.69	42	-1.5	1217.9	3	30.21																						35300						142000	83500		0
1	813	854	P02452|CO1A1_HUMAN		G.FAGPP(+15.99)GADGQPGAKGEP(+15.99)GDAGAKGDAGP(+15.99)PGPAGPAGPP(+15.99)GPIG.N	1	99.7	48.05	3634.69	42	0.6	1212.57	3	30.42
1	813	854	P02452|CO1A1_HUMAN		G.FAGPP(+15.99)GADGQPGAKGEP(+15.99)GDAGAKGDAGPP(+15.99)GPAGPAGPP(+15.99)GPIG.N	1	99.4	44.61	3634.69	42	9.4	1212.58	3	30.63															101000
1	813	854	P02452|CO1A1_HUMAN		G.FAGP(+15.99)PGADGQP(+15.99)GAKGEP(+15.99)GDAGAKGDAGPP(+15.99)GPAGPAGPPGP(+15.99)IG.N	1	98.3	33.61	3650.69	42	0.3	1217.9	3	30.63
1	813	854	P02452|CO1A1_HUMAN		G.FAGPP(+15.99)GADGQ(+.98)PGAKGEP(+15.99)GDAGAKGDAGPP(+15.99)GPAGPAGPP(+15.99)GPIG.N	2	96.2	32.84	3635.68	42	-1.7	1212.9	3	30.47																																28100
1	813	854	P02452|CO1A1_HUMAN		G.FAGP(+15.99)PGADGQP(+15.99)GAKGEP(+15.99)GDAGAKGDAGP(+15.99)PGPAGPAGPP(+15.99)GPIG.N	1	91	29.06	3650.69	42	4.3	1217.91	3	30.38
1	814	854	P02452|CO1A1_HUMAN		F.AGP(+15.99)PGADGQPGAKGEP(+15.99)GDAGAKGDAGPP(+15.99)GPAGPAGPP(+15.99)GPIG.N	1	99.6	44.17	3487.62	41	6.6	1163.56	3	29.32																					199000
1	814	844	P02452|CO1A1_HUMAN		F.AGPP(+15.99)GADGQP(+15.99)GAKGEP(+15.99)GDAGAKGDAGPP(+15.99)GPA.G	2	95.7	32.46	2687.21	31	2.3	896.745	3	25						516000					162000
1	814	844	P02452|CO1A1_HUMAN		F.AGPP(+15.99)GADGQP(+15.99)GAKGEP(+15.99)GDAGAKGDAGPPGP(+15.99)A.G	1	51.2	21.6	2687.21	31	-0.9	896.742	3	25.04						469000
1	815	854	P02452|CO1A1_HUMAN		A.GPP(+15.99)GADGQP(+15.99)GAKGEP(+15.99)GDAGAKGDAGPP(+15.99)GPAGPAGPP(+15.99)GPIG.N	97	99.9	66.52	3432.58	40	8.2	1145.21	3	27.96	1100000			2030000		2860000	1190000	1640000		1980000	1070000		655000	2570000	1210000	394000	1520000	2710000	5590000	4280000	1130000		347000		2260000	2800000	652000	1660000	2220000	281000	1440000	2060000	1510000	786000	954000
1	815	854	P02452|CO1A1_HUMAN		A.GPP(+15.99)GADGQPGAKGEP(+15.99)GDAGAKGDAGPP(+15.99)GPAGPAGPP(+15.99)GPIG.N	60	99.9	64.77	3416.59	40	7.8	1139.88	3	28	1090000		750000		1030000	953000								1900000				890000	3100000		1460000			489000		1410000	181000		551000				547000	789000
1	815	854	P02452|CO1A1_HUMAN		A.GPP(+15.99)GADGQPGAKGEP(+15.99)GDAGAKGDAGP(+15.99)PGPAGPAGPP(+15.99)GPIG.N	4	99.9	62.94	3416.59	40	5.8	1139.88	3	29.99															1020000															352000
1	815	854	P02452|CO1A1_HUMAN		A.GP(+15.99)PGADGQP(+15.99)GAKGEP(+15.99)GDAGAKGDAGP(+15.99)PGPAGPAGPP(+15.99)GPIG.N	7	99.9	62.6	3432.58	40	0	1145.2	3	29.02																																		566000
1	815	854	P02452|CO1A1_HUMAN		A.GP(+15.99)PGADGQPGAKGEP(+15.99)GDAGAKGDAGPP(+15.99)GPAGPAGPP(+15.99)GPIG.N	23	99.9	62.31	3416.59	40	4.8	1139.88	3	29.29					1150000												1220000	960000		1410000					211000				979000	584000		552000
1	815	854	P02452|CO1A1_HUMAN		A.GPP(+15.99)GADGQPGAKGEP(+15.99)GDAGAKGDAGPPGP(+15.99)AGPAGPP(+15.99)GPIG.N	1	99.9	57.2	3416.59	40	1.8	1139.87	3	28.74
1	815	854	P02452|CO1A1_HUMAN		A.GP(+15.99)PGADGQPGAKGEP(+15.99)GDAGAKGDAGP(+15.99)PGPAGPAGPP(+15.99)GPIG.N	3	99.9	56.03	3416.59	40	7.2	1139.88	3	28.06
1	815	854	P02452|CO1A1_HUMAN		A.GPP(+15.99)GADGQP(+15.99)GAKGEP(+15.99)GDAGAKGDAGPPGP(+15.99)AGPAGPP(+15.99)GPIG.N	11	99.9	54.96	3432.58	40	5.4	1145.21	3	29.7	1120000										808000			1630000	968000
1	815	854	P02452|CO1A1_HUMAN		A.GP(+15.99)PGADGQP(+15.99)GAKGEP(+15.99)GDAGAKGDAGPPGP(+15.99)AGPAGPP(+15.99)GPIG.N	4	99.9	54.75	3432.58	40	3.6	1145.21	3	29.15																															363000
1	815	854	P02452|CO1A1_HUMAN		A.GP(+15.99)PGADGQP(+15.99)GAKGEP(+15.99)GDAGAKGDAGPP(+15.99)GPAGPAGPP(+15.99)GPIG.N	33	99.8	53.66	3432.58	40	8.8	1145.21	3	28.16		486000	962000									227000	480000						2180000			598000									700000
1	815	841	P02452|CO1A1_HUMAN		A.GPP(+15.99)GADGQP(+15.99)GAKGEP(+15.99)GDAGAKGDAGPP(+15.99).G	1	99.8	49.33	2391.06	27	9.1	1196.55	2	23.95
1	815	854	P02452|CO1A1_HUMAN		A.GPP(+15.99)GADGQPGAKGEP(+15.99)GDAGAKGDAGPP(+15.99)GPAGPAGPPGPIG.N	4	99.8	48.49	3400.59	40	4.9	1134.54	3	29.9																			503000
1	815	846	P02452|CO1A1_HUMAN		A.GP(+15.99)PGADGQP(+15.99)GAKGEP(+15.99)GDAGAKGDAGP(+15.99)PGPAGP.A	15	99.8	47.81	2770.24	32	1.1	924.423	3	26.66														368000						503000									226000	79500
1	815	843	P02452|CO1A1_HUMAN		A.GPP(+15.99)GADGQP(+15.99)GAKGEP(+15.99)GDAGAKGDAGPP(+15.99)GP.A	89	99.8	46.68	2545.13	29	1	849.385	3	25.67	1390000	1930000	1140000	2290000	1750000	358000		2100000		1710000	3850000		839000	2480000	1240000		161000	692000	4190000	2330000	1260000	264000	990000	534000	1190000		65900	395000	885000	130000		227000	1850000	1340000	443000
1	815	854	P02452|CO1A1_HUMAN		A.GPP(+15.99)GADGQP(+15.99)GAKGEP(+15.99)GDAGAKGDAGP(+15.99)PGPAGPAGPP(+15.99)GPIG.N	26	99.7	60.45	3432.58	40	9.4	1145.21	3	28.55							590000								1280000						777000					531000		332000
1	815	838	P02452|CO1A1_HUMAN		A.GPP(+15.99)GADGQP(+15.99)GAKGEP(+15.99)GDAGAKGDA.G	1	99.7	50.73	2123.94	24	9.7	1062.99	2	22.28
1	815	854	P02452|CO1A1_HUMAN		A.GPP(+15.99)GADGQP(+15.99)GAKGEP(+15.99)GDAGAKGDAGPP(+15.99)GPAGPAGPPGP(+15.99)IG.N	8	99.6	48.89	3432.58	40	2.6	1145.2	3	27.53		718000																						605000
1	815	843	P02452|CO1A1_HUMAN		A.GPP(+15.99)GADGQPGAKGEP(+15.99)GDAGAKGDAGPP(+15.99)GP.A	74	99.6	44.51	2529.14	29	0.1	844.053	3	26.02	1780000	913000	834000	517000	2760000	474000		1280000		2480000	1700000		687000	3370000	802000	336000	585000		5460000	454000	989000	525000	279000	152000	1140000		0	377000	727000				1090000	705000
1	815	854	P02452|CO1A1_HUMAN		A.GP(+15.99)PGADGQP(+15.99)GAKGEP(+15.99)GDAGAKGDAGPP(+15.99)GPAGPAGPPGP(+15.99)IG.N	4	99.4	46.16	3432.58	40	8.8	1145.21	3	28.3																																			564000
1	815	843	P02452|CO1A1_HUMAN		A.GP(+15.99)PGADGQP(+15.99)GAKGEP(+15.99)GDAGAKGDAGPP(+15.99)GP.A	58	99.4	45.18	2545.13	29	4.3	1273.58	2	25.63		734000		766000	825000			728000		1060000								1010000			104000	517000	242000	571000			129000	521000	1100000	541000	78100	69900	439000
1	815	843	P02452|CO1A1_HUMAN		A.GP(+15.99)PGADGQPGAKGEP(+15.99)GDAGAKGDAGPP(+15.99)GP.A	50	99.4	43.81	2529.14	29	0.4	844.053	3	26		434000	229000	1320000	897000	504000		668000		869000								1350000		3160000	260000	237000	232000					141000							183000
1	815	854	P02452|CO1A1_HUMAN		A.GPP(+15.99)GADGQP(+15.99)GAKGEP(+15.99)GDAGAKGDAGPP(+15.99)GPAGPAGP(+15.99)PGPIG.N	4	99.3	43.76	3432.58	40	7.9	1145.21	3	27.93																									267000			332000
1	815	843	P02452|CO1A1_HUMAN		A.GPP(+15.99)GADGQPGAKGEP(+15.99)GDAGAKGDAGPPGP(+15.99).A	17	99.3	43.27	2529.14	29	3	844.055	3	27.12								638000			685000						587000						250000					439000						257000
1	815	844	P02452|CO1A1_HUMAN		A.GPP(+15.99)GADGQP(+15.99)GAKGEP(+15.99)GDAGAKGDAGPP(+15.99)GPA.G	32	99.3	41.23	2616.17	30	2.6	873.066	3	25.65			1580000	1120000	335000	2160000		1320000			6140000		266000	474000	2150000	1010000	1470000	631000	2830000	1220000			119000			200000			207000				2430000	107000
1	815	846	P02452|CO1A1_HUMAN		A.GP(+15.99)PGADGQPGAKGEP(+15.99)GDAGAKGDAGP(+15.99)PGPAGP.A	14	99.3	40.74	2754.25	32	2.3	919.092	3	27.73																									211000
1	815	846	P02452|CO1A1_HUMAN		A.GPP(+15.99)GADGQPGAKGEP(+15.99)GDAGAKGDAGPP(+15.99)GPAGP.A	15	99.2	41.03	2754.25	32	2.5	919.092	3	26.73											498000								632000		317000
1	815	843	P02452|CO1A1_HUMAN		A.GPP(+15.99)GADGQP(+15.99)GAKGEP(+15.99)GDAGAKGDAGPPGP(+15.99).A	17	99.2	40.01	2545.13	29	4	849.388	3	26.46	278000																		1170000											164000	158000
1	815	854	P02452|CO1A1_HUMAN		A.GP(+15.99)PGADGQP(+15.99)GAKGEP(+15.99)GDAGAKGDAGPP(+15.99)GPAGPAGPPGPIG.N	1	99.1	38.72	3416.59	40	3.8	1139.87	3	29.48
1	815	846	P02452|CO1A1_HUMAN		A.GPP(+15.99)GADGQP(+15.99)GAKGEP(+15.99)GDAGAKGDAGP(+15.99)PGPAGP.A	9	99.1	38.65	2770.24	32	4.5	924.426	3	26.43											306000										33900
1	815	854	P02452|CO1A1_HUMAN		A.GPP(+15.99)GADGQP(+15.99)GAKGEP(+15.99)GDAGAKGDAGPP(+15.99)GPAGPAGPPGPIG.N	5	99.1	37.31	3416.59	40	5.6	1139.88	3	30.01																		158000
1	815	854	P02452|CO1A1_HUMAN		A.GPP(+15.99)GADGQP(+15.99)GAKGEP(+15.99)GDAGAKGDAGPPGP(+15.99)AGPAGP(+15.99)PGPIG.N	1	98.9	38.33	3432.58	40	0.9	1145.2	3	28.26
1	815	844	P02452|CO1A1_HUMAN		A.GP(+15.99)PGADGQP(+15.99)GAKGEP(+15.99)GDAGAKGDAGPP(+15.99)GPA.G	18	98.7	41.97	2616.17	30	2.3	873.066	3	26.48				649000				727000			1610000		614000			2540000			1260000	666000						124000
1	815	846	P02452|CO1A1_HUMAN		A.GP(+15.99)PGADGQPGAKGEP(+15.99)GDAGAKGDAGPP(+15.99)GPAGP.A	16	98.7	38.55	2754.25	32	7.7	919.097	3	25.61											427000								846000
1	815	846	P02452|CO1A1_HUMAN		A.GPP(+15.99)GADGQPGAKGEP(+15.99)GDAGAKGDAGP(+15.99)PGPAGP.A	4	98.7	35.19	2754.25	32	2.9	919.093	3	26.37								244000
1	815	854	P02452|CO1A1_HUMAN		A.GPP(+15.99)GADGQPGAKGEP(+15.99)GDAGAKGDAGPP(+15.99)GPAGPAGPPGP(+15.99)IG.N	1	98.5	40.45	3416.59	40	2.5	1139.87	3	28.1
1	815	844	P02452|CO1A1_HUMAN		A.GP(+15.99)PGADGQPGAKGEP(+15.99)GDAGAKGDAGPP(+15.99)GPA.G	5	98.5	39.92	2600.17	30	5.7	867.737	3	26.39											1160000				561000	567000			948000
1	815	844	P02452|CO1A1_HUMAN		A.GPP(+15.99)GADGQPGAKGEP(+15.99)GDAGAKGDAGPP(+15.99)GPA.G	9	98.3	39.47	2600.17	30	6.6	867.738	3	26.53								1350000			2810000		285000		618000				972000	1190000
1	815	843	P02452|CO1A1_HUMAN		A.GP(+15.99)PGADGQP(+15.99)GAKGEP(+15.99)GDAGAKGDAGPPGP(+15.99).A	11	98.3	37.63	2545.13	29	9.1	849.392	3	24.76																				831000		345000										59700			175000
1	815	846	P02452|CO1A1_HUMAN		A.GPP(+15.99)GADGQP(+15.99)GAKGEP(+15.99)GDAGAKGDAGPP(+15.99)GPAGP.A	7	98	35.43	2770.24	32	6.7	924.428	3	26.06																		227000	293000	272000									55500
1	815	844	P02452|CO1A1_HUMAN		A.GPP(+15.99)GADGQPGAKGEP(+15.99)GDAGAKGDAGPPGP(+15.99)A.G	1	98	33.57	2600.17	30	7.2	867.738	3	25.63																			1020000
1	815	846	P02452|CO1A1_HUMAN		A.GP(+15.99)PGADGQP(+15.99)GAKGEP(+15.99)GDAGAKGDAGPP(+15.99)GPAGP.A	5	97.9	33.28	2770.24	32	1.8	924.423	3	26.39														361000					929000
1	815	843	P02452|CO1A1_HUMAN		A.GPP(+15.99)GADGQPGAKGEP(+15.99)GDAGAKGDAGP(+15.99)PGP.A	1	97.3	31.68	2529.14	29	2.6	844.055	3	24.87
1	815	841	P02452|CO1A1_HUMAN		A.GPP(+15.99)GADGQPGAKGEP(+15.99)GDAGAKGDAGP(+15.99)P.G	1	96.7	33.96	2375.06	27	7.9	792.701	3	24.42
1	815	846	P02452|CO1A1_HUMAN		A.GP(+15.99)PGADGQP(+15.99)GAKGEP(+15.99)GDAGAKGDAGPPGP(+15.99)AGP.A	4	95.9	34.53	2770.24	32	10.1	924.431	3	25.6
1	815	843	P02452|CO1A1_HUMAN		A.GPP(+15.99)GADGQP(+15.99)GAKGEP(+15.99)GDAGAKGDAGP(+15.99)PGP.A	1	95.5	32.92	2545.13	29	-0.3	849.384	3	25.91																															149000
1	815	846	P02452|CO1A1_HUMAN		A.GPP(+15.99)GADGQP(+15.99)GAKGEPGDAGAKGDAGPP(+15.99)GPAGP.A	1	94.1	31.72	2754.25	32	8.5	919.098	3	25.97
1	815	841	P02452|CO1A1_HUMAN		A.GP(+15.99)PGADGQP(+15.99)GAKGEP(+15.99)GDAGAKGDAGPP(+15.99).G	1	94.1	31.35	2391.06	27	7	798.032	3	23.91
1	815	854	P02452|CO1A1_HUMAN		A.GPP(+15.99)GADGQPGAKGEP(+15.99)GDAGAKGDAGPPGP(+15.99)AGPAGPPGP(+15.99)IG.N	1	94.1	29.97	3416.59	40	0.5	1139.87	3	30.84
1	815	854	P02452|CO1A1_HUMAN		A.GPP(+15.99)GADGQ(+.98)PGAKGEP(+15.99)GDAGAKGDAGPP(+15.99)GPAGPAGPPGPIG.N	1	93	29.43	3401.58	40	-2.7	1134.86	3	30.02
1	815	844	P02452|CO1A1_HUMAN		A.GPP(+15.99)GADGQP(+15.99)GAKGEP(+15.99)GDAGAKGDAGPPGP(+15.99)A.G	4	91.9	32.36	2616.17	30	6.8	873.069	3	25.81			607000												816000
1	815	843	P02452|CO1A1_HUMAN		A.GP(+15.99)PGADGQPGAKGEP(+15.99)GDAGAKGDAGPPGP(+15.99).A	7	90.9	32.41	2529.14	29	3.7	844.056	3	25.36	1080000																480000
1	815	844	P02452|CO1A1_HUMAN		A.GP(+15.99)PGADGQPGAKGEP(+15.99)GDAGAKGDAGPPGP(+15.99)A.G	1	90.1	26.16	2600.17	30	7.8	867.739	3	26.02
1	815	846	P02452|CO1A1_HUMAN		A.GPP(+15.99)GADGQP(+15.99)GAKGEP(+15.99)GDAGAKGDAGPPGP(+15.99)AGP.A	1	86.1	25.91	2770.24	32	3.1	924.424	3	25.56											289000
1	815	844	P02452|CO1A1_HUMAN		A.GPP(+15.99)GADGQP(+15.99)GAKGEP(+15.99)GDAGAKGDAGP(+15.99)PGPA.G	2	85.9	26.09	2616.17	30	7.5	873.07	3	25.6													673000
1	815	844	P02452|CO1A1_HUMAN		A.GP(+15.99)PGADGQP(+15.99)GAKGEP(+15.99)GDAGAKGDAGPPGP(+15.99)A.G	2	65.9	22.26	2616.17	30	6.8	873.069	3	24.78																								157000
1	815	826	P02452|CO1A1_HUMAN		A.GPP(+15.99)GADGQP(+15.99)GAK.G	1	60.9	21.33	1082.5	12	6.4	542.26	2	17.05																				51300
1	815	838	P02452|CO1A1_HUMAN		A.GPP(+15.99)GADGQPGAKGEP(+15.99)GDAGAKGDA.G	1	52.7	23.41	2107.94	24	8.1	703.66	3	23.65
1	815	841	P02452|CO1A1_HUMAN		A.GPP(+15.99)GADGQPGAKGEP(+15.99)GDAGAKGDAGPP(+15.99).G	1	50	22.7	2375.06	27	8	792.701	3	24.4
1	815	843	P02452|CO1A1_HUMAN		A.GP(+15.99)P(+15.99)GADGQPGAKGEP(+15.99)GDAGAKGDAGPP(+15.99)GP.A	1	46.2	22.38	2545.13	29	-1.7	849.383	3	25.86																											24500
1	815	837	P02452|CO1A1_HUMAN		A.GPP(+15.99)GADGQP(+15.99)GAKGEP(+15.99)GDAGAKGD.A	1	40.2	19.9	2052.9	23	0	685.307	3	19.37											244000
1	816	854	P02452|CO1A1_HUMAN		G.P(+15.99)PGADGQPGAKGEP(+15.99)GDAGAKGDAGPP(+15.99)GPAGPAGPP(+15.99)GPIG.N	37	99.9	69.8	3359.57	39	5	1120.87	3	29.15	1320000			1260000						431000					583000		724000				507000				416000					333000	141000
1	816	854	P02452|CO1A1_HUMAN		G.PP(+15.99)GADGQP(+15.99)GAKGEP(+15.99)GDAGAKGDAGPP(+15.99)GPAGPAGPP(+15.99)GPIG.N	56	99.9	68.57	3375.56	39	7.3	1126.2	3	27.96		272000		983000		2180000			182000						445000			435000	1210000	427000		318000				941000	46200	632000	194000	209000	1620000	454000		519000
1	816	854	P02452|CO1A1_HUMAN		G.PP(+15.99)GADGQP(+15.99)GAKGEP(+15.99)GDAGAKGDAGP(+15.99)PGPAGPAGPP(+15.99)GPIG.N	22	99.9	65.73	3375.56	39	0.4	1126.19	3	29.02		185000																		795000		242000				1450000								509000
1	816	854	P02452|CO1A1_HUMAN		G.P(+15.99)PGADGQP(+15.99)GAKGEP(+15.99)GDAGAKGDAGPP(+15.99)GPAGPAGPP(+15.99)GPIG.N	13	99.9	64.2	3375.56	39	0.3	1126.19	3	28.98																													0
1	816	854	P02452|CO1A1_HUMAN		G.P(+15.99)PGADGQP(+15.99)GAKGEP(+15.99)GDAGAKGDAGP(+15.99)PGPAGPAGPP(+15.99)GPIG.N	6	99.9	63.22	3375.56	39	-0.1	1126.19	3	29.06		214000																							351000					624000
1	816	854	P02452|CO1A1_HUMAN		G.P(+15.99)PGADGQPGAKGEP(+15.99)GDAGAKGDAGP(+15.99)PGPAGPAGPP(+15.99)GPIG.N	8	99.9	60.96	3359.57	39	4.4	1120.87	3	29.34																	991000	450000				507000
1	816	854	P02452|CO1A1_HUMAN		G.PP(+15.99)GADGQPGAKGEP(+15.99)GDAGAKGDAGPP(+15.99)GPAGPAGPPGPIG.N	8	99.9	59.39	3343.57	39	9	1115.54	3	28.79															126000						437000											83800
1	816	854	P02452|CO1A1_HUMAN		G.PP(+15.99)GADGQPGAKGEP(+15.99)GDAGAKGDAGPP(+15.99)GPAGPAGPP(+15.99)GPIG.N	40	99.9	58.35	3359.57	39	9.9	1120.87	3	28.34		331000				1120000											684000		1520000			469000				533000					680000		337000	436000	346000
1	816	854	P02452|CO1A1_HUMAN		G.PP(+15.99)GADGQP(+15.99)GAKGEP(+15.99)GDAGAKGDAGPPGP(+15.99)AGPAGPP(+15.99)GPIG.N	4	99.9	56.5	3375.56	39	-1.7	1126.19	3	28.94																													195000
1	816	846	P02452|CO1A1_HUMAN		G.PP(+15.99)GADGQPGAKGEP(+15.99)GDAGAKGDAGPP(+15.99)GPAGP.A	42	99.9	54.83	2697.23	31	0.5	900.083	3	26.8															170000	161000		154000	2740000	244000	248000	115000			76100	164000	21500			41500	214000		0	124000
1	816	854	P02452|CO1A1_HUMAN		G.P(+15.99)PGADGQPGAKGEP(+15.99)GDAGAKGDAGPP(+15.99)GPAGPAGPPGPIG.N	4	99.9	53.27	3343.57	39	4.9	1115.54	3	29.44																						187000
1	816	854	P02452|CO1A1_HUMAN		G.PP(+15.99)GADGQPGAKGEP(+15.99)GDAGAKGDAGP(+15.99)PGPAGPAGPP(+15.99)GPIG.N	1	99.9	51.42	3359.57	39	-0.4	1120.86	3	29.19																										587000
1	816	854	P02452|CO1A1_HUMAN		G.PP(+15.99)GADGQPGAKGEP(+15.99)GDAGAKGDAGPPGP(+15.99)AGPAGPP(+15.99)GPIG.N	2	99.9	51.1	3359.57	39	5.6	1120.87	3	29.05
1	816	854	P02452|CO1A1_HUMAN		G.PP(+15.99)GADGQP(+15.99)GAKGEP(+15.99)GDAGAKGDAGPP(+15.99)GPAGPAGPPGP(+15.99)IG.N	2	99.9	49.18	3375.56	39	0.5	1126.19	3	29.05
1	816	854	P02452|CO1A1_HUMAN		G.P(+15.99)PGADGQPGAKGEP(+15.99)GDAGAKGDAGPPGP(+15.99)AGPAGPP(+15.99)GPIG.N	3	99.8	51.29	3359.57	39	2.5	1120.87	3	29.31																				601000
1	816	846	P02452|CO1A1_HUMAN		G.PP(+15.99)GADGQPGAKGEP(+15.99)GDAGAKGDAGP(+15.99)PGPAGP.A	32	99.8	48.09	2697.23	31	0.9	900.084	3	27.83				521000							353000				126000			18400							79600	223000							179000
1	816	854	P02452|CO1A1_HUMAN		G.P(+15.99)PGADGQP(+15.99)GAKGEP(+15.99)GDAGAKGDAGPP(+15.99)GPAGPAGPPGPIG.N	1	99.8	47.36	3359.57	39	1.8	1120.86	3	29.38
1	816	854	P02452|CO1A1_HUMAN		G.P(+15.99)PGADGQP(+15.99)GAKGEP(+15.99)GDAGAKGDAGPPGP(+15.99)AGPAGPP(+15.99)GPIG.N	2	99.7	50.3	3375.56	39	8.1	1126.2	3	28.26
1	816	854	P02452|CO1A1_HUMAN		G.P(+15.99)PGADGQPGAKGEP(+15.99)GDAGAKGDAGP(+15.99)PGPAGPAGPPGPIG.N	1	99.7	47.43	3343.57	39	7.3	1115.54	3	28.63
1	816	854	P02452|CO1A1_HUMAN		G.PP(+15.99)GADGQP(+15.99)GAKGEP(+15.99)GDAGAKGDAGPP(+15.99)GPAGPAGPPGPIG.N	2	99.6	44.02	3359.57	39	1.5	1120.86	3	28.73
1	816	854	P02452|CO1A1_HUMAN		G.P(+15.99)PGADGQPGAKGEP(+15.99)GDAGAKGDAGPP(+15.99)GPAGPAGPPGP(+15.99)IG.N	1	99.5	52.08	3359.57	39	4.1	1120.87	3	28.39							718000
1	816	846	P02452|CO1A1_HUMAN		G.P(+15.99)PGADGQPGAKGEP(+15.99)GDAGAKGDAGPP(+15.99)GPAGP.A	11	99.5	44.7	2697.23	31	5.1	900.087	3	25.62											358000			174000																94200				82900
1	816	846	P02452|CO1A1_HUMAN		G.P(+15.99)PGADGQPGAKGEP(+15.99)GDAGAKGDAGP(+15.99)PGPAGP.A	22	99.5	43.37	2697.23	31	-0.4	900.082	3	26.65					105000		110000														222000	208000		133000	53300					56000			80500
1	816	846	P02452|CO1A1_HUMAN		G.PP(+15.99)GADGQP(+15.99)GAKGEP(+15.99)GDAGAKGDAGP(+15.99)PGPAGP.A	19	99.5	42.84	2713.22	31	3.2	905.417	3	26.5										214000																220000				41900	197000	57500
1	816	843	P02452|CO1A1_HUMAN		G.PP(+15.99)GADGQPGAKGEP(+15.99)GDAGAKGDAGPPGP(+15.99).A	53	99.4	44.62	2472.12	28	5.4	825.05	3	25.7	1110000					574000					1280000			640000	893000			586000								195000	33300	86100		140000			1010000
1	816	843	P02452|CO1A1_HUMAN		G.P(+15.99)PGADGQP(+15.99)GAKGEP(+15.99)GDAGAKGDAGPP(+15.99)GP.A	80	99.4	44.46	2488.11	28	8.8	830.385	3	24.88	1370000	1730000	1540000	3270000	1130000					2660000	1650000			1700000	279000	1280000	963000	905000	3850000	2430000	505000	311000		323000	283000	770000		1210000	585000		518000	107000	2120000	349000
1	816	843	P02452|CO1A1_HUMAN		G.PP(+15.99)GADGQPGAKGEP(+15.99)GDAGAKGDAGPP(+15.99)GP.A	55	99.4	43.39	2472.12	28	3.4	825.048	3	26.8	587000	380000		502000			243000			968000			831000	644000	235000	518000			1380000	2190000	414000	522000			574000				267000	209000	28300			1330000	193000
1	816	843	P02452|CO1A1_HUMAN		G.PP(+15.99)GADGQP(+15.99)GAKGEP(+15.99)GDAGAKGDAGPP(+15.99)GP.A	68	99.4	41.52	2488.11	28	1.5	830.379	3	25.69	937000		459000		453000	2800000	327000			2170000	2030000			858000	778000	2030000	454000		2370000	1050000		448000	400000	680000	587000	114000		280000	729000	315000	274000			1130000	177000
1	816	846	P02452|CO1A1_HUMAN		G.PP(+15.99)GADGQPGAKGEP(+15.99)GDAGAKGDAGPPGPAGP(+15.99).A	6	99.4	40.77	2697.23	31	0.9	900.084	3	26.79										238000																				48300			0
1	816	844	P02452|CO1A1_HUMAN		G.P(+15.99)PGADGQPGAKGEP(+15.99)GDAGAKGDAGPP(+15.99)GPA.G	6	99.3	41.25	2543.15	29	0.2	848.725	3	25.6	186000														262000					489000
1	816	843	P02452|CO1A1_HUMAN		G.P(+15.99)PGADGQPGAKGEP(+15.99)GDAGAKGDAGPP(+15.99)GP.A	15	99.2	39.57	2472.12	28	2	825.047	3	26.06				1250000						887000															340000			280000		509000
1	816	844	P02452|CO1A1_HUMAN		G.P(+15.99)PGADGQP(+15.99)GAKGEP(+15.99)GDAGAKGDAGPP(+15.99)GPA.G	10	99.2	38.95	2559.15	29	0.6	854.057	3	27.17			337000	634000											302000		576000					275000											899000
1	816	846	P02452|CO1A1_HUMAN		G.PP(+15.99)GADGQPGAKGEP(+15.99)GDAGAKGDAGPPGP(+15.99)AGP.A	12	99	39.61	2697.23	31	0.5	900.083	3	26.86	733000									286000										227000					78100						93800
1	816	846	P02452|CO1A1_HUMAN		G.PP(+15.99)GADGQP(+15.99)GAKGEP(+15.99)GDAGAKGDAGPP(+15.99)GPAGP.A	10	99	38.93	2713.22	31	1.1	905.415	3	26.44
1	816	843	P02452|CO1A1_HUMAN		G.P(+15.99)PGADGQP(+15.99)GAKGEP(+15.99)GDAGAKGDAGPPGP(+15.99).A	31	98.8	39.51	2488.11	28	1	830.378	3	25.42	920000			939000				197000					526000	1240000			621000					677000		475000	352000					188000			1020000
1	816	844	P02452|CO1A1_HUMAN		G.PP(+15.99)GADGQP(+15.99)GAKGEP(+15.99)GDAGAKGDAGPP(+15.99)GPA.G	31	98.7	37.6	2559.15	29	4.2	854.06	3	26.14	960000		498000	504000		2270000	308000				4720000		1010000	95800	446000	3300000			5460000	612000						398000							1240000	284000
1	816	844	P02452|CO1A1_HUMAN		G.PP(+15.99)GADGQPGAKGEP(+15.99)GDAGAKGDAGPPGP(+15.99)A.G	6	98.7	37.26	2543.15	29	3.1	848.727	3	26.62											719000				321000
1	816	843	P02452|CO1A1_HUMAN		G.P(+15.99)PGADGQPGAKGEP(+15.99)GDAGAKGDAGPPGP(+15.99).A	37	98.6	39.65	2472.12	28	4.6	825.049	3	25.59	1270000					1340000				833000	579000		336000	439000				136000	4500000	308000		284000			627000		124000	331000	348000		197000		426000	339000
1	816	846	P02452|CO1A1_HUMAN		G.P(+15.99)PGADGQP(+15.99)GAKGEP(+15.99)GDAGAKGDAGP(+15.99)PGPAGP.A	6	98.6	37.63	2713.22	31	0.8	905.415	3	26.46																					104000								84300	108000
1	816	846	P02452|CO1A1_HUMAN		G.P(+15.99)PGADGQP(+15.99)GAKGEP(+15.99)GDAGAKGDAGPP(+15.99)GPAGP.A	5	98.4	36.15	2713.22	31	0.1	905.415	3	25.91	475000																		555000
1	816	854	P02452|CO1A1_HUMAN		G.PP(+15.99)GADGQPGAKGEP(+15.99)GDAGAKGDAGPP(+15.99)GPAGPAGPPGP(+15.99)IG.N	1	98.4	35.24	3359.57	39	3.7	1120.87	3	28.12
1	816	844	P02452|CO1A1_HUMAN		G.P(+15.99)PGADGQP(+15.99)GAKGEP(+15.99)GDAGAKGDAGPPGP(+15.99)A.G	7	98.3	33.67	2559.15	29	-0.2	854.056	3	25.25	633000		483000			733000		143000
1	816	844	P02452|CO1A1_HUMAN		G.PP(+15.99)GADGQP(+15.99)GAKGEP(+15.99)GDAGAKGDAGPPGP(+15.99)A.G	5	98.2	35.73	2559.15	29	2.4	854.058	3	24.47				716000											416000
1	816	844	P02452|CO1A1_HUMAN		G.PP(+15.99)GADGQPGAKGEP(+15.99)GDAGAKGDAGPP(+15.99)GPA.G	13	98	36.29	2543.15	29	4.9	848.729	3	26.46	227000		228000	225000							1700000				666000	786000			2540000	338000
1	816	846	P02452|CO1A1_HUMAN		G.P(+15.99)PGADGQPGAKGEP(+15.99)GDAGAKGDAGPPGP(+15.99)AGP.A	10	97.9	37.16	2697.23	31	3.8	900.086	3	25.67						403000				170000														179000
1	816	854	P02452|CO1A1_HUMAN		G.P(+15.99)PGADGQP(+15.99)GAKGEP(+15.99)GDAGAKGDAGPP(+15.99)GPAGPAGPPGP(+15.99)IG.N	2	95.8	37.53	3375.56	39	0.2	1126.19	3	28.01
1	816	846	P02452|CO1A1_HUMAN		G.P(+15.99)PGADGQP(+15.99)GAKGEP(+15.99)GDAGAKGDAGPPGPAGP(+15.99).A	1	95.3	28.77	2713.22	31	7.8	905.421	3	26.34																			493000
1	816	854	P02452|CO1A1_HUMAN		G.P(+15.99)PGADGQ(+.98)PGAKGEP(+15.99)GDAGAKGDAGPP(+15.99)GPAGPAGPP(+15.99)GPIG.N	1	95	29.28	3360.55	39	7.6	1121.2	3	29.44
1	816	846	P02452|CO1A1_HUMAN		G.PP(+15.99)GADGQP(+15.99)GAKGEPGDAGAKGDAGP(+15.99)PGPAGP.A	1	94.7	31.14	2697.23	31	4.6	900.087	3	25.72
1	816	844	P02452|CO1A1_HUMAN		G.P(+15.99)PGADGQPGAKGEP(+15.99)GDAGAKGDAGPPGP(+15.99)A.G	3	94.4	31.23	2543.15	29	0.7	848.725	3	25.01						86100					696000																						227000
1	816	843	P02452|CO1A1_HUMAN		G.P(+15.99)PGADGQP(+15.99)GAKGEP(+15.99)GDAGAKGDAGP(+15.99)PGP.A	2	94	32.16	2488.11	28	2.7	830.38	3	25.93																																		569000
1	816	847	P02452|CO1A1_HUMAN		G.PP(+15.99)GADGQPGAKGEP(+15.99)GDAGAKGDAGPP(+15.99)GPAGPA.G	1	93.9	33.56	2768.26	32	3.4	923.765	3	27.21
1	816	846	P02452|CO1A1_HUMAN		G.P(+15.99)PGADGQPGAKGEP(+15.99)GDAGAKGDAGPPGPAGP(+15.99).A	2	92.3	29.78	2697.23	31	5.7	900.088	3	27.47
1	816	841	P02452|CO1A1_HUMAN		G.PP(+15.99)GADGQPGAKGEP(+15.99)GDAGAKGDAGP(+15.99)P.G	1	91.7	30.69	2318.04	26	8.9	773.694	3	24.29
1	816	843	P02452|CO1A1_HUMAN		G.PP(+15.99)GADGQP(+15.99)GAKGEP(+15.99)GDAGAKGDAGPPGP(+15.99).A	4	91.5	28.89	2488.11	28	2.4	830.379	3	24.5															325000
1	816	832	P02452|CO1A1_HUMAN		G.PP(+15.99)GADGQP(+15.99)GAKGEP(+15.99)GDA.G	1	90.6	29.77	1567.67	17	7.1	784.85	2	22.37
1	816	843	P02452|CO1A1_HUMAN		G.PP(+15.99)GADGQP(+15.99)GAKGEPGDAGAKGDAGPP(+15.99)GP.A	1	90.2	27.76	2472.12	28	6.6	825.051	3	25
1	816	846	P02452|CO1A1_HUMAN		G.P(+15.99)PGADGQP(+15.99)GAKGEPGDAGAKGDAGP(+15.99)PGPAGP.A	1	89.5	29.92	2697.23	31	5.6	900.088	3	25.65
1	816	846	P02452|CO1A1_HUMAN		G.P(+15.99)PGADGQP(+15.99)GAKGEP(+15.99)GDAGAKGDAGPPGP(+15.99)AGP.A	2	88.9	27.53	2713.22	31	1.5	905.416	3	26.26
1	816	854	P02452|CO1A1_HUMAN		G.PP(+15.99)GADGQ(+.98)PGAKGEP(+15.99)GDAGAKGDAGPP(+15.99)GPAGPAGPPGPIG.N	1	87.7	27.57	3344.55	39	7.1	1115.87	3	29.92
1	816	837	P02452|CO1A1_HUMAN		G.PP(+15.99)GADGQP(+15.99)GAKGEP(+15.99)GDAGAKGD.A	2	86.7	28.89	1995.88	22	5.1	666.303	3	23.49															143000
1	816	860	P02452|CO1A1_HUMAN		G.P(+15.99)PGADGQPGAKGEP(+15.99)GDAGAKGDAGPP(+15.99)GPAGPAGPP(+15.99)GPIGNVGAP(+15.99)G.A	1	82	23	3870.8	45	-3.9	1291.27	3	29.68
1	816	846	P02452|CO1A1_HUMAN		G.PP(+15.99)GADGQP(+15.99)GAKGEP(+15.99)GDAGAKGDAGPPGPAGP(+15.99).A	2	81	26.35	2713.22	31	-0.7	905.414	3	26.3										206000																					22000
1	816	843	P02452|CO1A1_HUMAN		G.PP(+15.99)GADGQP(+15.99)GAKGEPGDAGAKGDAGPPGP(+15.99).A	1	60.6	21.99	2472.12	28	6.3	825.051	3	24.76
1	816	854	P02452|CO1A1_HUMAN		G.P(+15.99)PGADGQ(+.98)P(+15.99)GAKGEPGDAGAKGDAGPP(+15.99)GPAGPAGPP(+15.99)GPIG.N	1	48.2	23.96	3360.55	39	9.6	1121.2	3	29.91
1	816	846	P02452|CO1A1_HUMAN		G.PP(+15.99)GADGQP(+15.99)GAKGEP(+15.99)GDAGAKGDAGPPGP(+15.99)AGP.A	1	41.9	20.11	2713.22	31	1.6	905.416	3	26.53																															76200
1	818	843	P02452|CO1A1_HUMAN		P.GADGQPGAKGEP(+15.99)GDAGAKGDAGPP(+15.99)GP.A	122	99.9	71.96	2262.01	26	0.9	1132.02	2	25.7	7930000	4320000	3740000	10800000	5200000	15300000	4340000	2220000	2370000	8680000	6050000	1510000	2150000	10500000		12400000	12400000	4770000	22200000	10500000	3480000	2350000	3130000	4150000	3160000	3800000	1900000	8240000	3120000	1990000	1250000	1950000	10800000	2880000	998000
1	818	843	P02452|CO1A1_HUMAN		P.GADGQP(+15.99)GAKGEP(+15.99)GDAGAKGDAGPP(+15.99)GP.A	112	99.9	64.14	2278.01	26	2.4	1140.01	2	25.27	3980000	2090000	1580000	3550000	1900000	4090000	648000	914000		3300000	4230000			2560000		3630000	1170000	1260000	4580000	3080000	1780000	1640000	2210000	2510000	741000	982000	325000	1670000	1230000	523000	661000	1050000	2410000	2390000	116000
1	818	843	P02452|CO1A1_HUMAN		P.GADGQPGAKGEP(+15.99)GDAGAKGDAGPPGP(+15.99).A	13	99.9	61.68	2262.01	26	1.7	1132.02	2	25.48																3720000								1470000	319000		14500
1	818	843	P02452|CO1A1_HUMAN		P.GADGQPGAKGEP(+15.99)GDAGAKGDAGP(+15.99)PGP.A	10	99.9	61.3	2262.01	26	2.1	1132.02	2	25.11		516000			410000																										317000
1	818	843	P02452|CO1A1_HUMAN		P.GADGQP(+15.99)GAKGEP(+15.99)GDAGAKGDAGP(+15.99)PGP.A	4	99.9	52.92	2278.01	26	-0.5	1140.01	2	25.14																														168000
1	818	843	P02452|CO1A1_HUMAN		P.GADGQP(+15.99)GAKGEP(+15.99)GDAGAKGDAGPPGP(+15.99).A	14	99.8	54.2	2278.01	26	1.8	1140.01	2	25.36					664000													753000							349000		275000	995000		174000
1	818	841	P02452|CO1A1_HUMAN		P.GADGQPGAKGEP(+15.99)GDAGAKGDAGPP(+15.99).G	1	99.8	50.75	2107.94	24	9.4	1054.99	2	23.29
1	818	854	P02452|CO1A1_HUMAN		P.GADGQPGAKGEP(+15.99)GDAGAKGDAGPP(+15.99)GPAGPAGPP(+15.99)GPIG.N	12	99.8	49.19	3149.46	37	1.7	1050.83	3	29						746000													1200000
1	818	841	P02452|CO1A1_HUMAN		P.GADGQPGAKGEP(+15.99)GDAGAKGDAGP(+15.99)P.G	1	99.8	47.46	2107.94	24	9.3	1054.99	2	23.28
1	818	835	P02452|CO1A1_HUMAN		P.GADGQPGAKGEP(+15.99)GDAGAK.G	11	99.7	46.9	1597.73	18	7.6	799.88	2	18.8																		127000	934000	141000	349000
1	818	854	P02452|CO1A1_HUMAN		P.GADGQP(+15.99)GAKGEP(+15.99)GDAGAKGDAGPP(+15.99)GPAGPAGPP(+15.99)GPIG.N	3	99.7	44.68	3165.46	37	2	1056.16	3	28.49
1	818	843	P02452|CO1A1_HUMAN		P.GADGQPGAKGEPGDAGAKGDAGP(+15.99)PGP.A	3	99.7	44.53	2246.02	26	1.3	1124.02	2	26.05
1	818	846	P02452|CO1A1_HUMAN		P.GADGQPGAKGEP(+15.99)GDAGAKGDAGPP(+15.99)GPAGP.A	8	99.3	38.91	2487.13	29	0.9	830.05	3	27.55						446000															202000			139000
1	818	843	P02452|CO1A1_HUMAN		P.GADGQPGAKGEP(+15.99)GDAGAKGDAGPPGP.A	11	99.1	41.19	2246.02	26	9.5	1124.03	2	25.33	1470000																	468000															665000	234000
1	818	854	P02452|CO1A1_HUMAN		P.GADGQP(+15.99)GAKGEP(+15.99)GDAGAKGDAGP(+15.99)PGPAGPAGPP(+15.99)GPIG.N	1	98.4	34.84	3165.46	37	1.9	1056.16	3	30.01
1	818	844	P02452|CO1A1_HUMAN		P.GADGQP(+15.99)GAKGEP(+15.99)GDAGAKGDAGPP(+15.99)GPA.G	4	96.7	33.81	2349.05	27	0.6	784.023	3	23.98																526000
1	818	854	P02452|CO1A1_HUMAN		P.GADGQPGAKGEP(+15.99)GDAGAKGDAGP(+15.99)PGPAGPAGPP(+15.99)GPIG.N	1	96.7	29.41	3149.46	37	5.9	1050.84	3	28.75																					103000
1	818	843	P02452|CO1A1_HUMAN		P.GADGQP(+15.99)GAKGEPGDAGAKGDAGPP(+15.99)GP.A	1	96	32.81	2262.01	26	3.9	1132.02	2	25.82
1	818	843	P02452|CO1A1_HUMAN		P.GADGQPGAKGEPGDAGAKGDAGPPGP.A	3	93.8	30.05	2230.02	26	7.3	744.354	3	25.92
1	818	844	P02452|CO1A1_HUMAN		P.GADGQPGAKGEP(+15.99)GDAGAKGDAGPP(+15.99)GPA.G	1	81.1	23.51	2333.05	27	3.3	778.694	3	24.39																159000
1	818	854	P02452|CO1A1_HUMAN		P.GADGQP(+15.99)GAKGEP(+15.99)GDAGAKGDAGPPGP(+15.99)AGPAGPP(+15.99)GPIG.N	2	76.2	23.21	3165.46	37	-2.4	1056.16	3	28.08
1	819	843	P02452|CO1A1_HUMAN		G.ADGQPGAKGEP(+15.99)GDAGAKGDAGPP(+15.99)GP.A	124	99.9	78.21	2204.99	25	7.9	1103.51	2	24.21	21300000	38800000	25300000	28600000	31700000	49000000	15000000	16600000	12600000	20600000	44600000	6980000	6560000	48100000		35400000	21900000	26600000	66600000	33600000	24900000	16800000	7670000	10900000	11000000	14400000	6150000	28100000	11800000	8140000	5500000	11300000	37700000	2310000	3430000
1	819	843	P02452|CO1A1_HUMAN		G.ADGQP(+15.99)GAKGEP(+15.99)GDAGAKGDAGP(+15.99)PGP.A	38	99.9	66.25	2220.99	25	3	1111.5	2	25.08			1590000			3730000		812000										1390000				1090000	553000		950000		785000	1990000	2220000						446000
1	819	844	P02452|CO1A1_HUMAN		G.ADGQP(+15.99)GAKGEP(+15.99)GDAGAKGDAGPP(+15.99)GPA.G	101	99.9	65.08	2292.03	26	2	1147.02	2	24.76	6820000	4530000	13500000	8590000	6480000	20800000	2600000	7880000	2330000	2980000	24000000	2290000	8870000	7030000	2360000	23400000	11000000	6930000	12800000	7640000	7420000	872000	1290000	5370000	1810000	1550000			349000	668000	679000		17600000	3060000	417000
1	819	843	P02452|CO1A1_HUMAN		G.ADGQP(+15.99)GAKGEP(+15.99)GDAGAKGDAGPP(+15.99)GP.A	125	99.9	64.93	2220.99	25	3.8	1111.51	2	24.15	22200000	26100000	11500000	25000000	22200000	31300000	6590000	12000000	6710000	21700000	37300000	5510000	5950000	15700000	673000	39900000	28400000	16500000	36800000	24800000	17200000	8240000	11100000	12500000	7280000	7720000	4410000	16200000	9140000	7810000	7750000	7740000	24000000	2760000	4260000
1	819	854	P02452|CO1A1_HUMAN		G.ADGQPGAKGEP(+15.99)GDAGAKGDAGPP(+15.99)GPAGPAGPP(+15.99)GPIG.N	56	99.9	62.44	3092.44	36	6.6	1031.83	3	27.98	379000		323000	387000		1050000			571000					572000				606000	446000	556000	136000	213000			310000	1120000		350000		267000	743000			205000
1	819	844	P02452|CO1A1_HUMAN		G.ADGQP(+15.99)GAKGEP(+15.99)GDAGAKGDAGPPGP(+15.99)A.G	108	99.9	62.37	2292.03	26	7.6	1147.03	2	25.31	7450000	7340000	5810000	14900000	2940000	8070000	5060000	4280000	2140000	2550000	7880000		5730000	5690000	637000	38700000	10800000	1430000	23300000	9960000	1650000	3380000		1760000	1620000	5680000			3670000	3410000	2990000	218000	3910000	836000	1720000
1	819	843	P02452|CO1A1_HUMAN		G.ADGQPGAKGEP(+15.99)GDAGAKGDAGP(+15.99)PGP.A	8	99.9	61.24	2204.99	25	0.5	1103.5	2	25.21			3150000								1970000																		4720000						784000
1	819	843	P02452|CO1A1_HUMAN		G.ADGQP(+15.99)GAKGEPGDAGAKGDAGPP(+15.99)GP.A	4	99.9	60.93	2204.99	25	0	1103.5	2	25.74																										3290000
1	819	844	P02452|CO1A1_HUMAN		G.ADGQPGAKGEP(+15.99)GDAGAKGDAGPP(+15.99)GPA.G	88	99.9	60.81	2276.03	26	2.5	1139.03	2	25.33	1920000	2560000	2150000	11000000	2120000	4590000	3180000	2410000			8200000	470000	1250000	4110000		8520000	11800000	1420000	11700000	5880000		1370000	740000	2110000	703000	2100000			2370000	1240000	863000	367000	8480000	2110000	288000
1	819	846	P02452|CO1A1_HUMAN		G.ADGQP(+15.99)GAKGEP(+15.99)GDAGAKGDAGPP(+15.99)GPAGP.A	78	99.9	60.38	2446.1	28	0.1	1224.06	2	25.96	735000		218000	1110000	218000	1070000	142000	387000	190000	504000	1510000		414000	1290000		217000	438000	674000			811000		111000	210000	101000						25600		401000	288000
1	819	843	P02452|CO1A1_HUMAN		G.ADGQPGAKGEP(+15.99)GDAGAKGDAGPPGP(+15.99).A	6	99.9	59.67	2204.99	25	-0.2	1103.5	2	25.37				9290000																		2720000
1	819	843	P02452|CO1A1_HUMAN		G.ADGQP(+15.99)GAKGEP(+15.99)GDAGAKGDAGPPGP(+15.99).A	23	99.9	58.95	2220.99	25	2.5	1111.5	2	25.11				2140000						2160000				1660000								1300000			711000									276000
1	819	844	P02452|CO1A1_HUMAN		G.ADGQPGAKGEP(+15.99)GDAGAKGDAGPPGP(+15.99)A.G	81	99.9	56.44	2276.03	26	0	1139.02	2	25.5		1850000	4240000	579000	1650000	10500000	761000	960000		948000	561000		3120000			10100000	6230000	353000	1330000	4600000	1900000	336000	487000	1020000	411000	1420000			189000	189000	324000	326000	4430000		693000
1	819	846	P02452|CO1A1_HUMAN		G.ADGQPGAKGEP(+15.99)GDAGAKGDAGPP(+15.99)GPAGP.A	78	99.9	54.6	2430.1	28	2.8	1216.06	2	26.55		499000	587000	665000	511000		522000			1130000		53700	669000				1070000	662000	2310000		574000	577000	539000	636000		207000						145000		458000
1	819	846	P02452|CO1A1_HUMAN		G.ADGQP(+15.99)GAKGEP(+15.99)GDAGAKGDAGPPGP(+15.99)AGP.A	3	99.9	50.37	2446.1	28	1.4	1224.06	2	25.94
1	819	854	P02452|CO1A1_HUMAN		G.ADGQP(+15.99)GAKGEP(+15.99)GDAGAKGDAGPP(+15.99)GPAGPAGPP(+15.99)GPIG.N	61	99.9	49.03	3108.44	36	2.8	1037.16	3	28.89				1470000		1030000	230000				311000		308000		880000		878000	314000	832000		742000	229000		232000	190000	284000			198000	164000	798000	97800			139000
1	819	854	P02452|CO1A1_HUMAN		G.ADGQP(+15.99)GAKGEP(+15.99)GDAGAKGDAGP(+15.99)PGPAGPAGPP(+15.99)GPIG.N	37	99.8	53.24	3108.44	36	1.6	1037.15	3	29.8		220000				478000			357000				342000	527000				426000		434000		476000					265000			310000		110000			235000
1	819	843	P02452|CO1A1_HUMAN		G.ADGQP(+15.99)GAKGEPGDAGAKGDAGP(+15.99)PGP.A	1	99.8	47.04	2204.99	25	1.6	1103.51	2	25.74
1	819	841	P02452|CO1A1_HUMAN		G.ADGQPGAKGEP(+15.99)GDAGAKGDAGPP(+15.99).G	1	99.8	46.19	2050.92	23	9	1026.48	2	22.42
1	819	843	P02452|CO1A1_HUMAN		G.ADGQPGAKGEP(+15.99)GDAGAKGDAGPPGP.A	37	99.7	46.61	2189	25	0	1095.51	2	26.23						592000							1520000				1290000	82100	1640000	258000	1170000				63700	1270000	0	327000		107000		172000	1570000
1	819	846	P02452|CO1A1_HUMAN		G.ADGQPGAKGEP(+15.99)GDAGAKGDAGPPGP(+15.99)AGP.A	1	99.7	43.93	2430.1	28	3	1216.06	2	26.1
1	819	854	P02452|CO1A1_HUMAN		G.ADGQP(+15.99)GAKGEP(+15.99)GDAGAKGDAGPP(+15.99)GPAGPAGPPGP(+15.99)IG.N	7	99.6	43.57	3108.44	36	2.1	1037.16	3	29.98
1	819	854	P02452|CO1A1_HUMAN		G.ADGQPGAKGEP(+15.99)GDAGAKGDAGP(+15.99)PGPAGPAGPPGPIG.N	2	99.5	42.83	3076.45	36	3.5	1026.49	3	31.94
1	819	843	P02452|CO1A1_HUMAN		G.ADGQPGAKGEPGDAGAKGDAGP(+15.99)PGP.A	13	99.4	40.38	2189	25	3.2	1095.51	2	25.69	1350000																		2430000									200000
1	819	860	P02452|CO1A1_HUMAN		G.ADGQPGAKGEP(+15.99)GDAGAKGDAGPP(+15.99)GPAGPAGPP(+15.99)GPIGNVGAP(+15.99)G.A	4	99.3	39.63	3603.68	42	3.2	1202.24	3	30.01																										22900
1	819	837	P02452|CO1A1_HUMAN		G.ADGQPGAKGEP(+15.99)GDAGAKGD.A	1	99.2	41.61	1712.76	19	8.8	857.395	2	19.37
1	819	835	P02452|CO1A1_HUMAN		G.ADGQPGAKGEP(+15.99)GDAGAK.G	1	99.2	38.58	1540.71	17	9.6	771.37	2	22.47																					96900
1	819	860	P02452|CO1A1_HUMAN		G.ADGQP(+15.99)GAKGEP(+15.99)GDAGAKGDAGPP(+15.99)GPAGPAGPP(+15.99)GPIGNVGAP(+15.99)G.A	4	99.2	38.06	3619.68	42	2.9	1207.57	3	29.91
1	819	854	P02452|CO1A1_HUMAN		G.ADGQP(+15.99)GAKGEP(+15.99)GDAGAKGDAGPPGP(+15.99)AGPAGPP(+15.99)GPIG.N	5	99.1	37.55	3108.44	36	1.5	1037.15	3	29									213000
1	819	854	P02452|CO1A1_HUMAN		G.ADGQPGAKGEP(+15.99)GDAGAKGDAGPPGP(+15.99)AGPAGPPGP(+15.99)IG.N	1	98.4	37.83	3092.44	36	4	1031.83	3	27.98
1	819	854	P02452|CO1A1_HUMAN		G.ADGQPGAKGEP(+15.99)GDAGAKGDAGPPGP(+15.99)AGPAGPP(+15.99)GPIG.N	1	98.4	33.98	3092.44	36	5.7	1031.83	3	27.7
1	819	832	P02452|CO1A1_HUMAN		G.ADGQPGAKGEP(+15.99)GDA.G	1	98.2	37.68	1284.56	14	4.2	643.289	2	18.37
1	819	860	P02452|CO1A1_HUMAN		G.ADGQP(+15.99)GAKGEP(+15.99)GDAGAKGDAGPPGP(+15.99)AGPAGP(+15.99)PGPIGNVGAP(+15.99)G.A	1	97.5	32.25	3619.68	42	-0.5	1207.57	3	29.42
1	819	854	P02452|CO1A1_HUMAN		G.ADGQPGAKGEP(+15.99)GDAGAKGDAGP(+15.99)PGPAGPAGPP(+15.99)GPIG.N	1	97.4	38.16	3092.44	36	7.2	1031.83	3	29.46															447000
1	819	860	P02452|CO1A1_HUMAN		G.ADGQP(+15.99)GAKGEP(+15.99)GDAGAKGDAGP(+15.99)PGPAGPAGPP(+15.99)GPIGNVGAP(+15.99)G.A	1	97.3	32.11	3619.68	42	9.3	1207.58	3	29.43
1	819	844	P02452|CO1A1_HUMAN		G.ADGQPGAKGEP(+15.99)GDAGAKGDAGP(+15.99)PGPA.G	1	96.5	34.62	2276.03	26	8.7	1139.03	2	25.34
1	819	843	P02452|CO1A1_HUMAN		G.ADGQPGAKGEPGDAGAKGDAGPPGP.A	2	95.9	31.44	2173	25	-1.3	725.341	3	25.56
1	819	854	P02452|CO1A1_HUMAN		G.ADGQP(+15.99)GAKGEP(+15.99)GDAGAKGDAGPPGP(+15.99)AGPAGPPGP(+15.99)IG.N	1	94.3	30.47	3108.44	36	2.7	1037.16	3	27.97
1	819	854	P02452|CO1A1_HUMAN		G.ADGQP(+15.99)GAKGEP(+15.99)GDAGAKGDAGP(+15.99)PGPAGPAGP(+15.99)PGPIG.N	1	94.1	32.96	3108.44	36	2.1	1037.16	3	29.61
1	819	843	P02452|CO1A1_HUMAN		G.ADGQPGAKGEPGDAGAKGDAGPP(+15.99)GP.A	1	93	31.03	2189	25	7	730.678	3	25.24
1	819	843	P02452|CO1A1_HUMAN		G.ADGQP(+31.99)GAKGEP(+15.99)GDAGAKGDAGPP(+15.99)GP.A	2	84.7	41.9	2236.98	25	2.2	1119.5	2	24.77																													299000
1	819	844	P02452|CO1A1_HUMAN		G.ADGQ(+.98)P(+15.99)GAKGEP(+15.99)GDAGAKGDAGPP(+15.99)GPA.G	1	82.6	24.44	2293.01	26	3.3	765.346	3	23.45
1	819	843	P02452|CO1A1_HUMAN		G.ADGQP(+15.99)GAKGEPGDAGAKGDAGPPGP(+15.99).A	1	78.2	25.42	2204.99	25	-1	736.004	3	25.27
1	819	854	P02452|CO1A1_HUMAN		G.ADGQPGAKGEP(+15.99)GDAGAKGDAGPP(+15.99)GPAGPAGPPGPIG.N	1	77.2	28.06	3076.45	36	7	1026.5	3	30.38
1	819	860	P02452|CO1A1_HUMAN		G.ADGQP(+15.99)GAKGEP(+15.99)GDAGAKGDAGPP(+15.99)GPAGPAGP(+15.99)PGPIGNVGAP(+15.99)G.A	1	73.2	24.49	3619.68	42	-0.1	1207.57	3	29.85																										41300
1	819	843	P02452|CO1A1_HUMAN		G.ADGQ(+.98)PGAKGEP(+15.99)GDAGAKGDAGPP(+15.99)GP.A	1	66.9	26.09	2205.98	25	12.3	736.342	3	25.5
1	819	844	P02452|CO1A1_HUMAN		G.ADGQ(+.98)P(+15.99)GAKGEP(+15.99)GDAGAKGDAGPPGP(+15.99)A.G	1	62.8	22.01	2293.01	26	4.2	765.347	3	24.23
1	819	846	P02452|CO1A1_HUMAN		G.ADGQP(+15.99)GAKGEP(+15.99)GDAGAKGDAGP(+15.99)PGPAGP.A	1	58.7	23.05	2446.1	28	5.1	816.378	3	25.19																							140000
1	819	844	P02452|CO1A1_HUMAN		G.ADGQP(+31.99)GAKGEP(+15.99)GDAGAKGDAGPPGP(+15.99)A.G	1	57.6	28.2	2308.02	26	-2.7	1155.01	2	24.91
1	819	843	P02452|CO1A1_HUMAN		G.ADGQPGAKGEP(+31.99)GDAGAKGDAGPP(+15.99)GP.A	4	53.3	30.6	2220.99	25	4.8	741.34	3	24.99
1	820	843	P02452|CO1A1_HUMAN		A.DGQPGAKGEP(+15.99)GDAGAKGDAGPPGP(+15.99).A	115	99.9	78.17	2133.96	24	2	1067.99	2	25.71	2570000	4220000	6010000	4440000	856000	9880000	3870000	1590000		5370000	4920000	509000	1670000	3900000	2660000	5850000	7700000	1980000	7340000	3690000		1810000	1480000	1010000	1560000	3960000	1940000	3180000	2980000	1250000	1410000	2830000	4710000	817000	808000
1	820	843	P02452|CO1A1_HUMAN		A.DGQPGAKGEP(+15.99)GDAGAKGDAGPP(+15.99)GP.A	89	99.9	69.38	2133.96	24	1.4	1067.99	2	25.27	1710000	886000			2990000	3340000			759000			1600000		10300000	579000			2430000			1990000		759000			507000	104000	1390000		623000			1230000	1370000	360000
1	820	843	P02452|CO1A1_HUMAN		A.DGQP(+15.99)GAKGEP(+15.99)GDAGAKGDAGPPGP(+15.99).A	83	99.9	68.57	2149.95	24	2.3	1075.99	2	25.04	1390000	1830000	1710000	1760000	480000	4820000	1080000			697000	1240000			2490000		2230000	1120000		793000	781000		386000	289000	783000		764000	1280000	1720000	398000	215000	653000		1860000		155000
1	820	843	P02452|CO1A1_HUMAN		A.DGQP(+15.99)GAKGEP(+15.99)GDAGAKGDAGPP(+15.99)GP.A	111	99.9	68.34	2149.95	24	1.1	1075.98	2	24.96	4630000	2410000	3260000	6630000	4250000	5350000	1950000	988000		5310000	4150000	1320000		3820000	379000	5480000	1640000	1440000		1670000		708000	2200000	2490000		1830000	479000	676000	1520000	888000	882000	1760000	1260000	2350000	798000
1	820	843	P02452|CO1A1_HUMAN		A.DGQPGAKGEP(+15.99)GDAGAKGDAGPPGP.A	12	99.9	48.45	2117.96	24	1.1	1059.99	2	25.99						741000													1630000							245000							146000
1	820	843	P02452|CO1A1_HUMAN		A.DGQP(+15.99)GAKGEP(+15.99)GDAGAKGDAGP(+15.99)PGP.A	15	99.8	56.03	2149.95	24	5.4	1075.99	2	25.15											777000				813000			383000				289000											737000
1	820	835	P02452|CO1A1_HUMAN		A.DGQPGAKGEP(+15.99)GDAGAK.G	67	99.8	55.32	1469.67	16	4.1	735.847	2	20.66									306000			306000	650000				1410000	1700000	3010000	1680000	3190000			31400		10600		223000	22600	64000		76500	3960000	1730000	4660
1	820	843	P02452|CO1A1_HUMAN		A.DGQPGAKGEPGDAGAKGDAGP(+15.99)PGP.A	3	99.8	49.48	2117.96	24	2.4	1059.99	2	26.16			188000												219000
1	820	835	P02452|CO1A1_HUMAN		A.DGQPGAKGEPGDAGAK.G	9	99.8	48.12	1453.68	16	-0.9	727.846	2	22.81
1	820	836	P02452|CO1A1_HUMAN		A.DGQPGAKGEP(+15.99)GDAGAKG.D	8	99.8	46	1526.7	17	0.4	764.356	2	24.13																		36300	522000		113000
1	820	834	P02452|CO1A1_HUMAN		A.DGQPGAKGEP(+15.99)GDAGA.K	5	99.8	43.2	1341.58	15	7.8	671.802	2	22.65
1	820	835	P02452|CO1A1_HUMAN		A.DGQP(+15.99)GAKGEP(+15.99)GDAGAK.G	16	99.7	45.15	1485.67	16	0.6	743.842	2	20.78									23800			25100						157000			210000												1380000	228000
1	820	836	P02452|CO1A1_HUMAN		A.DGQP(+15.99)GAKGEP(+15.99)GDAGAKG.D	3	99.7	44.45	1542.69	17	-2.1	772.351	2	23.87																																	513000
1	820	843	P02452|CO1A1_HUMAN		A.DGQP(+15.99)GAKGEPGDAGAKGDAGP(+15.99)PGP.A	1	99.6	44.3	2133.96	24	4.5	1067.99	2	24.52
1	820	837	P02452|CO1A1_HUMAN		A.DGQPGAKGEP(+15.99)GDAGAKGD.A	1	99.5	43.59	1641.72	18	9.4	821.876	2	17.81
1	820	843	P02452|CO1A1_HUMAN		A.DGQPGAKGEPGDAGAKGDAGPPGP.A	2	99.3	40.84	2101.97	24	8.3	1052	2	25.99																								50300
1	820	843	P02452|CO1A1_HUMAN		A.DGQP(+15.99)GAKGEPGDAGAKGDAGPP(+15.99)GP.A	1	99.2	39.04	2133.96	24	1.6	1067.99	2	24.76
1	820	841	P02452|CO1A1_HUMAN		A.DGQPGAKGEP(+15.99)GDAGAKGDAGP(+15.99)P.G	1	98.8	39.21	1979.88	22	13.7	990.962	2	22.24
1	820	833	P02452|CO1A1_HUMAN		A.DGQPGAKGEP(+15.99)GDAG.A	3	96.7	30.85	1270.54	14	7.5	636.283	2	19.18																		374000			475000													171000
1	820	843	P02452|CO1A1_HUMAN		A.DGQP(+15.99)GAKGEPGDAGAKGDAGPPGP(+15.99).A	1	95	30.12	2133.96	24	3.6	1067.99	2	26
1	820	834	P02452|CO1A1_HUMAN		A.DGQP(+15.99)GAKGEP(+15.99)GDAGA.K	1	91.2	28.04	1357.57	15	6.9	679.799	2	18.25
1	820	832	P02452|CO1A1_HUMAN		A.DGQPGAKGEP(+15.99)GDA.G	2	87.5	25.89	1213.52	13	7.5	607.772	2	19.6																		92100			165000
1	820	843	P02452|CO1A1_HUMAN		A.DGQ(+.98)PGAKGEP(+15.99)GDAGAKGDAGPP(+15.99)GP.A	1	73.9	26.33	2134.94	24	13.7	712.664	3	25.2
1	820	843	P02452|CO1A1_HUMAN		A.DGQPGAKGEPGDAGAKGDAGPP(+15.99)GP.A	1	66.8	23.6	2117.96	24	4.8	706.998	3	25.35
1	820	835	P02452|CO1A1_HUMAN		A.DGQ(+.98)PGAKGEP(+15.99)GDAGAK.G	2	65.5	22.17	1470.66	16	6.1	736.341	2	15.3
1	820	833	P02452|CO1A1_HUMAN		A.DGQP(+15.99)GAKGEP(+15.99)GDAG.A	1	38.9	20.37	1286.54	14	9.8	644.282	2	20.65
1	820	844	P02452|CO1A1_HUMAN		A.DGQP(+15.99)GAKGEP(+15.99)GDAGAKGDAGPP(+15.99)GPA.G	1	33.8	23.34	2220.99	25	5.7	741.341	3	24.44
1	821	835	P02452|CO1A1_HUMAN		D.GQPGAKGEP(+15.99)GDAGAK.G	3	99.8	46.21	1354.65	15	1.2	678.332	2	23.82
1	821	834	P02452|CO1A1_HUMAN		D.GQPGAKGEP(+15.99)GDAGA.K	1	90.7	26.01	1226.55	14	6.9	614.288	2	20.75
1	821	843	P02452|CO1A1_HUMAN		D.GQP(+15.99)GAKGEP(+15.99)GDAGAKGDAGPP(+15.99)GP.A	1	77.5	26.17	2034.92	23	8.1	679.321	3	23.75
1	823	843	P02452|CO1A1_HUMAN		Q.PGAKGEP(+15.99)GDAGAKGDAGPP(+15.99)GP.A	10	99.9	57.36	1833.85	21	0.6	917.932	2	25.37																						259000				151000			95000
1	823	835	P02452|CO1A1_HUMAN		Q.PGAKGEP(+15.99)GDAGAK.G	18	99.9	50.99	1169.57	13	2.9	585.793	2	25.44												20200						766000	1220000	180000	870000													17500
1	823	835	P02452|CO1A1_HUMAN		Q.P(+15.99)GAKGEP(+15.99)GDAGAK.G	4	95.5	30.29	1185.56	13	6.3	593.792	2	14.72																		127000			95600
1	824	850	P02452|CO1A1_HUMAN		P.GAKGEP(+15.99)GDAGAKGDAGPP(+15.99)GPAGPAGPP(+15.99).G	1	99.8	58.86	2300.07	27	9.5	1151.05	2	25.58
1	824	843	P02452|CO1A1_HUMAN		P.GAKGEP(+15.99)GDAGAKGDAGPP(+15.99)GP.A	1	99.8	49.3	1736.8	20	10	869.414	2	23.03
1	824	847	P02452|CO1A1_HUMAN		P.GAKGEP(+15.99)GDAGAKGDAGPP(+15.99)GPAGPA.G	1	99.7	55.02	2032.94	24	9.7	1017.49	2	24.89
1	824	846	P02452|CO1A1_HUMAN		P.GAKGEP(+15.99)GDAGAKGDAGPP(+15.99)GPAGP.A	1	99.5	43.69	1961.91	23	9.7	981.971	2	24.81
1	824	850	P02452|CO1A1_HUMAN		P.GAKGEP(+15.99)GDAGAKGDAGP(+15.99)PGPAGPAGP(+15.99)P.G	1	96	32.66	2300.07	27	6.8	767.701	3	25.57
1	824	850	P02452|CO1A1_HUMAN		P.GAKGEP(+15.99)GDAGAKGDAGPP(+15.99)GPAGPAGP(+15.99)P.G	1	92.6	28.46	2300.07	27	7.1	767.702	3	25.57
1	824	844	P02452|CO1A1_HUMAN		P.GAKGEP(+15.99)GDAGAKGDAGPP(+15.99)GPA.G	1	91.3	28.29	1807.83	21	5.9	603.622	3	23.5
1	824	843	P02452|CO1A1_HUMAN		P.GAKGEP(+31.99)GDAGAKGDAGPP(+15.99)GP.A	1	58.5	38.76	1752.79	20	8	877.41	2	22.98
1	825	843	P02452|CO1A1_HUMAN		G.AKGEP(+15.99)GDAGAKGDAGPP(+15.99)GP.A	2	99.8	46.9	1679.78	19	9.1	840.902	2	23.04
1	826	843	P02452|CO1A1_HUMAN		A.KGEP(+15.99)GDAGAKGDAGPP(+15.99)GP.A	1	98.7	40.97	1608.74	18	0.5	805.377	2	22.76											210000
1	827	854	P02452|CO1A1_HUMAN		K.GEP(+15.99)GDAGAKGDAGPP(+15.99)GPAGPAGPP(+15.99)GPIG.N	4	99.9	60.54	2368.09	28	4.7	1185.06	2	30.24																			266000	114000
1	827	854	P02452|CO1A1_HUMAN		K.GEP(+15.99)GDAGAKGDAGP(+15.99)PGPAGPAGPPGPIG.N	3	99.9	59.56	2352.1	28	5.2	1177.06	2	31.07
1	827	854	P02452|CO1A1_HUMAN		K.GEP(+15.99)GDAGAKGDAGP(+15.99)PGPAGPAGPP(+15.99)GPIG.N	8	99.9	59.47	2368.09	28	6.4	1185.06	2	30.25																		125000		152000
1	827	854	P02452|CO1A1_HUMAN		K.GEP(+15.99)GDAGAKGDAGP(+15.99)PGPAGPAGPPGP(+15.99)IG.N	5	99.8	56.7	2368.09	28	4.5	1185.06	2	29.69																			260000	124000
1	827	843	P02452|CO1A1_HUMAN		K.GEP(+15.99)GDAGAKGDAGPP(+15.99)GP.A	3	99.8	52.51	1480.64	17	4.3	741.332	2	24.73
1	827	846	P02452|CO1A1_HUMAN		K.GEP(+15.99)GDAGAKGDAGPP(+15.99)GPAGP.A	4	99.6	46.55	1705.75	20	5.6	853.889	2	26.48
1	827	847	P02452|CO1A1_HUMAN		K.GEP(+15.99)GDAGAKGDAGPP(+15.99)GPAGPA.G	1	99.6	44.63	1776.79	21	6.9	889.409	2	26.47
1	827	843	P02452|CO1A1_HUMAN		K.GEPGDAGAKGDAGPP(+15.99)GP.A	1	99.5	43.21	1464.65	17	5.2	733.335	2	26.36
1	827	844	P02452|CO1A1_HUMAN		K.GEP(+15.99)GDAGAKGDAGP(+15.99)PGPA.G	5	99.4	41.54	1551.68	18	5.4	776.851	2	25.32																			507000
1	827	854	P02452|CO1A1_HUMAN		K.GEP(+15.99)GDAGAKGDAGPP(+15.99)GPAGPAGPPGP(+15.99)IG.N	3	99.2	56.31	2368.09	28	6.5	1185.06	2	29.64
1	827	843	P02452|CO1A1_HUMAN		K.GEP(+15.99)GDAGAKGDAGPPGP.A	2	98.7	39.94	1464.65	17	5.5	733.335	2	26.25
1	827	844	P02452|CO1A1_HUMAN		K.GEP(+15.99)GDAGAKGDAGPP(+15.99)GPA.G	6	97.9	38.66	1551.68	18	9.7	776.855	2	24.18																				1830000
1	827	844	P02452|CO1A1_HUMAN		K.GEP(+15.99)GDAGAKGDAGPPGP(+15.99)A.G	1	92.2	28.98	1551.68	18	6.3	776.852	2	21.31
1	828	844	P02452|CO1A1_HUMAN		G.EP(+15.99)GDAGAKGDAGPP(+15.99)GPA.G	11	86.7	27.44	1494.66	17	5.9	748.341	2	25.01								268000					1630000							778000				427000									513000	598000
1	829	843	P02452|CO1A1_HUMAN		E.P(+15.99)GDAGAKGDAGPP(+15.99)GP.A	3	96.4	33.2	1294.58	15	4.6	648.3	2	25.35
1	829	843	P02452|CO1A1_HUMAN		E.P(+15.99)GDAGAKGDAGP(+15.99)PGP.A	1	86.3	27.18	1294.58	15	4.4	648.3	2	25.37
1	831	844	P02452|CO1A1_HUMAN		G.DAGAKGDAGPP(+15.99)GPA.G	4	91.6	30.67	1195.55	14	3	598.783	2	19.57	810000							103000			200000												113000
1	837	854	P02452|CO1A1_HUMAN		G.DAGPP(+15.99)GPAGPAGPP(+15.99)GPIG.N	1	96.8	42.09	1512.72	18	3	757.37	2	30.76
1	838	860	P02452|CO1A1_HUMAN		D.AGPP(+15.99)GPAGPAGP(+15.99)PGPIGNVGAP(+15.99)G.A	1	99	41.93	1908.93	23	9.6	955.483	2	30.25											43500
1	838	854	P02452|CO1A1_HUMAN		D.AGP(+15.99)PGPAGPAGPP(+15.99)GPIG.N	1	59.9	22.22	1397.69	17	-0.1	699.854	2	29.53											234000
1	845	862	P02452|CO1A1_HUMAN		A.GPAGPP(+15.99)GPIGNVGAP(+15.99)GAK.G	2	98.9	44.58	1544.79	18	5	773.408	2	29.75																				30500
1	845	855	P02452|CO1A1_HUMAN		A.GPAGPP(+15.99)GPIGN.V	1	91.8	29.47	948.466	11	4.9	949.478	1	28.15
1	855	888	P02452|CO1A1_HUMAN		G.NVGAP(+15.99)GAKGARGSAGPP(+15.99)GATGFP(+15.99)GAAGRVGP(+15.99)PGP.S	10	99.9	52.75	2973.48	34	2.2	992.169	3	29.67																																184000
1	855	888	P02452|CO1A1_HUMAN		G.NVGAP(+15.99)GAKGARGSAGPP(+15.99)GATGFP(+15.99)GAAGRVGPPGP(+15.99).S	28	99.8	52.07	2973.48	34	1.4	992.169	3	29.67																									52500	82600			258000	36600		261000	163000
1	855	888	P02452|CO1A1_HUMAN		G.NVGAP(+15.99)GAKGARGSAGP(+15.99)PGATGFP(+15.99)GAAGRVGPPGP(+15.99).S	4	99.7	45.64	2973.48	34	2	992.169	3	29.55
1	855	888	P02452|CO1A1_HUMAN		G.NVGAP(+15.99)GAKGARGSAGPP(+15.99)GATGFP(+15.99)GAAGRVGPP(+15.99)GP.S	19	99.5	42.77	2973.48	34	2	992.169	3	29.67			123000																							59800	104000		121000	0		470000
1	855	888	P02452|CO1A1_HUMAN		G.NVGAP(+15.99)GAKGARGSAGP(+15.99)P(+15.99)GATGFP(+15.99)GAAGRVGP(+15.99)PGP.S	1	98.8	37.76	2989.48	34	-0.7	997.498	3	31.42
1	855	888	P02452|CO1A1_HUMAN		G.NVGAP(+15.99)GAKGARGSAGP(+15.99)P(+15.99)GATGFP(+15.99)GAAGRVGPPGP(+15.99).S	2	98.7	35.46	2989.48	34	6.2	997.505	3	29.1
1	855	888	P02452|CO1A1_HUMAN		G.N(+.98)VGAP(+15.99)GAKGARGSAGPP(+15.99)GATGFP(+15.99)GAAGRVGPPGP(+15.99).S	1	98.6	36.07	2974.46	34	2.3	992.498	3	31.9
1	855	888	P02452|CO1A1_HUMAN		G.NVGAP(+15.99)GAKGARGSAGP(+15.99)PGATGFP(+15.99)GAAGRVGPP(+15.99)GP.S	1	98.2	35.3	2973.48	34	2.8	992.17	3	30.88
1	855	888	P02452|CO1A1_HUMAN		G.NVGAP(+15.99)GAKGARGSAGPP(+15.99)GATGFP(+15.99)GAAGRVGP(+15.99)P(+15.99)GP.S	1	96.8	32.06	2989.48	34	3.4	997.502	3	30.54
1	855	865	P02452|CO1A1_HUMAN		G.NVGAP(+15.99)GAKGAR.G	5	91.6	28.8	1012.54	11	1.5	507.279	2	18.33																																		406000
1	855	888	P02452|CO1A1_HUMAN		G.NVGAP(+15.99)GAKGARGSAGP(+15.99)PGATGFP(+15.99)GAAGRVGP(+15.99)PGP(+15.99).S	1	87.6	30.3	2989.48	34	4.3	997.503	3	29.22																																0
1	855	888	P02452|CO1A1_HUMAN		G.NVGAP(+15.99)GAKGARGSAGP(+15.99)P(+15.99)GATGFP(+15.99)GAAGRVGPP(+15.99)GP.S	1	79.6	22.61	2989.48	34	7.9	997.507	3	27.95
1	855	865	P02452|CO1A1_HUMAN		G.NVGAP(+31.99)GAKGAR.G	1	51.4	24.28	1028.54	11	5.8	515.278	2	18.06
1	855	888	P02452|CO1A1_HUMAN		G.NVGAP(+31.99)GAKGARGSAGPP(+15.99)GATGFP(+15.99)GAAGRVGPPGP(+15.99).S	3	49.3	32.33	2989.48	34	1.6	997.501	3	29.7																																144000
1	857	865	P02452|CO1A1_HUMAN		V.GAP(+15.99)GAKGAR.G	1	50.5	20	799.43	9	5.1	400.724	2	18.09
1	866	888	P02452|CO1A1_HUMAN		R.GSAGPP(+15.99)GATGFP(+15.99)GAAGRVGPP(+15.99)GP.S	6	99.8	57.3	1978.95	23	3.4	990.485	2	29.14																			206000
1	866	882	P02452|CO1A1_HUMAN		R.GSAGPP(+15.99)GATGFP(+15.99)GAAGR.V	4	99.7	49.49	1458.69	17	2.2	730.351	2	26.72																																			306000
1	866	874	P02452|CO1A1_HUMAN		R.GSAGPP(+15.99)GAT.G	2	93.3	28.1	729.329	9	9.9	730.344	1	18.42																			354000
1	868	888	P02452|CO1A1_HUMAN		S.AGPP(+15.99)GATGFP(+15.99)GAAGRVGPP(+15.99)GP.S	1	99.6	48.71	1834.9	21	2.4	918.457	2	28.77
1	872	888	P02452|CO1A1_HUMAN		P.GATGFP(+15.99)GAAGRVGPP(+15.99)GP.S	2	99.9	50.54	1496.74	17	-1.2	749.375	2	30.19
1	872	888	P02452|CO1A1_HUMAN		P.GATGFP(+15.99)GAAGRVGPPGP(+15.99).S	1	76.8	24.64	1496.74	17	0.8	749.376	2	30.25
1	873	902	P02452|CO1A1_HUMAN		G.ATGFP(+15.99)GAAGRVGP(+15.99)PGPSGNAGPP(+15.99)GPP(+15.99)GPAG.K	1	54.2	23.07	2585.23	30	0	1293.62	2	30.39
1	875	888	P02452|CO1A1_HUMAN		T.GFP(+15.99)GAAGRVGPP(+15.99)GP.S	8	99.3	41.71	1267.63	14	4.8	634.826	2	28.78																			1340000	801000														185000
1	875	888	P02452|CO1A1_HUMAN		T.GFP(+15.99)GAAGRVGPPGP(+15.99).S	4	97.4	36.45	1267.63	14	6.7	634.827	2	28.42																				147000														143000
1	875	888	P02452|CO1A1_HUMAN		T.GFP(+15.99)GAAGRVGP(+15.99)P(+15.99)GP.S	1	95.1	30.8	1283.63	14	4.7	642.823	2	28.14
1	876	888	P02452|CO1A1_HUMAN		G.FP(+15.99)GAAGRVGPP(+15.99)GP.S	2	99.9	50.98	1210.61	13	5.6	606.315	2	28.49
1	877	888	P02452|CO1A1_HUMAN		F.P(+15.99)GAAGRVGPP(+15.99)GP.S	2	72.8	23.1	1063.54	12	4.9	532.78	2	29.31																			87500
1	891	911	P02452|CO1A1_HUMAN		G.NAGPP(+15.99)GPP(+15.99)GPAGKEGGKGPRG.E	1	56.3	22.13	1885.94	21	1.1	629.654	3	23.76				191000
1	892	902	P02452|CO1A1_HUMAN		N.AGPPGPP(+15.99)GPAG.K	4	92.4	33.88	889.429	11	7.5	445.725	2	25.87
1	893	905	P02452|CO1A1_HUMAN		A.GP(+15.99)P(+15.99)GPP(+15.99)GPAGKEG.G	4	94.2	30.12	1164.54	13	4.4	583.28	2	23.44
1	893	905	P02452|CO1A1_HUMAN		A.GP(+15.99)P(+15.99)GP(+15.99)P(+15.99)GPAGKEG.G	2	88.1	27.09	1180.54	13	5.6	591.279	2	20.34
1	893	901	P02452|CO1A1_HUMAN		A.GPP(+15.99)GPP(+15.99)GPA.G	13	63.3	21.68	777.366	9	1.7	778.374	1	25.74																									598000	1590000							1790000
1	903	930	P02452|CO1A1_HUMAN		G.KEGGKGPRGETGPAGRP(+15.99)GEVGPP(+15.99)GPP(+15.99)GP.A	10	98.3	33.3	2639.3	28	2.3	880.778	3	28.23																													42100
1	903	930	P02452|CO1A1_HUMAN		G.KEGGKGPRGETGPAGRP(+15.99)GEVGPP(+15.99)GPPGP(+15.99).A	6	92	31.25	2639.3	28	7.8	880.782	3	25.41		194000															458000																31400
1	903	932	P02452|CO1A1_HUMAN		G.KEGGKGPRGETGPAGRP(+15.99)GEVGPP(+15.99)GPP(+15.99)GPAG.E	7	91.8	28.48	2767.36	30	-0.9	923.461	3	26.73																															117000	0
1	903	916	P02452|CO1A1_HUMAN		G.KEGGKGPRGETGPA.G	1	90.1	27.72	1339.68	14	7.5	670.854	2	21.04																			113000
1	911	931	P02452|CO1A1_HUMAN		R.GETGPAGRP(+15.99)GEVGPP(+15.99)GPP(+15.99)GPA.G	10	99.6	43.3	1900.89	21	6.7	951.459	2	27.54											180000						150000	255000	2250000	1020000	371000
1	911	932	P02452|CO1A1_HUMAN		R.GETGPAGRP(+15.99)GEVGPP(+15.99)GPP(+15.99)GPAG.E	2	99.5	41.38	1957.91	22	7.3	979.971	2	27.8																			206000	284000
1	911	930	P02452|CO1A1_HUMAN		R.GETGPAGRP(+15.99)GEVGPP(+15.99)GPP(+15.99)GP.A	2	98	34.77	1829.85	20	6.5	915.94	2	27.35																			482000		273000
1	911	931	P02452|CO1A1_HUMAN		R.GETGPAGRP(+15.99)GEVGPP(+15.99)GPPGP(+15.99)A.G	1	97.2	36.62	1900.89	21	2	951.455	2	27.11											205000
1	912	953	P02452|CO1A1_HUMAN		G.ETGPAGRP(+15.99)GEVGPP(+15.99)GPP(+15.99)GPAGEKGSP(+15.99)GADGPAGAP(+15.99)GTPGPQG.I	25	99.8	48.37	3718.71	42	2.7	1240.58	3	28.46	488000				333000	783000									493000										758000	1350000			547000	670000	592000	159000	151000
1	912	931	P02452|CO1A1_HUMAN		G.ETGPAGRP(+15.99)GEVGPP(+15.99)GPP(+15.99)GPA.G	12	99.6	48.26	1843.87	20	5.1	922.947	2	28.4											555000							51600	1240000	380000
1	912	953	P02452|CO1A1_HUMAN		G.ETGPAGRP(+15.99)GEVGPPGP(+15.99)P(+15.99)GPAGEKGSP(+15.99)GADGPAGAP(+15.99)GTPGPQG.I	4	99.6	45.74	3718.71	42	3.3	1240.58	3	28.33
1	912	953	P02452|CO1A1_HUMAN		G.ETGPAGRP(+15.99)GEVGP(+15.99)PGPP(+15.99)GPAGEKGSP(+15.99)GADGPAGAP(+15.99)GTPGPQG.I	3	99.6	43.99	3718.71	42	2.2	1240.58	3	28.34																										411000		146000		514000
1	912	953	P02452|CO1A1_HUMAN		G.ETGPAGRP(+15.99)GEVGPP(+15.99)GPP(+15.99)GPAGEKGSPGADGPAGAP(+15.99)GTPGPQG.I	8	99.5	44.88	3702.71	42	-4.1	1235.24	3	28.74																									171000	220000				292000
1	912	953	P02452|CO1A1_HUMAN		G.ETGPAGRP(+15.99)GEVGPP(+15.99)GPPGP(+15.99)AGEKGSPGADGPAGAP(+15.99)GTPGPQG.I	2	99.3	41.15	3702.71	42	2.3	1235.25	3	28.88																										140000					297000
1	912	953	P02452|CO1A1_HUMAN		G.ETGPAGRP(+15.99)GEVGPP(+15.99)GPPGP(+15.99)AGEKGSP(+15.99)GADGPAGAP(+15.99)GTPGPQG.I	3	98.9	39.98	3718.71	42	3.3	1240.58	3	28.44																																176000
1	912	953	P02452|CO1A1_HUMAN		G.ETGPAGRP(+15.99)GEVGPPGPP(+15.99)GP(+15.99)AGEKGSPGADGPAGAP(+15.99)GTPGPQG.I	1	98.8	38.06	3702.71	42	2.3	1235.25	3	28.62																													243000
1	912	953	P02452|CO1A1_HUMAN		G.ETGPAGRP(+15.99)GEVGP(+15.99)PGPPGP(+15.99)AGEKGSPGADGPAGAP(+15.99)GTPGPQG.I	1	97.3	36.3	3702.71	42	3.7	1235.25	3	28.45
1	912	953	P02452|CO1A1_HUMAN		G.ETGPAGRP(+15.99)GEVGPP(+15.99)GP(+15.99)PGPAGEKGSPGADGPAGAP(+15.99)GTPGPQG.I	2	96.1	32.88	3702.71	42	2.5	1235.25	3	28.8
1	912	953	P02452|CO1A1_HUMAN		G.ETGPAGRP(+15.99)GEVGPP(+15.99)GP(+15.99)PGPAGEKGSP(+15.99)GADGPAGAP(+15.99)GTPGPQG.I	2	94.8	29.27	3718.71	42	1.1	1240.58	3	26.93																															851000
1	912	928	P02452|CO1A1_HUMAN		G.ETGPAGRP(+15.99)GEVGPP(+15.99)GPP(+15.99).G	1	93.9	30.53	1618.76	17	7.5	810.393	2	26.2
1	912	932	P02452|CO1A1_HUMAN		G.ETGPAGRP(+15.99)GEVGPP(+15.99)GPP(+15.99)GPAG.E	7	93.1	29.32	1900.89	21	0.2	951.453	2	27.84		161000														195000	226000									82000				89200
1	912	953	P02452|CO1A1_HUMAN		G.ETGPAGRP(+15.99)GEVGPP(+31.99)GPPGPAGEKGSP(+15.99)GADGPAGAPGTP(+31.99)GPQG.I	1	51.3	22.91	3734.7	42	3.8	1245.91	3	27.62
1	912	953	P02452|CO1A1_HUMAN		G.ETGPAGRP(+15.99)GEVGPPGP(+31.99)PGPAGEKGSP(+31.99)GADGPAGAP(+15.99)GTPGPQG.I	1	49.9	29.95	3734.7	42	3.9	1245.91	3	28.2
1	912	953	P02452|CO1A1_HUMAN		G.ETGPAGRP(+15.99)GEVGP(+15.99)PGP(+15.99)PGPAGEKGSPGADGPAGAP(+15.99)GTPGPQG.I	1	35.8	19.81	3702.71	42	7.4	1235.25	3	28.81
1	913	925	P02452|CO1A1_HUMAN		E.TGPAGRP(+15.99)GEVGPP(+15.99).G	1	95.4	33.38	1222.59	13	5.9	612.308	2	25.08
1	913	930	P02452|CO1A1_HUMAN		E.TGPAGRP(+15.99)GEVGPP(+15.99)GPP(+15.99)GP.A	1	53	20.15	1643.79	18	3.8	822.905	2	26.99		76100
1	914	930	P02452|CO1A1_HUMAN		T.GPAGRP(+15.99)GEVGPP(+15.99)GPP(+15.99)GP.A	1	76.7	24.24	1542.74	17	0.7	772.379	2	26.6											0
1	916	953	P02452|CO1A1_HUMAN		P.AGRP(+15.99)GEVGPP(+15.99)GPP(+15.99)GPAGEKGSPGADGPAGAP(+15.99)GTPGPQG.I	14	99.3	39.66	3318.55	38	4	1107.19	3	27.9
1	916	953	P02452|CO1A1_HUMAN		P.AGRP(+15.99)GEVGPP(+15.99)GP(+15.99)PGPAGEKGSPGADGPAGAP(+15.99)GTPGPQG.I	9	99.3	38.38	3318.55	38	2.4	1107.19	3	29.46
1	916	953	P02452|CO1A1_HUMAN		P.AGRP(+15.99)GEVGPP(+15.99)GP(+15.99)PGPAGEKGSP(+15.99)GADGPAGAPGTP(+15.99)GPQG.I	7	98.9	38.38	3334.54	38	3.9	1112.53	3	28.06
1	916	931	P02452|CO1A1_HUMAN		P.AGRP(+15.99)GEVGPP(+15.99)GPP(+15.99)GPA.G	14	98.8	39.69	1459.71	16	3.9	730.863	2	27.55																		582000	2900000	1350000	445000
1	916	953	P02452|CO1A1_HUMAN		P.AGRP(+15.99)GEVGPPGP(+15.99)P(+15.99)GPAGEKGSP(+15.99)GADGPAGAP(+15.99)GTPGPQG.I	7	98.5	36.8	3334.54	38	6.8	1112.53	3	26.83
1	916	953	P02452|CO1A1_HUMAN		P.AGRP(+15.99)GEVGP(+15.99)PGP(+15.99)PGPAGEKGSP(+15.99)GADGPAGAPGTP(+15.99)GPQG.I	2	98.4	37.6	3334.54	38	2.2	1112.52	3	28.07
1	916	953	P02452|CO1A1_HUMAN		P.AGRP(+15.99)GEVGPP(+15.99)GP(+15.99)PGPAGEKGSP(+15.99)GADGPAGAP(+15.99)GTPGPQG.I	24	98.4	37.51	3334.54	38	1.2	1112.52	3	28.09																						121000			99400	384000	90800	50200	40800	153000	179000
1	916	953	P02452|CO1A1_HUMAN		P.AGRP(+15.99)GEVGP(+15.99)P(+15.99)GPPGPAGEKGSP(+15.99)GADGPAGAP(+15.99)GTPGPQG.I	5	98.1	35.63	3334.54	38	2.3	1112.52	3	27.9																														12200	58200	0
1	916	953	P02452|CO1A1_HUMAN		P.AGRP(+15.99)GEVGP(+15.99)PGP(+15.99)PGPAGEKGSP(+15.99)GADGPAGAP(+15.99)GTPGPQG.I	3	98	35.77	3334.54	38	1.7	1112.52	3	27.78																									77600
1	916	953	P02452|CO1A1_HUMAN		P.AGRP(+15.99)GEVGPP(+15.99)GPPGP(+15.99)AGEKGSP(+15.99)GADGPAGAP(+15.99)GTPGPQG.I	2	97.9	34.95	3334.54	38	5	1112.53	3	28.02
1	916	953	P02452|CO1A1_HUMAN		P.AGRP(+15.99)GEVGPP(+15.99)GPP(+15.99)GPAGEKGSP(+15.99)GADGPAGAP(+15.99)GTPGPQG.I	6	97.8	35.23	3334.54	38	3.7	1112.53	3	28.11																											12000				180000
1	916	953	P02452|CO1A1_HUMAN		P.AGRP(+15.99)GEVGPPGP(+15.99)P(+15.99)GPAGEKGSPGADGPAGAPGTP(+15.99)GPQG.I	1	97.4	32.67	3318.55	38	0.2	1107.19	3	28.33
1	916	953	P02452|CO1A1_HUMAN		P.AGRP(+15.99)GEVGPP(+15.99)GP(+15.99)PGPAGEKGSPGADGPAGAPGTP(+15.99)GPQG.I	6	96.2	35.57	3318.55	38	11.6	1107.2	3	27.02																		119000	445000															83700
1	916	953	P02452|CO1A1_HUMAN		P.AGRP(+15.99)GEVGPP(+15.99)GPP(+15.99)GPAGEKGSPGADGP(+15.99)AGAPGTPGPQG.I	1	95.8	31.17	3318.55	38	1.4	1107.19	3	28.4																												137000
1	916	953	P02452|CO1A1_HUMAN		P.AGRP(+15.99)GEVGP(+15.99)PGP(+15.99)PGPAGEKGSP(+15.99)GADGPAGAPGTPGP(+15.99)QG.I	1	94.2	33.53	3334.54	38	1.7	1112.52	3	28.05																																64300
1	916	953	P02452|CO1A1_HUMAN		P.AGRP(+15.99)GEVGPPGP(+15.99)P(+15.99)GPAGEKGSP(+15.99)GADGPAGAPGTP(+15.99)GPQG.I	1	93.3	28.57	3334.54	38	9.9	1112.53	3	26.79
1	916	953	P02452|CO1A1_HUMAN		P.AGRP(+15.99)GEVGP(+15.99)PGP(+15.99)PGPAGEKGSPGADGPAGAP(+15.99)GTPGPQG.I	1	92.4	29.06	3318.55	38	7	1107.2	3	28.83
1	916	953	P02452|CO1A1_HUMAN		P.AGRP(+15.99)GEVGPP(+15.99)GPPGP(+15.99)AGEKGSP(+15.99)GADGPAGAPGTP(+15.99)GPQG.I	2	91.7	28.64	3334.54	38	2.8	1112.53	3	28.05				126000
1	916	953	P02452|CO1A1_HUMAN		P.AGRP(+15.99)GEVGPP(+15.99)GP(+15.99)PGPAGEKGSPGADGP(+15.99)AGAPGTP(+15.99)GPQG.I	1	91.4	29.57	3334.54	38	0.8	1112.52	3	28.19
1	916	953	P02452|CO1A1_HUMAN		P.AGRP(+15.99)GEVGP(+15.99)PGPP(+15.99)GPAGEKGSP(+15.99)GADGPAGAP(+15.99)GTPGPQG.I	1	89.4	29.4	3334.54	38	5.2	1112.53	3	28.17																											83100
1	916	953	P02452|CO1A1_HUMAN		P.AGRP(+15.99)GEVGP(+15.99)PGPPGP(+15.99)AGEKGSP(+15.99)GADGPAGAPGTPGPQG.I	1	87.6	28.9	3318.55	38	8.6	1107.2	3	27.13
1	916	953	P02452|CO1A1_HUMAN		P.AGRP(+15.99)GEVGP(+15.99)P(+15.99)GPPGPAGEKGSP(+15.99)GADGPAGAPGTP(+15.99)GPQG.I	2	87.1	27.01	3334.54	38	7	1112.53	3	27.65
1	916	953	P02452|CO1A1_HUMAN		P.AGRP(+15.99)GEVGPP(+15.99)GP(+15.99)PGPAGEKGSPGADGPAGAPGTPGPQG.I	1	86.5	24.66	3302.55	38	3.3	1101.86	3	28.53
1	916	953	P02452|CO1A1_HUMAN		P.AGRP(+15.99)GEVGPP(+15.99)GP(+15.99)PGPAGEKGSPGADGPAGAPGTPGP(+15.99)QG.I	1	85.6	26.02	3318.55	38	1.9	1107.19	3	29.5
1	916	953	P02452|CO1A1_HUMAN		P.AGRP(+15.99)GEVGPPGPP(+15.99)GP(+15.99)AGEKGSP(+15.99)GADGPAGAP(+15.99)GTPGPQG.I	1	85.4	25.74	3334.54	38	8.8	1112.53	3	27.91
1	916	953	P02452|CO1A1_HUMAN		P.AGRP(+15.99)GEVGP(+15.99)PGP(+15.99)PGPAGEKGSPGADGPAGAPGTP(+15.99)GPQG.I	1	79.7	26.46	3318.55	38	3.6	1107.19	3	28.5
1	916	953	P02452|CO1A1_HUMAN		P.AGRP(+15.99)GEVGPP(+15.99)GPP(+15.99)GPAGEKGSPGADGPAGAPGTP(+15.99)GPQG.I	1	79.4	22.5	3318.55	38	0.8	1107.19	3	26.85
1	916	953	P02452|CO1A1_HUMAN		P.AGRP(+15.99)GEVGP(+15.99)PGPPGP(+15.99)AGEKGSPGADGP(+15.99)AGAP(+15.99)GTPGPQG.I	1	75.2	23.44	3334.54	38	6.7	1112.53	3	28.15
1	916	953	P02452|CO1A1_HUMAN		P.AGRP(+15.99)GEVGPPGP(+15.99)PGP(+15.99)AGEKGSP(+15.99)GADGPAGAP(+15.99)GTPGPQG.I	1	72.2	24.15	3334.54	38	3	1112.53	3	27.88
1	916	953	P02452|CO1A1_HUMAN		P.AGRP(+15.99)GEVGPP(+15.99)GP(+15.99)PGPAGEKGSP(+15.99)GADGPAGAPGTPGPQG.I	1	70.1	25.21	3318.55	38	7	1107.2	3	27.67
1	916	943	P02452|CO1A1_HUMAN		P.AGRP(+15.99)GEVGPP(+15.99)GPP(+15.99)GPAGEKGSPGADGPA.G	1	67.5	21.42	2483.17	28	0.9	828.731	3	26.69											384000
1	916	953	P02452|CO1A1_HUMAN		P.AGRP(+15.99)GEVGPPGPPGP(+31.99)AGEKGSP(+15.99)GADGPAGAP(+31.99)GTPGPQG.I	2	44.7	25.79	3350.54	38	6	1117.86	3	26.33
1	916	953	P02452|CO1A1_HUMAN		P.AGRP(+15.99)GEVGP(+15.99)PGPPGP(+15.99)AGEKGSP(+15.99)GADGPAGAPGTP(+15.99)GPQG.I	1	41.9	23.01	3334.54	38	10.2	1112.53	3	27.35
1	917	931	P02452|CO1A1_HUMAN		A.GRP(+15.99)GEVGPP(+15.99)GPP(+15.99)GPA.G	14	97.3	35.94	1388.67	15	6.7	695.346	2	26.31											585000							826000	3100000	2660000	799000
1	917	932	P02452|CO1A1_HUMAN		A.GRP(+15.99)GEVGPP(+15.99)GPP(+15.99)GPAG.E	7	94.5	30.75	1445.69	16	6.2	723.857	2	26.71											741000							93900	881000	375000	48900
1	917	930	P02452|CO1A1_HUMAN		A.GRP(+15.99)GEVGPP(+15.99)GPP(+15.99)GP.A	5	88.7	25.38	1317.63	14	6.4	659.827	2	26.28																		137000	1530000	332000
1	917	931	P02452|CO1A1_HUMAN		A.GRP(+15.99)GEVGP(+15.99)PGPP(+15.99)GPA.G	1	73.6	24.66	1388.67	15	6.5	695.346	2	26.45																					122000
1	917	943	P02452|CO1A1_HUMAN		A.GRP(+15.99)GEVGPP(+15.99)GPP(+15.99)GPAGEKGSP(+15.99)GADGPA.G	1	43	20.05	2428.13	27	2.8	810.385	3	26.26											443000
1	918	931	P02452|CO1A1_HUMAN		G.RP(+15.99)GEVGPP(+15.99)GPP(+15.99)GPA.G	13	98.5	37.67	1331.65	14	4.5	666.834	2	27.53	114000		84500										1390000				544000		527000	890000	248000
1	918	930	P02452|CO1A1_HUMAN		G.RP(+15.99)GEVGPP(+15.99)GPP(+15.99)GP.A	13	84.7	25.64	1260.61	13	3.2	631.314	2	27.13	87900				315000								443000						230000		173000
1	918	930	P02452|CO1A1_HUMAN		G.RP(+15.99)GEVGP(+15.99)PGPP(+15.99)GP.A	1	69.3	23.79	1260.61	13	4.2	631.315	2	26
1	932	953	P02452|CO1A1_HUMAN		A.GEKGSPGADGPAGAPGTPGPQG.I	3	99.6	45.87	1860.86	22	4.2	931.441	2	27.86
1	932	953	P02452|CO1A1_HUMAN		A.GEKGSPGADGPAGAP(+15.99)GTPGPQG.I	6	99.4	45.7	1876.86	22	6.2	939.441	2	26.29																		101000	1250000		146000
1	940	953	P02452|CO1A1_HUMAN		A.DGPAGAP(+15.99)GTP(+15.99)GPQG.I	40	99.7	46.39	1209.53	14	0	1210.53	1	25.54	347000	134000					134000																	108000		938000		94500		207000	302000	40600		118000
1	940	953	P02452|CO1A1_HUMAN		A.DGPAGAP(+15.99)GTPGPQG.I	92	99.5	42.22	1193.53	14	3.1	1194.54	1	26.42	802000	338000		733000	381000	1170000	868000	449000	133000	474000	1080000	292000	888000	483000		578000	1380000	81800	442000		151000		378000	384000	337000	593000		310000	467000	99600	308000	177000	649000	257000	52800
1	940	953	P02452|CO1A1_HUMAN		A.DGPAGAPGTPGPQG.I	1	97.6	32.88	1177.54	14	3.9	1178.55	1	26.32
1	940	953	P02452|CO1A1_HUMAN		A.DGPAGAP(+15.99)GTPGP(+15.99)QG.I	1	87.7	28.27	1209.53	14	-0.7	1210.53	1	25.53																																60000
1	944	953	P02452|CO1A1_HUMAN		A.GAP(+15.99)GTP(+15.99)GPQG.I	3	52.4	22.34	869.388	10	11.9	870.405	1	23.17
1	944	953	P02452|CO1A1_HUMAN		A.GAP(+15.99)GTPGPQG.I	4	52.3	21.41	853.393	10	9.3	854.408	1	23.57																			1120000
1	945	953	P02452|CO1A1_HUMAN		G.AP(+15.99)GTPGPQG.I	13	76.7	24.48	796.371	9	5	797.383	1	21.42							332000																					31400
1	1007	1034	P02452|CO1A1_HUMAN		A.GP(+15.99)PGESGREGAP(+15.99)GAEGSP(+15.99)GRDGSP(+15.99)GAKG.D	8	99.3	39.67	2554.13	28	1.3	852.384	3	22.97					112000			97200																	49200				214000
1	1007	1021	P02452|CO1A1_HUMAN		A.GPP(+15.99)GESGREGAP(+15.99)GAE.G	2	99.1	42.78	1398.6	15	6.8	700.313	2	23.22																				733000
1	1007	1034	P02452|CO1A1_HUMAN		A.GPP(+15.99)GESGREGAP(+15.99)GAEGSP(+15.99)GRDGSP(+15.99)GAKG.D	11	98.8	39.31	2554.13	28	1.4	852.385	3	23.49								99200								206000									141000			81400	428000
1	1007	1030	P02452|CO1A1_HUMAN		A.GPP(+15.99)GESGREGAP(+15.99)GAEGSP(+15.99)GRDGSP(+15.99).G	1	98.8	38.76	2240.95	24	9.5	747.999	3	21.39
1	1007	1041	P02452|CO1A1_HUMAN		A.GPP(+15.99)GESGREGAP(+15.99)GAEGSP(+15.99)GRDGSP(+15.99)GAKGDRGETGP.A	49	98.8	35.44	3266.44	35	1.8	1089.82	3	25.65			306000	4220000																	5030000	470000			2150000	2110000	2790000	10800000	2090000	1460000	1530000	7270000	6990000
1	1007	1030	P02452|CO1A1_HUMAN		A.GP(+15.99)PGESGREGAP(+15.99)GAEGSP(+15.99)GRDGSP(+15.99).G	1	98.7	38.01	2240.95	24	14.2	1121.5	2	21.17
1	1007	1020	P02452|CO1A1_HUMAN		A.GPP(+15.99)GESGREGAP(+15.99)GA.E	2	98.5	41.61	1269.56	14	8.9	635.792	2	20.72
1	1007	1033	P02452|CO1A1_HUMAN		A.GPP(+15.99)GESGREGAP(+15.99)GAEGSP(+15.99)GRDGSP(+15.99)GAK.G	7	98.5	37.85	2497.11	27	8.5	833.383	3	23.38																		244000		397000
1	1007	1041	P02452|CO1A1_HUMAN		A.GP(+15.99)PGESGREGAP(+15.99)GAEGSP(+15.99)GRDGSP(+15.99)GAKGDRGETGP.A	62	98.4	38.25	3266.44	35	1.5	1089.82	3	24.67	1300000	762000															1340000		2450000						372000	4580000	187000	2110000	2040000	2800000	3110000	3200000	16700000
1	1007	1041	P02452|CO1A1_HUMAN		A.GP(+15.99)PGESGREGAPGAEGSP(+15.99)GRDGSP(+15.99)GAKGDRGETGP.A	19	98.4	34.71	3250.45	35	0	1084.49	3	25.08									445000					2470000											436000				271000	321000	388000	259000
1	1007	1033	P02452|CO1A1_HUMAN		A.GP(+15.99)PGESGREGAP(+15.99)GAEGSP(+15.99)GRDGSP(+15.99)GAK.G	1	98.1	33.91	2497.11	27	6.5	833.381	3	23.14																			890000
1	1007	1032	P02452|CO1A1_HUMAN		A.GP(+15.99)PGESGREGAP(+15.99)GAEGSP(+15.99)GRDGSP(+15.99)GA.K	2	96	36.08	2369.01	26	8.2	790.684	3	23.57
1	1007	1041	P02452|CO1A1_HUMAN		A.GPP(+15.99)GESGREGAPGAEGSP(+15.99)GRDGSP(+15.99)GAKGDRGETGP.A	17	92.6	31.67	3250.45	35	1	813.62	4	24.95																				1700000						641000		2950000	1570000
1	1007	1032	P02452|CO1A1_HUMAN		A.GPP(+15.99)GESGREGAP(+15.99)GAEGSP(+15.99)GRDGSP(+15.99)GA.K	2	92.5	32.65	2369.01	26	8	790.684	3	23.45
1	1007	1042	P02452|CO1A1_HUMAN		A.GPP(+15.99)GESGREGAP(+15.99)GAEGSP(+15.99)GRDGSP(+15.99)GAKGDRGETGPA.G	12	90.1	27.65	3337.48	36	0.4	835.377	4	24.49														921000					6260000						583000				722000			32100
1	1007	1019	P02452|CO1A1_HUMAN		A.GPP(+15.99)GESGREGAP(+15.99)G.A	2	89	27.03	1198.52	13	6	600.271	2	18.42
1	1007	1042	P02452|CO1A1_HUMAN		A.GP(+15.99)PGESGREGAP(+15.99)GAEGSP(+15.99)GRDGSP(+15.99)GAKGDRGETGPA.G	4	81.6	27.53	3337.48	36	0.6	835.378	4	25.41																													96900				2420000
1	1007	1041	P02452|CO1A1_HUMAN		A.GPP(+15.99)GESGREGAP(+15.99)GAEGSPGRDGSP(+15.99)GAKGDRGETGP.A	1	34.1	19.02	3250.45	35	-5.3	813.615	4	25
1	1008	1041	P02452|CO1A1_HUMAN		G.P(+15.99)PGESGREGAP(+15.99)GAEGSP(+15.99)GRDGSP(+15.99)GAKGDRGETGP.A	27	98.7	37.66	3209.42	34	0.3	1070.81	3	24.72																									381000	2530000			362000	411000	321000	134000	508000
1	1008	1041	P02452|CO1A1_HUMAN		G.PP(+15.99)GESGREGAP(+15.99)GAEGSP(+15.99)GRDGSP(+15.99)GAKGDRGETGP.A	16	98.1	37.61	3209.42	34	1.8	1070.82	3	24.56																											217000	691000	486000			171000
1	1008	1034	P02452|CO1A1_HUMAN		G.P(+15.99)PGESGREGAP(+15.99)GAEGSP(+15.99)GRDGSP(+15.99)GAKG.D	25	97.7	36.46	2497.11	27	8.1	833.383	3	18.38																			1420000	1370000					169000	93500		121000	201000	135000
1	1008	1034	P02452|CO1A1_HUMAN		G.PP(+15.99)GESGREGAP(+15.99)GAEGSP(+15.99)GRDGSP(+15.99)GAKG.D	26	96.5	33.43	2497.11	27	8.4	833.383	3	20.52						294000				176000										531000					88100	105000	7130	56000		25100
1	1008	1033	P02452|CO1A1_HUMAN		G.PP(+15.99)GESGREGAP(+15.99)GAEGSP(+15.99)GRDGSP(+15.99)GAK.G	2	96.4	32.98	2440.09	26	6.3	814.374	3	23.27
1	1008	1021	P02452|CO1A1_HUMAN		G.PP(+15.99)GESGREGAP(+15.99)GAE.G	3	95.8	34.38	1341.58	14	5.6	671.801	2	21.81																				1510000
1	1008	1032	P02452|CO1A1_HUMAN		G.PP(+15.99)GESGREGAP(+15.99)GAEGSP(+15.99)GRDGSP(+15.99)GA.K	2	92.4	32.5	2311.99	25	8.8	771.677	3	23.14
1	1008	1041	P02452|CO1A1_HUMAN		G.P(+15.99)PGESGREGAPGAEGSP(+15.99)GRDGSP(+15.99)GAKGDRGETGP.A	2	92.3	28.7	3193.43	34	3.1	1065.49	3	24.93
1	1008	1027	P02452|CO1A1_HUMAN		G.PP(+15.99)GESGREGAPGAEGSP(+15.99)GRD.G	1	84.3	27.11	1910.84	20	3.7	637.955	3	24.1
1	1008	1019	P02452|CO1A1_HUMAN		G.PP(+15.99)GESGREGAP(+15.99)G.A	4	66.7	22.01	1141.5	12	9	571.762	2	20.33												20200									118000													225000
1	1008	1032	P02452|CO1A1_HUMAN		G.P(+15.99)PGESGREGAP(+15.99)GAEGSP(+15.99)GRDGSP(+15.99)GA.K	1	33.2	20.57	2311.99	25	8.5	771.677	3	23.26
1	1008	1041	P02452|CO1A1_HUMAN		G.PP(+15.99)GESGREGAPGAEGSP(+15.99)GRDGSP(+15.99)GAKGDRGETGP.A	1	30.5	23.67	3193.43	34	8	1065.49	3	23.55
1	1009	1041	P02452|CO1A1_HUMAN		P.P(+15.99)GESGREGAP(+15.99)GAEGSP(+15.99)GRDGSP(+15.99)GAKGDRGETGP.A	14	99.5	45.32	3112.37	33	3.1	1038.47	3	24.86																													1830000			2250000
1	1009	1033	P02452|CO1A1_HUMAN		P.P(+15.99)GESGREGAP(+15.99)GAEGSP(+15.99)GRDGSP(+15.99)GAK.G	1	98.4	37.55	2343.03	25	6	782.023	3	23.59
1	1009	1034	P02452|CO1A1_HUMAN		P.P(+15.99)GESGREGAP(+15.99)GAEGSP(+15.99)GRDGSP(+15.99)GAKG.D	1	75.8	25.16	2400.05	26	1	801.026	3	23.14																													0
1	1010	1032	P02452|CO1A1_HUMAN		P.GESGREGAP(+15.99)GAEGSP(+15.99)GRDGSP(+15.99)GA.K	2	95.4	35.89	2101.89	23	9	701.643	3	21.94
1	1010	1041	P02452|CO1A1_HUMAN		P.GESGREGAP(+15.99)GAEGSP(+15.99)GRDGSP(+15.99)GAKGDRGETGP.A	35	94.9	33.62	2999.32	32	1	1000.78	3	24.24										277000									1170000						220000	708000	82600	802000	2370000	595000	162000	134000	210000
1	1010	1033	P02452|CO1A1_HUMAN		P.GESGREGAP(+15.99)GAEGSP(+15.99)GRDGSP(+15.99)GAK.G	1	94.8	31.86	2229.98	24	5.8	744.34	3	20.33
1	1010	1041	P02452|CO1A1_HUMAN		P.GESGREGAPGAEGSP(+15.99)GRDGSP(+15.99)GAKGDRGETGP.A	12	69.4	24.8	2983.32	32	7.6	746.844	4	23.76																												407000
1	1010	1042	P02452|CO1A1_HUMAN		P.GESGREGAP(+15.99)GAEGSP(+15.99)GRDGSP(+15.99)GAKGDRGETGPA.G	5	62.4	23.72	3070.36	33	11	768.605	4	22.99																															57500
1	1010	1041	P02452|CO1A1_HUMAN		P.GESGREGAP(+15.99)GAEGSP(+15.99)GRDGSPGAKGDRGETGP(+15.99).A	1	57.8	22.66	2999.32	32	1	1000.78	3	23.92
1	1011	1041	P02452|CO1A1_HUMAN		G.ESGREGAP(+15.99)GAEGSP(+15.99)GRDGSP(+15.99)GAKGDRGETGP.A	106	99.6	43.5	2942.3	31	-1.9	736.581	4	24.06	9490000	3140000	12800000	4510000	3530000		5680000	1790000	885000	6000000	15800000	60000	2500000	11100000	235000	14900000	5280000			846000	2220000		3910000	1690000	2820000	4160000	5760000	6950000	12100000	3160000	3970000	3960000	17700000	123000	501000
1	1011	1041	P02452|CO1A1_HUMAN		G.ESGREGAP(+15.99)GAEGSP(+15.99)GRDGSPGAKGDRGETGP(+15.99).A	25	99.6	42.57	2942.3	31	1.1	981.775	3	24.06				4200000								74100			310000	1170000									427000	308000	63700			415000		1020000
1	1011	1033	P02452|CO1A1_HUMAN		G.ESGREGAP(+15.99)GAEGSP(+15.99)GRDGSP(+15.99)GAK.G	9	99.4	41.46	2172.96	23	8.5	725.335	3	21.25																		175000	2380000	934000	131000
1	1011	1042	P02452|CO1A1_HUMAN		G.ESGREGAP(+15.99)GAEGSP(+15.99)GRDGSP(+15.99)GAKGDRGETGPA.G	91	99.3	40.22	3013.34	32	-0.7	754.341	4	25.72	13400000	5020000	9030000	731000	2310000	9300000			756000	3260000	10200000	1710000	394000	5150000	451000	2780000	9170000	398000		10300000	6290000			3940000	6110000	17200000	1420000	764000	7730000	3470000	5250000	695000	18400000	3980000
1	1011	1041	P02452|CO1A1_HUMAN		G.ESGREGAPGAEGSP(+15.99)GRDGSP(+15.99)GAKGDRGETGP.A	20	98.4	41.03	2926.3	31	3.1	732.585	4	25.41	710000																									153000	296000	549000			138000
1	1011	1042	P02452|CO1A1_HUMAN		G.ESGREGAP(+15.99)GAEGSP(+15.99)GRDGSPGAKGDRGETGP(+15.99)A.G	6	95.4	32.82	3013.34	32	2.7	1005.46	3	24.27																															447000
1	1011	1041	P02452|CO1A1_HUMAN		G.ESGREGAP(+15.99)GAEGSP(+15.99)GRDGSP(+15.99)GAKGDRGETGP(+15.99).A	4	94.4	30.38	2958.29	31	2.7	740.583	4	23.07
1	1011	1032	P02452|CO1A1_HUMAN		G.ESGREGAP(+15.99)GAEGSP(+15.99)GRDGSP(+15.99)GA.K	3	90.7	30.86	2044.87	22	7.8	682.635	3	20.69
1	1011	1034	P02452|CO1A1_HUMAN		G.ESGREGAP(+15.99)GAEGSP(+15.99)GRDGSP(+15.99)GAKG.D	1	70.7	21.83	2229.98	24	6.4	744.34	3	20.33																				164000
1	1012	1041	P02452|CO1A1_HUMAN		E.SGREGAP(+15.99)GAEGSP(+15.99)GRDGSP(+15.99)GAKGDRGETGP.A	2	97	37.18	2813.26	30	7.9	704.327	4	22.95
1	1012	1032	P02452|CO1A1_HUMAN		E.SGREGAP(+15.99)GAEGSP(+15.99)GRDGSP(+15.99)GA.K	1	94.6	33.32	1915.83	21	8.3	639.621	3	19.21
1	1012	1033	P02452|CO1A1_HUMAN		E.SGREGAP(+15.99)GAEGSP(+15.99)GRDGSP(+15.99)GAK.G	1	86.9	28.37	2043.92	22	7.8	682.319	3	18.21
1	1012	1042	P02452|CO1A1_HUMAN		E.SGREGAP(+15.99)GAEGSP(+15.99)GRDGSP(+15.99)GAKGDRGETGPA.G	1	77.4	26.15	2884.29	31	6.7	722.085	4	22.92
1	1012	1041	P02452|CO1A1_HUMAN		E.SGREGAPGAEGSP(+15.99)GRDGSP(+15.99)GAKGDRGETGP.A	1	75.2	26.55	2797.26	30	8.9	700.329	4	23.33
1	1012	1039	P02452|CO1A1_HUMAN		E.SGREGAP(+15.99)GAEGSP(+15.99)GRDGSP(+15.99)GAKGDRGET.G	1	60.7	24.23	2659.18	28	9.3	665.809	4	19.64
1	1016	1033	P02452|CO1A1_HUMAN		E.GAP(+15.99)GAEGSP(+15.99)GRDGSP(+15.99)GAK.G	1	98.7	38.81	1614.72	18	7.5	808.375	2	15.91
1	1016	1041	P02452|CO1A1_HUMAN		E.GAP(+15.99)GAEGSP(+15.99)GRDGSP(+15.99)GAKGDRGETGP.A	9	97.5	37.86	2384.06	26	9.9	795.701	3	22.75																		549000	664000	1370000
1	1016	1042	P02452|CO1A1_HUMAN		E.GAP(+15.99)GAEGSP(+15.99)GRDGSP(+15.99)GAKGDRGETGPA.G	3	88.8	25.44	2455.1	27	5.3	819.377	3	23.02																			525000	314000
1	1017	1041	P02452|CO1A1_HUMAN		G.AP(+15.99)GAEGSP(+15.99)GRDGSP(+15.99)GAKGDRGETGP.A	1	98.7	38.09	2327.04	25	9.8	776.694	3	22.46
1	1017	1041	P02452|CO1A1_HUMAN		G.APGAEGSP(+15.99)GRDGSP(+15.99)GAKGDRGETGP.A	1	91.6	30.45	2311.04	25	7.2	771.36	3	23.21
1	1018	1041	P02452|CO1A1_HUMAN		A.P(+15.99)GAEGSP(+15.99)GRDGSP(+15.99)GAKGDRGETGP.A	4	94.8	29.06	2256	24	1.5	565.008	4	22.96				114000																		46800
1	1019	1042	P02452|CO1A1_HUMAN		P.GAEGSP(+15.99)GRDGSP(+15.99)GAKGDRGETGPA.G	1	68.8	24.24	2213.99	24	8.9	739.01	3	21.79
1	1020	1041	P02452|CO1A1_HUMAN		G.AEGSP(+15.99)GRDGSP(+15.99)GAKGDRGETGP.A	97	99.5	43.58	2085.93	22	-1.2	696.317	3	23.03	5020000	302000			1300000	38500000			4660000	10400000	9200000	5420000	17300000	29500000		42300000	10400000	10200000	92000000	33600000	18400000		1090000		3870000	21900000	937000	2680000	4620000	4650000	3770000	1410000		8220000
1	1020	1042	P02452|CO1A1_HUMAN		G.AEGSP(+15.99)GRDGSP(+15.99)GAKGDRGETGPA.G	102	99.1	42.57	2156.97	23	0.8	1079.49	2	23.08	2510000		1250000	2430000	878000	5900000	4210000	3460000	1080000	2780000	5550000	564000	9350000	5300000		22600000	14300000	2560000	21700000	10200000	4980000	347000	577000	778000	1460000	6660000	129000	292000	1460000	1100000	1250000	13400	3990000	1990000	79600
1	1020	1041	P02452|CO1A1_HUMAN		G.AEGSP(+31.99)GRDGSPGAKGDRGETGP.A	6	50.3	26.08	2085.93	22	0.7	696.318	3	24.84																									115000								9030000
1	1021	1039	P02452|CO1A1_HUMAN		A.EGSP(+15.99)GRDGSP(+15.99)GAKGDRGET.G	25	99.5	39.98	1860.82	19	0.5	931.418	2	23.2												60300						142000	462000	752000	736000												3850000	1400000
1	1021	1041	P02452|CO1A1_HUMAN		A.EGSP(+15.99)GRDGSP(+15.99)GAKGDRGETGP.A	112	99.4	44.58	2014.89	21	1.9	672.64	3	24.69	1380000			891000	1110000	5310000	4000000	501000	2740000	4560000	4860000	2780000	5030000	13100000	975000	4670000	10200000	7970000	27200000	13200000	9750000	1160000	1310000	811000	1170000	6800000	870000	1800000	2030000	1240000	1140000	433000	8730000	5160000	167000
1	1021	1042	P02452|CO1A1_HUMAN		A.EGSP(+15.99)GRDGSP(+15.99)GAKGDRGETGPA.G	87	99.2	40.41	2085.93	22	-0.3	1043.97	2	22.42	109000			2800000	1370000	9350000	11900000				11200000		1180000	1260000		41200000	2220000	860000	53700000	1990000	355000	680000	1090000	1850000	3560000	13300000	937000	493000	4090000	5070000	5340000		10600000	0
1	1021	1041	P02452|CO1A1_HUMAN		A.EGSPGRDGSP(+15.99)GAKGDRGETGP.A	12	99	42.91	1998.9	21	0.3	667.307	3	23																										219000	20100	43900
1	1021	1037	P02452|CO1A1_HUMAN		A.EGSP(+15.99)GRDGSP(+15.99)GAKGDRG.E	1	88.9	26.98	1630.73	17	7.7	544.588	3	18.66																																		87500
1	1021	1041	P02452|CO1A1_HUMAN		A.EGSP(+15.99)GRDGSP(+15.99)GAKGDRGETGP(+15.99).A	1	42.9	19.04	2030.89	21	5.2	677.974	3	22.22
1	1022	1041	P02452|CO1A1_HUMAN		E.GSP(+15.99)GRDGSP(+15.99)GAKGDRGETGP.A	25	99.2	37.9	1885.85	20	-0.5	943.933	2	20.78																		780000	4610000	3380000														12000
1	1022	1042	P02452|CO1A1_HUMAN		E.GSP(+15.99)GRDGSP(+15.99)GAKGDRGETGPA.G	45	97.8	36.59	1956.89	21	6.3	653.308	3	19.89			79500			2130000		144000			645000		346000	362000		3280000	2490000	686000	8470000	4700000	617000				20800	38600				18600			642000
1	1023	1042	P02452|CO1A1_HUMAN		G.SP(+15.99)GRDGSP(+15.99)GAKGDRGETGPA.G	54	99.5	43.73	1899.87	20	2	634.298	3	26.1				103000		1100000	345000				259000	64800	321000	1020000		1330000	1680000	486000	3170000	1690000					20000	231000				12900	16300		763000	400000
1	1023	1037	P02452|CO1A1_HUMAN		G.SP(+15.99)GRDGSP(+15.99)GAKGDRG.E	1	99.5	39.69	1444.67	15	3.2	482.564	3	19.5
1	1023	1041	P02452|CO1A1_HUMAN		G.SP(+15.99)GRDGSP(+15.99)GAKGDRGETGP.A	22	99.5	39.6	1828.83	19	4.4	610.62	3	19.88														164000
1	1023	1039	P02452|CO1A1_HUMAN		G.SP(+15.99)GRDGSP(+15.99)GAKGDRGET.G	6	99.1	39.62	1674.76	17	8.7	559.264	3	19.07																																	21000	531000
1	1024	1042	P02452|CO1A1_HUMAN		S.P(+15.99)GRDGSP(+15.99)GAKGDRGETGPA.G	2	94.8	31.16	1812.84	19	7.8	605.29	3	22.97																196000			448000
1	1024	1041	P02452|CO1A1_HUMAN		S.P(+15.99)GRDGSP(+15.99)GAKGDRGETGP.A	3	93.5	30.46	1741.8	18	5.5	581.61	3	21.49																		45900		123000
1	1025	1042	P02452|CO1A1_HUMAN		P.GRDGSP(+15.99)GAKGDRGETGPA.G	6	95.9	31.83	1699.79	18	8.5	567.608	3	16.11																			1430000	669000														35600
1	1027	1042	P02452|CO1A1_HUMAN		R.DGSP(+15.99)GAKGDRGETGPA.G	36	99.6	46.44	1486.66	16	7.1	744.345	2	19.91						77200					245000	37500	1770000	719000	274000		2650000	670000	5560000	1910000	836000				34500	720000			63500				2260000	94100
1	1029	1042	P02452|CO1A1_HUMAN		G.SP(+15.99)GAKGDRGETGPA.G	30	99.8	49.78	1314.62	14	-0.6	658.315	2	24.05						70600			274000			54400	1320000				1780000	406000	1860000	1370000	471000												2250000	945000	5540
1	1034	1061	P02452|CO1A1_HUMAN		K.GDRGETGPAGPP(+15.99)GAP(+15.99)GAPGAPGPVGPAG.K	1	99.8	55.6	2352.11	28	7.6	1177.07	2	29.68
1	1034	1060	P02452|CO1A1_HUMAN		K.GDRGETGPAGPP(+15.99)GAPGAPGAPGPVGPA.G	1	99.8	55.5	2279.09	27	7.1	1140.56	2	30.45
1	1034	1061	P02452|CO1A1_HUMAN		K.GDRGETGPAGPP(+15.99)GAP(+15.99)GAP(+15.99)GAP(+15.99)GPVGPAG.K	4	99.8	53.8	2384.1	28	6.7	1193.06	2	28.56
1	1034	1061	P02452|CO1A1_HUMAN		K.GDRGETGPAGPP(+15.99)GAP(+15.99)GAPGAP(+15.99)GPVGPAG.K	1	99.7	52.82	2368.1	28	6.9	1185.07	2	28.94
1	1034	1060	P02452|CO1A1_HUMAN		K.GDRGETGPAGPP(+15.99)GAPGAP(+15.99)GAPGPVGPA.G	2	99.7	51.52	2295.09	27	5.7	1148.56	2	30.36
1	1034	1061	P02452|CO1A1_HUMAN		K.GDRGETGPAGPP(+15.99)GAPGAP(+15.99)GAPGPVGPAG.K	3	99.7	50.3	2352.11	28	9.6	1177.07	2	29.67
1	1034	1060	P02452|CO1A1_HUMAN		K.GDRGETGPAGPP(+15.99)GAP(+15.99)GAPGAP(+15.99)GPVGPA.G	2	99.7	49.5	2311.08	27	6.1	1156.56	2	29.17
1	1034	1061	P02452|CO1A1_HUMAN		K.GDRGETGPAGPP(+15.99)GAP(+15.99)GAP(+15.99)GAPGPVGPAG.K	1	99.7	47.09	2368.1	28	7.3	1185.07	2	29.17
1	1034	1060	P02452|CO1A1_HUMAN		K.GDRGETGPAGPP(+15.99)GAPGAPGAP(+15.99)GPVGPA.G	1	99.5	46.74	2295.09	27	4.6	1148.56	2	29.77
1	1034	1060	P02452|CO1A1_HUMAN		K.GDRGETGPAGPP(+15.99)GAP(+15.99)GAP(+15.99)GAPGPVGPA.G	2	99.4	45.47	2311.08	27	6.3	1156.56	2	29.85
1	1034	1060	P02452|CO1A1_HUMAN		K.GDRGETGPAGPP(+15.99)GAP(+15.99)GAPGAPGPVGPA.G	2	99.4	45.39	2295.09	27	5.4	1148.56	2	29.79
1	1034	1060	P02452|CO1A1_HUMAN		K.GDRGETGPAGPP(+15.99)GAP(+15.99)GAP(+15.99)GAP(+15.99)GPVGPA.G	3	99.4	45.27	2327.08	27	7	1164.55	2	29.19
1	1034	1056	P02452|CO1A1_HUMAN		K.GDRGETGPAGPP(+15.99)GAP(+15.99)GAP(+15.99)GAPGP.V	1	99.1	41.72	1986.9	23	6.7	994.465	2	27.68
1	1034	1056	P02452|CO1A1_HUMAN		K.GDRGETGPAGPP(+15.99)GAP(+15.99)GAP(+15.99)GAP(+15.99)GP.V	1	98.9	38.87	2002.9	23	6.3	1002.46	2	27.19
1	1034	1057	P02452|CO1A1_HUMAN		K.GDRGETGPAGP(+15.99)PGAP(+15.99)GAP(+15.99)GAP(+15.99)GPV.G	1	98.8	40.18	2101.97	24	5.6	1052	2	28.35
1	1034	1056	P02452|CO1A1_HUMAN		K.GDRGETGPAGP(+15.99)PGAP(+15.99)GAPGAPGP(+15.99).V	1	98.7	39.71	1986.9	23	5.9	994.465	2	27.75
1	1034	1061	P02452|CO1A1_HUMAN		K.GDRGETGPAGPP(+15.99)GAPGAP(+15.99)GAP(+15.99)GPVGPAG.K	1	96.3	33.55	2368.1	28	6.4	1185.07	2	29.58
1	1035	1060	P02452|CO1A1_HUMAN		G.DRGETGPAGPP(+15.99)GAP(+15.99)GAP(+15.99)GAP(+15.99)GPVGPA.G	2	99.2	38.64	2270.06	26	6.8	1136.04	2	28.96																			245000
1	1035	1061	P02452|CO1A1_HUMAN		G.DRGETGPAGPP(+15.99)GAP(+15.99)GAP(+15.99)GAP(+15.99)GPVGPAG.K	1	91.6	29.1	2327.08	27	-1.4	1164.54	2	28.62																															0
1	1035	1060	P02452|CO1A1_HUMAN		G.DRGETGPAGP(+15.99)PGAP(+15.99)GAP(+15.99)GAP(+15.99)GPVGPA.G	1	40.8	21.22	2270.06	26	8.4	1136.04	2	28.97
1	1042	1071	P02452|CO1A1_HUMAN		P.AGP(+15.99)P(+15.99)GAPGAP(+15.99)GAP(+15.99)GPVGPAGKSGDRGETGP.A	3	99.9	58.3	2599.23	30	1.2	1300.62	2	27.34
1	1042	1071	P02452|CO1A1_HUMAN		P.AGPP(+15.99)GAP(+15.99)GAP(+15.99)GAP(+15.99)GPVGPAGKSGDRGETGP.A	81	99.9	55.1	2599.23	30	5.5	1300.63	2	27.22	4020000	705000	1430000		922000			1050000		3020000	4220000	368000	1190000	626000			1130000					319000		727000	825000	401000	268000	358000	11500		379000	70100	818000	176000	308000
1	1042	1071	P02452|CO1A1_HUMAN		P.AGP(+15.99)PGAP(+15.99)GAP(+15.99)GAP(+15.99)GPVGPAGKSGDRGETGP.A	24	99.9	53.87	2599.23	30	1.9	1300.62	2	27.33					914000				121000		2130000	272000												339000					351000	211000	402000
1	1042	1071	P02452|CO1A1_HUMAN		P.AGP(+15.99)PGAP(+15.99)GAP(+15.99)GAPGPVGPAGKSGDRGETGP.A	41	99.9	51.78	2583.23	30	3.1	1292.63	2	27.78	1200000										1430000					470000								291000	453000		195000			193000			342000	184000	234000
1	1042	1071	P02452|CO1A1_HUMAN		P.AGPP(+15.99)GAP(+15.99)GAP(+15.99)GAPGPVGPAGKSGDRGETGP.A	61	99.6	45.94	2583.23	30	-2.7	1292.62	2	27.85			564000			1790000		402000	100000	962000		709000	336000		353000							295000	259000		571000	132000	88000		102000	131000			440000	434000	199000
1	1042	1062	P02452|CO1A1_HUMAN		P.AGPP(+15.99)GAP(+15.99)GAP(+15.99)GAP(+15.99)GPVGPAGK.S	1	99.6	45.34	1742.86	21	2	872.438	2	25.8
1	1042	1060	P02452|CO1A1_HUMAN		P.AGPP(+15.99)GAPGAP(+15.99)GAPGPVGPA.G	3	99.6	42.39	1525.75	19	5.3	763.888	2	29.84																			560000		46900
1	1042	1060	P02452|CO1A1_HUMAN		P.AGPP(+15.99)GAP(+15.99)GAP(+15.99)GAPGPVGPA.G	6	99.5	42.69	1541.75	19	6.2	771.886	2	28.56																		136000	284000		64600
1	1042	1071	P02452|CO1A1_HUMAN		P.AGPP(+15.99)GAPGAP(+15.99)GAPGPVGPAGKSGDRGETGP.A	38	99.3	38.29	2567.24	30	1.4	856.754	3	28.39					488000			473000		603000		150000	198000	470000			298000																263000	187000
1	1042	1071	P02452|CO1A1_HUMAN		P.AGPP(+15.99)GAP(+15.99)GAP(+15.99)GAPGP(+15.99)VGPAGKSGDRGETGP.A	84	99	39.47	2599.23	30	4.6	867.42	3	27.99	1810000	2170000	815000	2690000	1840000	3680000		874000	233000	1560000		376000	448000	3980000	1230000							811000	297000		374000	282000	271000	134000	406000	547000		200000	270000	115000
1	1042	1071	P02452|CO1A1_HUMAN		P.AGP(+15.99)PGAP(+15.99)GAP(+15.99)GAPGP(+15.99)VGPAGKSGDRGETGP.A	30	98.9	40	2599.23	30	3	867.419	3	27.46				1030000																				300000	171000	162000		184000				238000	184000	196000
1	1042	1071	P02452|CO1A1_HUMAN		P.AGP(+15.99)PGAPGAP(+15.99)GAPGPVGPAGKSGDRGETGP.A	10	98.6	34.98	2567.24	30	1	856.754	3	29.56												112000																							53500
1	1042	1060	P02452|CO1A1_HUMAN		P.AGP(+15.99)PGAPGAP(+15.99)GAPGPVGPA.G	1	98	33.82	1525.75	19	6	763.888	2	30.18																			0
1	1042	1062	P02452|CO1A1_HUMAN		P.AGPP(+15.99)GAP(+15.99)GAP(+15.99)GAPGP(+15.99)VGPAGK.S	1	97.4	31.98	1742.86	21	2.4	872.439	2	25.83
1	1042	1071	P02452|CO1A1_HUMAN		P.AGPP(+15.99)GAP(+15.99)GAPGAP(+15.99)GPVGPAGKSGDRGETGP.A	7	94.7	31.87	2583.23	30	2.6	862.087	3	27.93													401000																	300000
1	1042	1071	P02452|CO1A1_HUMAN		P.AGP(+15.99)PGAP(+15.99)GAPGAP(+15.99)GPVGPAGKSGDRGETGP.A	2	94.1	32.16	2583.23	30	2.3	862.086	3	27.88																															130000
1	1042	1071	P02452|CO1A1_HUMAN		P.AGPP(+15.99)GAPGAP(+15.99)GAP(+15.99)GPVGPAGKSGDRGETGP.A	7	92	27.07	2583.23	30	6.2	862.09	3	26.62											1530000																		240000
1	1042	1071	P02452|CO1A1_HUMAN		P.AGPP(+15.99)GAP(+15.99)GAPGAPGPVGPAGKSGDRGETGP.A	1	85.7	25.74	2567.24	30	0.1	856.753	3	27.56					572000
1	1042	1060	P02452|CO1A1_HUMAN		P.AGP(+15.99)PGAP(+15.99)GAP(+15.99)GAPGPVGPA.G	1	83.9	26.35	1541.75	19	4.7	771.885	2	29.45
1	1042	1071	P02452|CO1A1_HUMAN		P.AGP(+15.99)PGAPGAP(+15.99)GAP(+15.99)GPVGPAGKSGDRGETGP.A	1	80.4	25.2	2583.23	30	6.7	862.09	3	26.61
1	1042	1060	P02452|CO1A1_HUMAN		P.AGP(+15.99)PGAP(+15.99)GAPGAPGP(+15.99)VGPA.G	1	78.2	23.35	1541.75	19	5.6	771.885	2	28.83																					81200
1	1042	1071	P02452|CO1A1_HUMAN		P.AGPP(+15.99)GAPGAP(+31.99)GAPGPVGPAGKSGDRGETGP.A	4	64.5	30.72	2583.23	30	-0.8	862.084	3	27.96	816000											289000																			326000
1	1042	1060	P02452|CO1A1_HUMAN		P.AGP(+15.99)PGAP(+15.99)GAPGAP(+15.99)GPVGPA.G	1	35.3	19.18	1541.75	19	6.2	771.886	2	28.8																		0
1	1061	1074	P02452|CO1A1_HUMAN		A.GKSGDRGETGPAGP.T	1	98.6	38.41	1284.61	14	6.2	643.314	2	23.28																			1620000
1	1061	1071	P02452|CO1A1_HUMAN		A.GKSGDRGETGP.A	4	96.2	31.39	1059.49	11	6.8	530.758	2	14.18																		134000			1290000													147000
1	1061	1072	P02452|CO1A1_HUMAN		A.GKSGDRGETGPA.G	1	63.9	21.76	1130.53	12	5.7	566.276	2	15.85																		23500
1	1169	1193	P02452|CO1A1_HUMAN		R.GRTGDAGPVGPP(+15.99)GPP(+15.99)GPP(+15.99)GPP(+15.99)GPPS.A	59	99.9	73.78	2235.06	25	-0.1	1118.53	2	28.83	1110000		1280000	1080000	171000	2550000	1780000	1330000		351000	4850000		2820000		2210000	1630000	3070000	660000	4930000	1820000	193000			334000	939000	1630000			528000	452000	724000		801000		232000
1	1169	1193	P02452|CO1A1_HUMAN		R.GRTGDAGPVGPP(+15.99)GPP(+15.99)GPP(+15.99)GPPGPPS.A	1	99.9	56.49	2219.06	25	-2.8	1110.53	2	29.38
1	1169	1193	P02452|CO1A1_HUMAN		R.GRTGDAGPVGPP(+15.99)GPP(+15.99)GPP(+15.99)GPP(+15.99)GPP(+15.99)S.A	3	99.8	54.59	2251.05	25	9.8	1126.54	2	27.98													206000																				722000
1	1169	1193	P02452|CO1A1_HUMAN		R.GRTGDAGPVGPP(+15.99)GPP(+15.99)GPP(+15.99)GP(+15.99)PGPP(+15.99)S.A	1	99	40.04	2251.05	25	-2.8	1126.53	2	26.8	0
1	1169	1193	P02452|CO1A1_HUMAN		R.GRTGDAGPVGPP(+15.99)GP(+15.99)PGP(+15.99)PGPP(+15.99)GPPS.A	1	96.6	33.83	2235.06	25	1	746.027	3	27.99							258000
1	1169	1193	P02452|CO1A1_HUMAN		R.GRTGDAGPVGPP(+15.99)GP(+15.99)P(+15.99)GPPGPP(+15.99)GPPS.A	1	87.2	26.21	2235.06	25	4.5	746.029	3	27.48																343000
1	1169	1193	P02452|CO1A1_HUMAN		R.GRTGDAGPVGPPGP(+15.99)P(+15.99)GPP(+15.99)GP(+15.99)PGPP(+15.99)S.A	1	83.8	26.98	2251.05	25	-11.8	1126.52	2	28.17
1	1169	1193	P02452|CO1A1_HUMAN		R.GRTGDAGPVGPP(+15.99)GPPGP(+15.99)P(+15.99)GPP(+15.99)GPPS.A	2	83.8	24.55	2235.06	25	0.3	746.026	3	27.78						272000					707000
1	1170	1195	P02452|CO1A1_HUMAN		G.RTGDAGPVGPP(+15.99)GPP(+15.99)GPP(+15.99)GPP(+15.99)GPPSAG.F	11	99.9	66.96	2306.09	26	-0.2	1154.05	2	28.7																			451000															55800
1	1170	1195	P02452|CO1A1_HUMAN		G.RTGDAGPVGPP(+15.99)GP(+15.99)PGPP(+15.99)GPP(+15.99)GPPSAG.F	40	99.9	66.9	2306.09	26	9.8	1154.06	2	27.91		185000	182000	286000		1010000			134000				114000				787000		1090000		283000														90700
1	1170	1195	P02452|CO1A1_HUMAN		G.RTGDAGPVGPP(+15.99)GP(+15.99)PGPP(+15.99)GPPGPPSAG.F	1	99.9	52.35	2290.1	26	3.8	1146.06	2	29.65																										192000
1	1170	1195	P02452|CO1A1_HUMAN		G.RTGDAGPVGPP(+15.99)GPP(+15.99)GPP(+15.99)GPPGPPSAG.F	1	99.3	43.2	2290.1	26	6.4	1146.06	2	29.18																			0
1	1170	1195	P02452|CO1A1_HUMAN		G.RTGDAGPVGPP(+15.99)GPP(+15.99)GPPGPPGPPSAG.F	1	87.4	26.95	2274.1	26	-3.4	1138.05	2	29.12
1	1173	1193	P02452|CO1A1_HUMAN		G.DAGPVGPP(+15.99)GPP(+15.99)GPP(+15.99)GPP(+15.99)GPPS.A	96	99.9	52.63	1863.86	21	0.9	932.94	2	29.46	5960000	1480000	4680000	4530000	1300000	9910000	7280000	1320000	689000	2070000		1010000	5940000	2010000	3010000	5420000	5010000	839000	5340000	3230000	1010000	703000	907000	2090000	1360000	940000	22800		457000	1520000	1500000		8880000	693000	1020000
1	1173	1193	P02452|CO1A1_HUMAN		G.DAGPVGPP(+15.99)GPP(+15.99)GPP(+15.99)GPP(+15.99)GPP(+15.99)S.A	37	99.8	54.08	1879.86	21	7.6	940.944	2	28.1	544000		685000	328000		1340000	698000	372000		43100	2140000		897000		385000	383000	626000		243000	647000				258000											91200
1	1173	1193	P02452|CO1A1_HUMAN		G.DAGPVGPP(+15.99)GPP(+15.99)GPP(+15.99)GPP(+15.99)GP(+15.99)PS.A	14	99.8	51.09	1879.86	21	4.7	940.941	2	28.14	267000		196000	282000		494000	296000										260000		286000					116000											130000
1	1173	1193	P02452|CO1A1_HUMAN		G.DAGPVGPP(+15.99)GP(+15.99)PGPP(+15.99)GPP(+15.99)GPP(+15.99)S.A	13	99.6	42.66	1879.86	21	0.7	940.937	2	28.79				298000	96600		298000										207000		361000			116000													90900
1	1173	1193	P02452|CO1A1_HUMAN		G.DAGPVGPP(+15.99)GPP(+15.99)GPPGP(+15.99)PGPPS.A	8	99.2	40.96	1847.87	21	2.2	924.944	2	29.35			330000			450000	415000				1520000						577000																618000
1	1173	1193	P02452|CO1A1_HUMAN		G.DAGPVGPP(+15.99)GP(+15.99)PGPP(+15.99)GPP(+15.99)GPPS.A	15	99.2	39.95	1863.86	21	2.7	932.942	2	29.53											3210000			362000		1720000										700000	91800		199000
1	1173	1193	P02452|CO1A1_HUMAN		G.DAGPVGPP(+15.99)GPP(+15.99)GPPGP(+15.99)P(+15.99)GPP(+15.99)S.A	1	99.2	39.1	1879.86	21	1.9	940.938	2	28.01
1	1173	1193	P02452|CO1A1_HUMAN		G.DAGPVGPP(+15.99)GPP(+15.99)GP(+15.99)PGPP(+15.99)GPP(+15.99)S.A	1	99.1	37.86	1879.86	21	1.7	940.938	2	27.89
1	1173	1193	P02452|CO1A1_HUMAN		G.DAGPVGPP(+15.99)GPP(+15.99)GPPGPP(+15.99)GPPS.A	7	98.4	35.44	1847.87	21	2.8	924.944	2	29.24				356000			387000				791000					497000
1	1173	1193	P02452|CO1A1_HUMAN		G.DAGPVGPP(+15.99)GP(+15.99)PGPP(+15.99)GPPGPPS.A	6	98.1	34.62	1847.87	21	2.2	924.944	2	30.01		48000
1	1173	1193	P02452|CO1A1_HUMAN		G.DAGPVGPP(+15.99)GPP(+15.99)GPP(+15.99)GP(+15.99)PGPPS.A	2	97.5	35.81	1863.86	21	5.7	932.944	2	28.59
1	1173	1193	P02452|CO1A1_HUMAN		G.DAGPVGPP(+15.99)GPPGP(+15.99)PGP(+15.99)PGPPS.A	1	97.4	31.82	1847.87	21	2.4	924.944	2	28.83
1	1173	1193	P02452|CO1A1_HUMAN		G.DAGPVGPP(+15.99)GPP(+15.99)GPPGPPGPPS.A	2	97.2	45.31	1831.87	21	2.3	916.946	2	29.41
1	1173	1193	P02452|CO1A1_HUMAN		G.DAGPVGPP(+15.99)GPP(+15.99)GPP(+15.99)GPPGPPS.A	51	96.8	49.8	1847.87	21	3.2	924.945	2	28.86	937000	123000	1110000	764000	352000	1320000	876000	974000		135000			693000		1630000	641000	1500000	414000		884000	469000	326000	188000	798000						74300			392000		203000
1	1173	1193	P02452|CO1A1_HUMAN		G.DAGPVGPP(+15.99)GPP(+15.99)GP(+15.99)PGPP(+15.99)GPPS.A	2	95.9	35.2	1863.86	21	5.7	932.944	2	30.34																						438000
1	1173	1193	P02452|CO1A1_HUMAN		G.DAGPVGPP(+15.99)GP(+15.99)PGPPGPP(+15.99)GPPS.A	1	95.7	29.39	1847.87	21	3	924.944	2	28.89
1	1173	1193	P02452|CO1A1_HUMAN		G.DAGPVGP(+15.99)PGPP(+15.99)GPP(+15.99)GP(+15.99)PGPPS.A	2	95.6	31.19	1863.86	21	0.2	932.939	2	29.49
1	1173	1193	P02452|CO1A1_HUMAN		G.DAGPVGP(+15.99)PGPP(+15.99)GPP(+15.99)GPP(+15.99)GPPS.A	1	95.4	30.35	1863.86	21	2.9	932.942	2	29.37																									519000
1	1173	1193	P02452|CO1A1_HUMAN		G.DAGPVGPP(+15.99)GPP(+15.99)GP(+15.99)PGPPGPPS.A	1	94.6	31.35	1847.87	21	1.2	924.943	2	29.06																																			94100
1	1173	1193	P02452|CO1A1_HUMAN		G.DAGPVGPP(+15.99)GP(+15.99)PGPPGP(+15.99)PGPPS.A	1	94.3	28.77	1847.87	21	4.5	924.946	2	29.03
1	1173	1193	P02452|CO1A1_HUMAN		G.DAGPVGPP(+15.99)GP(+15.99)PGPP(+15.99)GPP(+15.99)GP(+15.99)PS.A	2	91.5	29.21	1879.86	21	2.7	940.939	2	27.89																														60000
1	1173	1193	P02452|CO1A1_HUMAN		G.DAGPVGPP(+15.99)GP(+15.99)PGPP(+15.99)GP(+15.99)PGPPS.A	1	89.9	28.07	1863.86	21	-0.9	932.938	2	29.6
1	1173	1193	P02452|CO1A1_HUMAN		G.DAGPVGPPGP(+15.99)P(+15.99)GPP(+15.99)GPP(+15.99)GPP(+15.99)S.A	1	83.4	26.64	1879.86	21	2.3	940.939	2	27.85
1	1173	1193	P02452|CO1A1_HUMAN		G.DAGPVGP(+15.99)PGPP(+15.99)GPP(+15.99)GPPGPPS.A	1	81.9	25.23	1847.87	21	6	924.947	2	29.26
1	1173	1193	P02452|CO1A1_HUMAN		G.DAGPVGPPGP(+15.99)P(+15.99)GPP(+15.99)GP(+15.99)PGPPS.A	1	45.6	21.03	1863.86	21	3.4	932.942	2	28.68
1	1173	1193	P02452|CO1A1_HUMAN		G.DAGPVGPPGP(+15.99)P(+15.99)GPP(+15.99)GPP(+15.99)GPPS.A	1	43.4	19.44	1863.86	21	5.3	932.944	2	30.13
1	1173	1185	P02452|CO1A1_HUMAN		G.DAGPVGP(+15.99)PGP(+15.99)PGP(+15.99).P	1	42.7	18.81	1161.53	13	-13.6	581.764	2	25.91
1	1173	1193	P02452|CO1A1_HUMAN		G.DAGPVGPP(+15.99)GPP(+15.99)GPPGP(+15.99)P(+15.99)GPPS.A	1	34.4	22.46	1863.86	21	4	622.298	3	29.3													90800
1	1174	1193	P02452|CO1A1_HUMAN		D.AGPVGPP(+15.99)GPP(+15.99)GPP(+15.99)GPP(+15.99)GPPS.A	6	99.1	43.28	1748.84	20	7.9	875.433	2	28.64
1	1174	1193	P02452|CO1A1_HUMAN		D.AGPVGPP(+15.99)GPP(+15.99)GPP(+15.99)GPPGPPS.A	2	98.3	39.75	1732.84	20	5.6	867.433	2	30.68
1	1175	1193	P02452|CO1A1_HUMAN		A.GPVGPP(+15.99)GPP(+15.99)GPP(+15.99)GPP(+15.99)GPP(+15.99)S.A	1	94.2	37.29	1693.79	19	6.2	847.91	2	28.93
1	1175	1193	P02452|CO1A1_HUMAN		A.GPVGPP(+15.99)GPP(+15.99)GPP(+15.99)GPP(+15.99)GPPS.A	1	93.8	36.97	1677.8	19	5.3	839.912	2	29.36
1	1175	1193	P02452|CO1A1_HUMAN		A.GPVGPP(+15.99)GPPGP(+15.99)P(+15.99)GPP(+15.99)GPPS.A	1	93.5	37.16	1677.8	19	6.3	839.912	2	29.4
1	1175	1193	P02452|CO1A1_HUMAN		A.GPVGPP(+15.99)GPP(+15.99)GPP(+15.99)GPP(+15.99)GP(+15.99)PS.A	1	93.3	32.79	1693.79	19	4.8	847.909	2	28.95
1	1175	1192	P02452|CO1A1_HUMAN		A.GPVGPP(+15.99)GPP(+15.99)GPP(+15.99)GPP(+15.99)GPP.S	1	90.1	32.04	1590.77	18	6.7	796.396	2	30.06
1	1177	1195	P02452|CO1A1_HUMAN		P.VGPP(+15.99)GPP(+15.99)GPP(+15.99)GPP(+15.99)GPPSAG.F	123	99.9	52.37	1651.78	19	0	826.899	2	28.88	5850000	5670000	5100000	10100000	8610000	12200000	6420000	4460000	3280000	11800000	17000000	4690000	4470000	8140000	6350000	5550000	8290000	3170000	8990000	3010000	3310000	3410000	3850000	4880000	1320000	1530000	2150000	2560000	1560000	457000	828000		1710000	3350000	2910000
1	1177	1193	P02452|CO1A1_HUMAN		P.VGPP(+15.99)GPP(+15.99)GPP(+15.99)GPPGPPS.A	43	99.8	47.16	1507.73	17	1.9	1508.74	1	29.24						2290000																1960000				656000	895000		325000		233000				649000
1	1177	1193	P02452|CO1A1_HUMAN		P.VGPP(+15.99)GPP(+15.99)GPP(+15.99)GPP(+15.99)GPPS.A	125	99.7	48.45	1523.73	17	1.2	1524.73	1	28.6	26900000	9180000	18200000	13700000	3550000	24300000	9740000	4540000	6470000	16800000	13900000	6890000	20500000	20700000	19100000	15700000	21500000	3720000	12600000	16000000	10800000	8370000	7020000	8310000	5020000	3550000	1730000	5550000	2040000	5220000	5730000	1750000	6930000	2480000	7430000
1	1177	1194	P02452|CO1A1_HUMAN		P.VGPP(+15.99)GPP(+15.99)GP(+15.99)PGPP(+15.99)GPPSA.G	97	99.7	46.39	1594.76	18	-0.3	798.388	2	28.77	2450000	2050000	1940000	2440000		4220000	2640000	1160000	310000	3670000	3920000	1660000	1870000		658000	1290000	3280000			654000		533000	1100000	267000	1040000		162000	925000		534000		75800	732000	364000	545000
1	1177	1194	P02452|CO1A1_HUMAN		P.VGPP(+15.99)GPP(+15.99)GP(+15.99)PGPPGPPSA.G	51	99.6	47.92	1578.77	18	0.5	790.391	2	28.52		447000	201000	589000	595000		354000	245000		371000	297000		796000	231000	1050000	324000	863000	525000	895000	951000	721000			227000	142000		27900							481000	232000
1	1177	1195	P02452|CO1A1_HUMAN		P.VGPP(+15.99)GPP(+15.99)GPP(+15.99)GPPGPPSAG.F	56	99.6	47.21	1635.79	19	3.2	818.904	2	28.36			422000									359000				717000		202000				339000				147000				208000	125000				655000
1	1177	1194	P02452|CO1A1_HUMAN		P.VGPP(+15.99)GPP(+15.99)GPP(+15.99)GPP(+15.99)GPPSA.G	100	99.6	45.59	1594.76	18	1.1	798.389	2	29.13	913000	728000	730000		2460000		839000	576000	678000		1090000		329000	3500000	2260000	815000		1630000	2450000	1680000	1730000	635000	387000	909000	123000	377000	81000	243000	243000		250000		219000	830000	647000
1	1177	1194	P02452|CO1A1_HUMAN		P.VGPP(+15.99)GPP(+15.99)GPP(+15.99)GPPGPPSA.G	43	99.6	44.52	1578.77	18	1.5	790.392	2	29.89	641000	258000			272000	384000				749000	427000			167000		635000		79800	282000			348000	264000	160000	266000	102000		82100					236000		96100
1	1177	1193	P02452|CO1A1_HUMAN		P.VGPP(+15.99)GPP(+15.99)GPPGPPGPPS.A	38	99.5	48.21	1491.74	17	3.5	746.878	2	30.64		249000	316000												316000								288000	138000			27700							34800
1	1177	1194	P02452|CO1A1_HUMAN		P.VGPP(+15.99)GPP(+15.99)GPPGPPGPPSA.G	25	99.5	43.68	1562.77	18	3.4	782.396	2	29.09		69000			157000	66400	79900	52900		164000					108000																			29200	33200
1	1177	1193	P02452|CO1A1_HUMAN		P.VGPP(+15.99)GPPGP(+15.99)PGPPGPPS.A	30	99.5	42.63	1491.74	17	2.8	746.877	2	28.7	1100000	519000				1540000	1060000	646000		1200000	1040000					2140000	503000					774000		144000									459000
1	1177	1195	P02452|CO1A1_HUMAN		P.VGPP(+15.99)GPP(+15.99)GPP(+15.99)GPP(+15.99)GPP(+15.99)SAG.F	66	99.5	41.87	1667.78	19	4.7	834.901	2	27.3	1740000	55500	1470000	2300000	1960000	2460000	1330000	1410000		2400000	3730000	235000	1010000	664000	216000	557000	1410000	258000	1700000	721000	782000	336000	684000	956000									1010000	660000	165000
1	1177	1194	P02452|CO1A1_HUMAN		P.VGPP(+15.99)GPP(+15.99)GPPGPP(+15.99)GPPSA.G	22	99.3	43.44	1578.77	18	0.4	790.391	2	28.9	327000		256000	307000	245000	424000	1060000	519000		377000	623000				354000		489000					95100													110000
1	1177	1195	P02452|CO1A1_HUMAN		P.VGPP(+15.99)GPPGPP(+15.99)GPPGPPSAG.F	22	99.3	41.62	1619.79	19	4.1	810.908	2	30.71	219000				269000		415000			417000	538000				136000							74700		344000
1	1177	1195	P02452|CO1A1_HUMAN		P.VGPP(+15.99)GPPGPP(+15.99)GPP(+15.99)GPPSAG.F	38	99.3	41.01	1635.79	19	1.9	818.903	2	30.67	982000	686000		811000	3610000	1980000	1680000	670000		4240000	2370000						717000	199000	2730000	750000	727000	430000	717000	475000									1470000	323000
1	1177	1193	P02452|CO1A1_HUMAN		P.VGPP(+15.99)GPP(+15.99)GPP(+15.99)GPP(+15.99)GPP(+15.99)S.A	69	99.3	40.99	1539.72	17	0.9	1540.73	1	27.86	3800000	1280000	1610000		994000	4520000		946000		1510000	2680000	580000	1240000	1610000	1830000	4760000	4080000	1080000	1940000		889000		1420000			508000	436000	689000		897000	1050000		4210000
1	1177	1194	P02452|CO1A1_HUMAN		P.VGPP(+15.99)GPPGP(+15.99)PGPP(+15.99)GPPSA.G	2	99.3	39.77	1578.77	18	3.7	790.394	2	28.51
1	1177	1199	P02452|CO1A1_HUMAN		P.VGPP(+15.99)GPP(+15.99)GPP(+15.99)GP(+15.99)PGPPSAGFDFS.F	3	99.2	40.67	2147.98	23	-1.4	1075	2	33.95
1	1177	1193	P02452|CO1A1_HUMAN		P.VGPP(+15.99)GPPGPPGPPGPPS.A	17	99.1	44.23	1475.74	17	1.4	738.879	2	29.18	221000					42300				84300			58000					31600		42800	347000	53900
1	1177	1193	P02452|CO1A1_HUMAN		P.VGPP(+15.99)GPP(+15.99)GP(+15.99)PGPP(+15.99)GPP(+15.99)S.A	119	99.1	42.47	1539.72	17	2.2	770.869	2	26.74	3690000	1730000	4540000	7330000	1860000	4690000	5110000	1960000	1210000	4330000	6010000	1810000	2750000	3620000	1690000	1640000	1200000	1100000	4890000	4150000	1590000	1890000	1420000	2280000	1280000	795000	384000	265000	240000		269000			1290000	2060000
1	1177	1195	P02452|CO1A1_HUMAN		P.VGPP(+15.99)GPP(+15.99)GPPGPP(+15.99)GPPSAG.F	58	99.1	42.11	1635.79	19	5.5	818.906	2	29.49	1790000	2110000	425000			977000	787000	1890000	234000		2520000	397000	1340000	1300000	2510000		2500000	1000000	2360000	1050000	650000		702000	950000					179000					906000
1	1177	1194	P02452|CO1A1_HUMAN		P.VGPP(+15.99)GPP(+15.99)GPP(+15.99)GP(+15.99)PGPPSA.G	2	99.1	40.99	1594.76	18	-0.8	798.388	2	29.24																														144000		57000
1	1177	1195	P02452|CO1A1_HUMAN		P.VGPP(+15.99)GPP(+15.99)GPPGPPGPPSAG.F	21	99	39.5	1619.79	19	1.8	810.906	2	28.82	203000	648000		314000			223000	290000							145000		472000		614000		484000													101000
1	1177	1195	P02452|CO1A1_HUMAN		P.VGP(+15.99)PGPP(+15.99)GPP(+15.99)GPPGPPSAG.F	9	99	38.26	1635.79	19	3	818.904	2	29.38			449000																							431000
1	1177	1194	P02452|CO1A1_HUMAN		P.VGP(+15.99)PGPP(+15.99)GP(+15.99)PGPPGPPSA.G	5	98.9	39.99	1578.77	18	0.9	790.392	2	28.99				287000
1	1177	1199	P02452|CO1A1_HUMAN		P.VGPP(+15.99)GPP(+15.99)GPP(+15.99)GPPGP(+15.99)PSAGFDFS.F	1	98.9	38.68	2147.98	23	-2.2	1074.99	2	34.32
1	1177	1193	P02452|CO1A1_HUMAN		P.VGPP(+15.99)GPP(+15.99)GP(+15.99)PGPP(+15.99)GPPS.A	30	98.8	40.88	1523.73	17	0.6	762.87	2	27.25	6530000		5350000		3790000	7030000	5100000	8520000			22600000	2040000				7790000	14100000					2450000										158000			37000
1	1177	1193	P02452|CO1A1_HUMAN		P.VGPP(+15.99)GPPGPP(+15.99)GPPGPPS.A	46	98.8	40.31	1491.74	17	4.6	746.879	2	29.4	526000		361000	435000			325000	307000		609000	495000		1100000	734000	1070000			749000	1830000	1600000	1440000	211000											415000	404000
1	1177	1193	P02452|CO1A1_HUMAN		P.VGPP(+15.99)GPP(+15.99)GPPGPP(+15.99)GPPS.A	104	98.7	39.79	1507.73	17	0.4	754.873	2	28.81		2180000	6420000	1900000	1360000	4750000	1590000	4920000	486000	4190000	2240000	1120000	4310000		4250000	3640000	3510000		6260000	2630000	3510000	864000	1570000	2620000	1800000	392000	147000	1680000	218000	307000	533000		3520000	1320000	1090000
1	1177	1195	P02452|CO1A1_HUMAN		P.VGPP(+15.99)GPP(+15.99)GPP(+15.99)GP(+15.99)PGPP(+15.99)SAG.F	6	98.7	39.68	1667.78	19	1.8	834.898	2	27.87																																	346000		133000
1	1177	1199	P02452|CO1A1_HUMAN		P.VGPP(+15.99)GPP(+15.99)GPP(+15.99)GPP(+15.99)GPPSAGFDFS.F	6	98.6	38.05	2147.98	23	4.3	1075	2	33.94
1	1177	1195	P02452|CO1A1_HUMAN		P.VGP(+15.99)PGPP(+15.99)GPP(+15.99)GPP(+15.99)GPPSAG.F	14	98.6	35.95	1651.78	19	-1.3	826.898	2	28.26	2710000																														843000
1	1177	1194	P02452|CO1A1_HUMAN		P.VGP(+15.99)PGPP(+15.99)GP(+15.99)PGPP(+15.99)GPPSA.G	3	98.5	37.05	1594.76	18	1.4	798.39	2	28.98																														130000
1	1177	1193	P02452|CO1A1_HUMAN		P.VGP(+15.99)PGPP(+15.99)GPPGPPGPPS.A	3	98.5	36.69	1491.74	17	-0.8	746.875	2	30.01																												278000
1	1177	1195	P02452|CO1A1_HUMAN		P.VGP(+15.99)PGPP(+15.99)GPPGPP(+15.99)GPPSAG.F	5	98.5	36.6	1635.79	19	2.4	818.904	2	29.96						1020000
1	1177	1195	P02452|CO1A1_HUMAN		P.VGPP(+15.99)GPP(+15.99)GPPGP(+15.99)PGPPSAG.F	6	98.4	40.19	1635.79	19	5.7	818.907	2	29.05												334000				324000
1	1177	1194	P02452|CO1A1_HUMAN		P.VGPP(+15.99)GPPGPP(+15.99)GPPGPPSA.G	2	98.4	38.51	1562.77	18	-0.6	782.393	2	29.63					78600					78700
1	1177	1194	P02452|CO1A1_HUMAN		P.VGPP(+15.99)GPP(+15.99)GPPGP(+15.99)PGPPSA.G	5	98.4	35.85	1578.77	18	2	790.393	2	28.55			262000					251000															121000
1	1177	1195	P02452|CO1A1_HUMAN		P.VGPP(+15.99)GPPGPPGP(+15.99)PGPPSAG.F	2	98.2	35.13	1619.79	19	0.5	810.905	2	28.64											273000
1	1177	1195	P02452|CO1A1_HUMAN		P.VGPP(+15.99)GPP(+15.99)GP(+15.99)PGPP(+15.99)GPP(+15.99)SAG.F	3	98.1	36.65	1667.78	19	7.2	834.903	2	27.21
1	1177	1193	P02452|CO1A1_HUMAN		P.VGPP(+15.99)GPP(+15.99)GPPGP(+15.99)PGPPS.A	8	98.1	35.72	1507.73	17	1.7	754.874	2	30.56																							750000		639000								1550000
1	1177	1195	P02452|CO1A1_HUMAN		P.VGP(+15.99)PGPP(+15.99)GPP(+15.99)GPP(+15.99)GPP(+15.99)SAG.F	8	98.1	34.23	1667.78	19	2.1	834.899	2	27.09	418000															510000						227000
1	1177	1194	P02452|CO1A1_HUMAN		P.VGP(+15.99)PGPP(+15.99)GPPGPPGPPSA.G	1	98	36.31	1562.77	18	-2	782.392	2	28.88
1	1177	1193	P02452|CO1A1_HUMAN		P.VGP(+15.99)PGPP(+15.99)GPP(+15.99)GPP(+15.99)GPP(+15.99)S.A	5	98	35.99	1539.72	17	3.2	770.87	2	28.71																														450000	378000
1	1177	1193	P02452|CO1A1_HUMAN		P.VGPP(+15.99)GPPGP(+15.99)PGPP(+15.99)GPPS.A	70	97.9	38.4	1507.73	17	10.8	754.881	2	28.56	8310000	2530000		6110000	2780000	4580000	4630000		1760000	4130000	8760000	1210000		6300000		3700000	3820000	2590000	1620000	3530000	715000	1050000	764000								155000			1130000	575000
1	1177	1193	P02452|CO1A1_HUMAN		P.VGP(+15.99)PGPP(+15.99)GPP(+15.99)GPP(+15.99)GPPS.A	6	97.7	36.39	1523.73	17	0.3	762.87	2	28.52																6530000
1	1177	1193	P02452|CO1A1_HUMAN		P.VGP(+15.99)PGPP(+15.99)GPPGPP(+15.99)GPPS.A	4	97.7	33.81	1507.73	17	1.4	754.874	2	29.17																														517000
1	1177	1195	P02452|CO1A1_HUMAN		P.VGPP(+15.99)GPPGP(+15.99)PGPP(+15.99)GPPSAG.F	5	97.6	35.6	1635.79	19	5.9	818.907	2	29.48				794000
1	1177	1196	P02452|CO1A1_HUMAN		P.VGPP(+15.99)GPP(+15.99)GPP(+15.99)GPP(+15.99)GPPSAGF.D	3	97.3	31.6	1798.85	20	1.2	900.435	2	30.67		7000
1	1177	1193	P02452|CO1A1_HUMAN		P.VGPP(+15.99)GPPGPP(+15.99)GPP(+15.99)GPPS.A	1	97.2	32.71	1507.73	17	3	754.875	2	28.35					1460000
1	1177	1193	P02452|CO1A1_HUMAN		P.VGP(+15.99)P(+15.99)GPP(+15.99)GPP(+15.99)GPP(+15.99)GPPS.A	1	97	37.83	1539.72	17	5.9	770.872	2	27.2
1	1177	1193	P02452|CO1A1_HUMAN		P.VGPP(+15.99)GP(+15.99)PGP(+15.99)PGPP(+15.99)GPP(+15.99)S.A	1	97	32.38	1539.72	17	1.5	770.869	2	27.94
1	1177	1199	P02452|CO1A1_HUMAN		P.VGP(+15.99)PGPP(+15.99)GPP(+15.99)GPP(+15.99)GPPSAGFDFS.F	2	96.9	32.71	2147.98	23	7.4	1075.01	2	32.55
1	1177	1193	P02452|CO1A1_HUMAN		P.VGP(+15.99)PGPP(+15.99)GPP(+15.99)GPPGPPS.A	4	96.8	34.99	1507.73	17	0.9	754.873	2	29.17							1500000				3060000
1	1177	1195	P02452|CO1A1_HUMAN		P.VGPP(+15.99)GPP(+15.99)GPP(+15.99)GP(+15.99)PGPPSAG.F	3	96.6	32.47	1651.78	19	0.7	826.9	2	28.61																									938000	515000
1	1177	1195	P02452|CO1A1_HUMAN		P.VGP(+15.99)PGPPGPP(+15.99)GPPGPPSAG.F	1	96.5	32.96	1619.79	19	-1.4	810.903	2	28.83
1	1177	1194	P02452|CO1A1_HUMAN		P.VGP(+15.99)PGPP(+15.99)GPP(+15.99)GPPGPPSA.G	3	96.4	31.44	1578.77	18	2	790.393	2	29.88
1	1177	1193	P02452|CO1A1_HUMAN		P.VGPP(+15.99)GPPGPPGP(+15.99)PGPPS.A	5	96.3	35	1491.74	17	3.7	746.878	2	29.97	558000										648000
1	1177	1194	P02452|CO1A1_HUMAN		P.VGP(+15.99)PGPP(+15.99)GPP(+15.99)GPP(+15.99)GPPSA.G	3	96.2	32.91	1594.76	18	5.2	798.393	2	29.89
1	1177	1193	P02452|CO1A1_HUMAN		P.VGP(+15.99)PGPPGP(+15.99)PGPP(+15.99)GPPS.A	1	96	30.8	1507.73	17	2.9	754.875	2	30.39
1	1177	1193	P02452|CO1A1_HUMAN		P.VGP(+15.99)PGPP(+15.99)GP(+15.99)PGPP(+15.99)GPPS.A	3	95.7	32.29	1523.73	17	2.6	762.872	2	27.72																																			1730000
1	1177	1195	P02452|CO1A1_HUMAN		P.VGPP(+15.99)GPPGPP(+15.99)GP(+15.99)PGPPSAG.F	1	95.6	33.67	1635.79	19	2.8	818.904	2	28.54							871000
1	1177	1193	P02452|CO1A1_HUMAN		P.VGP(+15.99)PGPP(+15.99)GP(+15.99)PGPP(+15.99)GPP(+15.99)S.A	3	95.6	31.55	1539.72	17	1.1	770.868	2	27.91																									191000
1	1177	1195	P02452|CO1A1_HUMAN		P.VGPP(+15.99)GPP(+15.99)GP(+15.99)PGP(+15.99)PGPP(+15.99)SAG.F	2	95.6	29.42	1667.78	19	1.3	834.898	2	29.3
1	1177	1194	P02452|CO1A1_HUMAN		P.VGP(+15.99)PGPP(+15.99)GPPGPP(+15.99)GPPSA.G	2	94.9	31.88	1578.77	18	-0.2	790.391	2	28.81			219000
1	1177	1195	P02452|CO1A1_HUMAN		P.VGP(+15.99)PGPPGPP(+15.99)GPP(+15.99)GPPSAG.F	2	94.8	32.25	1635.79	19	-0.5	818.902	2	29.39														492000
1	1177	1193	P02452|CO1A1_HUMAN		P.VGPP(+15.99)GPP(+15.99)GPPGPPGPP(+15.99)S.A	1	94.8	32.22	1507.73	17	-1	754.872	2	29.11																												553000
1	1177	1199	P02452|CO1A1_HUMAN		P.VGP(+15.99)PGPP(+15.99)GPP(+15.99)GP(+15.99)PGPPSAGFDFS.F	1	94.8	30.09	2147.98	23	2.9	1075	2	32.84																						26600
1	1177	1193	P02452|CO1A1_HUMAN		P.VGPP(+15.99)GPP(+15.99)GP(+15.99)PGP(+15.99)PGPP(+15.99)S.A	2	94.4	31.77	1539.72	17	3.4	770.87	2	28.72													725000
1	1177	1195	P02452|CO1A1_HUMAN		P.VGP(+15.99)PGPP(+15.99)GPPGP(+15.99)PGPPSAG.F	1	94.4	30.5	1635.79	19	2.7	818.904	2	30.24
1	1177	1193	P02452|CO1A1_HUMAN		P.VGPP(+15.99)GPP(+15.99)GPP(+15.99)GPP(+15.99)GP(+15.99)PS.A	4	93.9	31.73	1539.72	17	2.4	770.869	2	27.91																										258000		282000					1100000
1	1177	1195	P02452|CO1A1_HUMAN		P.VGP(+15.99)PGPPGP(+15.99)PGPP(+15.99)GPPSAG.F	1	93.8	29.5	1635.79	19	3.3	818.904	2	28.2
1	1177	1194	P02452|CO1A1_HUMAN		P.VGPP(+15.99)GPP(+15.99)GPP(+15.99)GPP(+15.99)GPP(+15.99)SA.G	1	93.7	34.18	1610.76	18	5.1	806.39	2	28.55
1	1177	1195	P02452|CO1A1_HUMAN		P.VGPP(+15.99)GPP(+15.99)GPP(+15.99)GPPGPP(+15.99)SAG.F	1	93.6	28.96	1651.78	19	0.7	826.9	2	27.44
1	1177	1195	P02452|CO1A1_HUMAN		P.VGPP(+15.99)GPP(+15.99)GPPGP(+15.99)P(+15.99)GPPSAG.F	1	92.8	29.76	1651.78	19	2.3	826.901	2	28.77																														816000
1	1177	1193	P02452|CO1A1_HUMAN		P.VGPP(+15.99)GP(+15.99)P(+15.99)GPPGPP(+15.99)GPPS.A	2	91.5	28.9	1523.73	17	5.6	762.874	2	27.99					3830000
1	1177	1193	P02452|CO1A1_HUMAN		P.VGPP(+15.99)GPP(+15.99)GPP(+15.99)GP(+15.99)PGPP(+15.99)S.A	2	91.2	28.78	1539.72	17	7.9	1540.74	1	28.36
1	1177	1195	P02452|CO1A1_HUMAN		P.VGPP(+15.99)GPP(+15.99)GPP(+15.99)GP(+15.99)PGP(+15.99)PSAG.F	2	90.9	28.35	1667.78	19	1.9	834.898	2	27.46																						142000
1	1177	1193	P02452|CO1A1_HUMAN		P.VGPP(+15.99)GPPGPPGPP(+15.99)GPPS.A	4	90.7	32.49	1491.74	17	6	746.88	2	29.97			331000			470000
1	1177	1194	P02452|CO1A1_HUMAN		P.VGPP(+15.99)GPPGPP(+15.99)GPP(+15.99)GPPSA.G	1	90.1	27.33	1578.77	18	4.1	790.394	2	28.24
1	1177	1193	P02452|CO1A1_HUMAN		P.VGPP(+15.99)GPPGP(+15.99)PGP(+15.99)PGPPS.A	2	89.8	29.93	1507.73	17	3.5	754.875	2	27.94																											260000
1	1177	1193	P02452|CO1A1_HUMAN		P.VGPP(+15.99)GPP(+15.99)GP(+15.99)PGPP(+15.99)GP(+15.99)PS.A	3	89.4	28.1	1539.72	17	0.8	770.868	2	26.93
1	1177	1189	P02452|CO1A1_HUMAN		P.VGPP(+15.99)GPP(+15.99)GPP(+15.99)GPP.G	1	87.7	29.63	1169.57	13	6.3	585.797	2	27.92
1	1177	1192	P02452|CO1A1_HUMAN		P.VGPP(+15.99)GPP(+15.99)GPP(+15.99)GPP(+15.99)GPP.S	6	87.7	29.56	1436.69	16	7.2	719.359	2	28.4											147000											28400
1	1177	1189	P02452|CO1A1_HUMAN		P.VGPP(+15.99)GPP(+15.99)GPP(+15.99)GPP(+15.99).G	2	87.5	29.2	1185.57	13	7	593.795	2	26.84
1	1177	1195	P02452|CO1A1_HUMAN		P.VGPP(+15.99)GPP(+15.99)GPP(+15.99)GPPGP(+15.99)P(+15.99)SAG.F	1	87.3	26.96	1667.78	19	5.5	834.901	2	28.82
1	1177	1199	P02452|CO1A1_HUMAN		P.VGPP(+15.99)GPP(+15.99)GP(+15.99)PGPP(+15.99)GPPSAGFDFS.F	1	83.8	25.41	2147.98	23	-6.1	1074.99	2	33.98
1	1177	1193	P02452|CO1A1_HUMAN		P.VGPP(+15.99)GPP(+15.99)GPPGP(+15.99)P(+15.99)GPP(+15.99)S.A	1	81.8	25.4	1539.72	17	2.2	770.869	2	27.9																													260000
1	1177	1195	P02452|CO1A1_HUMAN		P.VGPP(+15.99)GPP(+15.99)GPPGP(+15.99)P(+15.99)GPP(+15.99)SAG.F	1	79.8	28.03	1667.78	19	5.4	834.901	2	29.18
1	1177	1195	P02452|CO1A1_HUMAN		P.VGPP(+15.99)GPP(+15.99)GPP(+15.99)GPP(+15.99)GP(+15.99)PSAG.F	3	79	29.83	1667.78	19	9.7	834.905	2	27.57												194000
1	1177	1195	P02452|CO1A1_HUMAN		P.VGP(+15.99)PGPP(+15.99)GPPGP(+15.99)P(+15.99)GPPSAG.F	2	75.8	23.98	1651.78	19	0.2	826.899	2	28.5																									1100000
1	1177	1194	P02452|CO1A1_HUMAN		P.VGP(+15.99)PGPP(+15.99)GPP(+15.99)GP(+15.99)PGPPSA.G	1	75.7	24.94	1594.76	18	-0.5	798.388	2	28.7
1	1177	1195	P02452|CO1A1_HUMAN		P.VGPP(+15.99)GP(+15.99)PGPP(+15.99)GPP(+15.99)GPP(+15.99)SAG.F	1	75.6	24.14	1667.78	19	0.3	834.897	2	27.4
1	1177	1195	P02452|CO1A1_HUMAN		P.VGPP(+15.99)GP(+15.99)PGP(+15.99)P(+15.99)GPP(+15.99)GPPSAG.F	1	74.8	22.93	1667.78	19	7.2	834.903	2	27.51
1	1177	1193	P02452|CO1A1_HUMAN		P.VGP(+15.99)PGPP(+15.99)GP(+15.99)PGPPGPPS.A	1	74.2	21.02	1507.73	17	-1.5	754.871	2	28.31
1	1177	1193	P02452|CO1A1_HUMAN		P.VGP(+15.99)P(+15.99)GPP(+15.99)GPP(+15.99)GPPGPPS.A	1	65.7	21.5	1523.73	17	0.5	762.87	2	27.77
1	1177	1193	P02452|CO1A1_HUMAN		P.VGPP(+15.99)GPPGP(+15.99)P(+15.99)GPPGPPS.A	1	63.9	22.17	1507.73	17	1.2	754.874	2	29.17																													169000
1	1177	1193	P02452|CO1A1_HUMAN		P.VGPP(+15.99)GPP(+15.99)GP(+15.99)PGP(+15.99)PGP(+15.99)PS.A	1	53.6	21.28	1539.72	17	1.7	770.869	2	27.8
1	1177	1193	P02452|CO1A1_HUMAN		P.VGP(+15.99)PGPP(+15.99)GPP(+15.99)GP(+15.99)PGPPS.A	1	52.5	20.45	1523.73	17	1.3	762.871	2	27.56											11600000
1	1177	1194	P02452|CO1A1_HUMAN		P.VGPP(+15.99)GPP(+15.99)GP(+15.99)PGPP(+15.99)GPP(+15.99)SA.G	1	52.1	20.74	1610.76	18	0.1	806.386	2	27.39
1	1177	1186	P02452|CO1A1_HUMAN		P.VGPP(+15.99)GPP(+15.99)GPP(+15.99).G	1	50.2	23.74	918.445	10	6	460.232	2	26.3
1	1177	1199	P02452|CO1A1_HUMAN		P.VGPP(+15.99)GPP(+15.99)GPP(+15.99)GPPGPP(+15.99)SAGFDFS.F	1	47.4	20.53	2147.98	23	1	1075	2	34.27
1	1177	1195	P02452|CO1A1_HUMAN		P.VGPP(+15.99)GPP(+15.99)GPPGPPGP(+15.99)PSAG.F	1	44.2	21.6	1635.79	19	3.5	818.905	2	30.28
1	1177	1193	P02452|CO1A1_HUMAN		P.VGPP(+15.99)GPPGP(+31.99)PGPPGPPS.A	1	42.4	24.18	1507.73	17	0.8	754.873	2	29.19																														287000
1	1177	1199	P02452|CO1A1_HUMAN		P.VGPP(+15.99)GPP(+15.99)GPP(+15.99)GPPGPPSAGFDFS.F	1	41.3	19.29	2131.98	23	11	1067.01	2	33.62																				23700
1	1178	1193	P02452|CO1A1_HUMAN		V.GPP(+15.99)GPP(+15.99)GPP(+15.99)GPP(+15.99)GPP(+15.99)S.A	56	99.8	50.9	1440.65	16	0.9	721.334	2	27.19	835000		827000	1670000	1360000	2260000	1670000	2570000		427000	2280000		438000	821000		1500000	612000		538000	702000	167000	143000	311000	126000			15600						257000		339000
1	1178	1193	P02452|CO1A1_HUMAN		V.GP(+15.99)PGPP(+15.99)GPP(+15.99)GPP(+15.99)GPP(+15.99)S.A	43	99.6	47.37	1440.65	16	4.9	721.337	2	26.84	923000	300000	870000	592000	444000		580000	837000	81700	1160000	1240000		1170000	1040000	1610000	1520000	1390000			931000	330000		177000	142000											149000
1	1178	1194	P02452|CO1A1_HUMAN		V.GP(+15.99)PGPP(+15.99)GPP(+15.99)GPP(+15.99)GPPSA.G	1	99.3	37.8	1495.69	17	1.5	748.856	2	27.22
1	1178	1193	P02452|CO1A1_HUMAN		V.GPP(+15.99)GPP(+15.99)GPPGPPGPPS.A	9	99.1	37.36	1392.67	16	0.2	697.341	2	28.11	176000						112000	98200						89100																					90600
1	1178	1195	P02452|CO1A1_HUMAN		V.GPP(+15.99)GPP(+15.99)GPP(+15.99)GPP(+15.99)GPPSAG.F	5	98.3	37.69	1552.72	18	4.3	777.368	2	28.24
1	1178	1193	P02452|CO1A1_HUMAN		V.GPP(+15.99)GPP(+15.99)GPP(+15.99)GPPGPPS.A	30	98.3	37.04	1408.66	16	3.9	705.341	2	29.46						412000	514000		153000	426000		162000	788000	1170000					428000				357000	104000										124000
1	1178	1193	P02452|CO1A1_HUMAN		V.GP(+15.99)PGPP(+15.99)GPP(+15.99)GPP(+15.99)GPPS.A	53	98.1	37.98	1424.66	16	1.3	713.337	2	27.79		737000			4650000	2030000				1450000	5460000	1130000	1230000		1970000		2790000							1040000		67500	127000			569000			1230000	750000
1	1178	1193	P02452|CO1A1_HUMAN		V.GP(+15.99)PGPP(+15.99)GPP(+15.99)GPP(+15.99)GP(+15.99)PS.A	3	97.8	32.61	1440.65	16	1.9	721.335	2	26.84																								135000
1	1178	1193	P02452|CO1A1_HUMAN		V.GPP(+15.99)GPP(+15.99)GPP(+15.99)GPP(+15.99)GPPS.A	120	97.7	37.65	1424.66	16	1	713.337	2	27.42	5460000	3180000	6750000	6440000	2450000	2760000	6760000	12900000	1760000	2880000	12400000	1020000	7560000	6610000	5090000	2220000	4140000	3410000	5100000	6840000	1780000	756000	3270000	763000	1720000	908000	151000	346000	840000	523000	297000	523000	4200000	690000	1680000
1	1178	1194	P02452|CO1A1_HUMAN		V.GPP(+15.99)GPP(+15.99)GPP(+15.99)GPP(+15.99)GPPSA.G	3	97.6	36.59	1495.69	17	1.9	748.856	2	27.64								82200
1	1178	1195	P02452|CO1A1_HUMAN		V.GP(+15.99)PGPP(+15.99)GPP(+15.99)GPP(+15.99)GPPSAG.F	9	97.5	34.51	1552.72	18	1.6	777.366	2	27					155000			97800
[truncated: 1,875 more rows]
[truncated: 93 more columns]

## Sheet: S2
Supplementary Table S2				PEAKS data, the substantialy represented peptides
						Median normed Intensities
Protein ID	Start	End	Protein Accession	Num of pat	Peptide	Control	CH	GH	mPE	sPE
134	54	68	O00264|PGRC1_HUMAN	49	A.SGDSDDDEPPPLPRL.K	0	0.0132654	0	0	0
105	252	257	O15054|KDM6B_HUMAN	42	L.PPPPPP.P	0	0	0	0	0.0107813
68	26	62	O15240|VGF_HUMAN	49	P.GRPEAQPPPLSSEHKEPVAGDAVPGPKDGSAPEVRGA.R	0	0.00950749	0.00956041	0	0
135	57	87	P01308|INS_HUMAN	47	R.EAEDLQVGQVELGGGPGAGSLQPLALEGSLQ.K	0	0.011807	0.0386816	0	0
46	605	639	P01833|PIGR_HUMAN	31	L.FAEEKAVADTRDQADGSRASVDSGSSEEQGGSSRA.L	0	0	0.00625185	0	0
1	136	152	P02452|CO1A1_HUMAN	43	P.GQ(+.98)P(+15.99)GLPGP(+15.99)PGP(+15.99)PGPPGP.P	0	0.139529	0.11399	0	0
1	139	154	P02452|CO1A1_HUMAN	44	P.GLP(+15.99)GPP(+15.99)GPP(+15.99)GPP(+15.99)GPP(+15.99)G.L	0	0	0.00820201	0	0
1	142	151	P02452|CO1A1_HUMAN	38	P.GPP(+15.99)GPP(+15.99)GPP(+15.99)G.P	0	0.0299741	0.075337	0	0
1	142	154	P02452|CO1A1_HUMAN	74	P.GPP(+15.99)GPP(+15.99)GPP(+15.99)GPP(+15.99)G.L	0.0346439	0.0362722	0.0598952	0.0237324	0
1	229	249	P02452|CO1A1_HUMAN	35	K.NGDDGEAGKP(+15.99)GRP(+15.99)GERGPP(+15.99)GP.Q	0	0	0.0553488	0	0
1	229	249	P02452|CO1A1_HUMAN	51	K.N(+.98)GDDGEAGKPGRP(+15.99)GERGPP(+15.99)GP.Q	0	0.0157685	0	0	0
1	229	249	P02452|CO1A1_HUMAN	51	K.NGDDGEAGKP(+15.99)GRP(+15.99)GERGPPGP(+15.99).Q	0	0.0335654	0.108202	0	0
1	229	249	P02452|CO1A1_HUMAN	57	K.N(+.98)GDDGEAGKPGRP(+15.99)GERGPPGP(+15.99).Q	0	0	0	0.0270573	0
1	229	249	P02452|CO1A1_HUMAN	58	K.N(+.98)GDDGEAGKP(+15.99)GRP(+15.99)GERGPP(+15.99)GP.Q	0	0	0	0.0627106	0
1	229	249	P02452|CO1A1_HUMAN	64	K.NGDDGEAGKPGRP(+15.99)GERGPPGP(+15.99).Q	0.03494	0.455014	0.441087	0.0755159	0
1	273	299	P02452|CO1A1_HUMAN	40	G.LDGAKGDAGPAGP(+15.99)KGEP(+15.99)GSP(+15.99)GENGAP(+15.99)G.Q	0	0	0.00781216	0	0
1	273	299	P02452|CO1A1_HUMAN	79	G.LDGAKGDAGPAGPKGEP(+15.99)GSP(+15.99)GENGAP(+15.99)G.Q	0.0591727	0.0408252	0.0956564	0.0945032	0
1	288	305	P02452|CO1A1_HUMAN	69	G.EP(+15.99)GSP(+15.99)GENGAP(+15.99)GQMGPRG.L	0.0672654	0	0.0548853	0.00851181	0
1	430	453	P02452|CO1A1_HUMAN	46	P.KGNSGEP(+15.99)GAP(+15.99)GSKGDTGAKGEPGP(+15.99).V	0	0.0081982	0.0211919	0	0
1	430	453	P02452|CO1A1_HUMAN	66	P.KGNSGEP(+15.99)GAP(+15.99)GSKGDTGAKGEP(+15.99)GP.V	0	0.0316139	0.0633623	0	0.0287583
1	430	455	P02452|CO1A1_HUMAN	112	P.KGNSGEP(+15.99)GAP(+15.99)GSKGDTGAKGEP(+15.99)GPVG.V	0.476048	0.438651	0.432637	0.384562	0.233519
1	431	453	P02452|CO1A1_HUMAN	54	K.GNSGEP(+15.99)GAP(+15.99)GSKGDTGAKGEP(+15.99)GP.V	0	0.0177005	0.00589832	0	0
1	431	455	P02452|CO1A1_HUMAN	115	K.GNSGEP(+15.99)GAP(+15.99)GSKGDTGAKGEP(+15.99)GPVG.V	1.08569	0.757935	0.904153	0.973531	0.301998
1	432	453	P02452|CO1A1_HUMAN	108	G.NSGEP(+15.99)GAP(+15.99)GSKGDTGAKGEP(+15.99)GP.V	0.239433	0.199115	0.157378	0.137073	0.152514
1	432	455	P02452|CO1A1_HUMAN	109	G.NSGEPGAP(+15.99)GSKGDTGAKGEP(+15.99)GPVG.V	0.133378	0.175931	0.12464	0.178636	0.0952346
1	432	453	P02452|CO1A1_HUMAN	112	G.NSGEP(+15.99)GAP(+15.99)GSKGDTGAKGEPGP(+15.99).V	0.299433	0.210321	0.217385	0.146566	0.237998
1	432	455	P02452|CO1A1_HUMAN	112	G.NSGEP(+15.99)GAP(+15.99)GSKGDTGAKGEP(+15.99)GP(+15.99)VG.V	0.17041	0.291553	0.381034	0.183375	0.159149
1	432	455	P02452|CO1A1_HUMAN	127	G.NSGEP(+15.99)GAP(+15.99)GSKGDTGAKGEP(+15.99)GPVG.V	4.76677	4.25586	5.75042	5.17441	4.88523
1	433	455	P02452|CO1A1_HUMAN	76	N.SGEP(+15.99)GAP(+15.99)GSKGDTGAKGEP(+15.99)GPVG.V	0.0459109	0.00585892	0	0.115428	0.0780067
1	436	455	P02452|CO1A1_HUMAN	53	E.P(+15.99)GAP(+15.99)GSKGDTGAKGEP(+15.99)GPVG.V	0.0236599	0.119938	0.0850132	0	0
1	438	455	P02452|CO1A1_HUMAN	28	G.AP(+15.99)GSKGDTGAKGEP(+15.99)GPVG.V	0.0110007	0	0	0	0
1	510	539	P02452|CO1A1_HUMAN	54	G.ERGSP(+15.99)GPAGP(+15.99)KGSP(+15.99)GEAGRP(+15.99)GEAGLP(+15.99)GAKG.L	0	0	0.0558704	0.0177711	0
1	510	539	P02452|CO1A1_HUMAN	67	G.ERGSP(+15.99)GPAGPKGSP(+15.99)GEAGRP(+15.99)GEAGLP(+15.99)GAKG.L	0	0.169772	0.261338	0.0320005	0
1	541	558	P02452|CO1A1_HUMAN	33	L.TGSP(+15.99)GSP(+15.99)GPDGKTGPPGP(+15.99).A	0.03017	0	0	0	0
1	541	560	P02452|CO1A1_HUMAN	74	L.TGSP(+15.99)GSPGPDGKTGPP(+15.99)GPAG.Q	0.0669151	0.0469096	0	0.012173	0
1	541	558	P02452|CO1A1_HUMAN	111	L.TGSP(+15.99)GSP(+15.99)GPDGKTGPP(+15.99)GP.A	0.307695	0.400231	0.403689	0.250697	0.197567
1	541	560	P02452|CO1A1_HUMAN	124	L.TGSP(+15.99)GSP(+15.99)GPDGKTGPP(+15.99)GPAG.Q	1.03808	1.07594	1.13196	0.802744	0.736813
1	542	560	P02452|CO1A1_HUMAN	36	T.GSP(+15.99)GSPGPDGKTGPP(+15.99)GPAG.Q	0.0172141	0	0	0	0
1	542	558	P02452|CO1A1_HUMAN	58	T.GSP(+15.99)GSPGPDGKTGPP(+15.99)GP.A	0.0356555	0.0473569	0.0125851	0.00839818	0
1	542	560	P02452|CO1A1_HUMAN	122	T.GSP(+15.99)GSP(+15.99)GPDGKTGPP(+15.99)GPAG.Q	0.928413	0.761483	0.819873	0.846044	0.741205
1	542	558	P02452|CO1A1_HUMAN	124	T.GSP(+15.99)GSP(+15.99)GPDGKTGPP(+15.99)GP.A	0.923085	0.883058	0.978858	0.708023	0.596603
1	543	556	P02452|CO1A1_HUMAN	32	G.SP(+15.99)GSPGP(+15.99)DGKTGPP(+15.99).G	0	0.0159789	0	0	0
1	543	560	P02452|CO1A1_HUMAN	46	G.SP(+15.99)GSPGPDGKTGPP(+15.99)GPAG.Q	0.00933525	0	0	0.0118315	0
1	543	558	P02452|CO1A1_HUMAN	59	G.SP(+15.99)GSP(+15.99)GPDGKTGPPGP(+15.99).A	0.00173019	0.000581265	0	0	0
1	543	558	P02452|CO1A1_HUMAN	66	G.SP(+15.99)GSP(+15.99)GPDGKTGP(+15.99)P(+15.99)GP.A	0.026513	0	0	0.0433546	0.0689849
1	543	556	P02452|CO1A1_HUMAN	90	G.SP(+15.99)GSPGPDGKTGPP(+15.99).G	0.0951882	0.0559539	0.0141353	0.0501601	0.0812102
1	543	556	P02452|CO1A1_HUMAN	93	G.SP(+15.99)GSP(+15.99)GPDGKTGP(+15.99)P.G	0.28676	0.285324	0.306761	0.234095	0.196712
1	543	560	P02452|CO1A1_HUMAN	122	G.SP(+15.99)GSP(+15.99)GPDGKTGPP(+15.99)GPAG.Q	0.612253	0.492663	0.464242	0.724498	0.527387
1	543	558	P02452|CO1A1_HUMAN	123	G.SP(+15.99)GSPGPDGKTGPP(+15.99)GP.A	1.3077	1.04879	1.1031	1.06293	1.02112
1	543	556	P02452|CO1A1_HUMAN	123	G.SP(+15.99)GSP(+15.99)GPDGKTGPP(+15.99).G	0.740595	0.767421	0.717073	0.837708	1.01611
1	543	558	P02452|CO1A1_HUMAN	128	G.SP(+15.99)GSP(+15.99)GPDGKTGPP(+15.99)GP.A	6.20096	4.66282	6.07294	5.94974	6.22714
1	545	558	P02452|CO1A1_HUMAN	41	P.GSP(+15.99)GPDGKTGPP(+15.99)GP.A	0	0	0	0	0
1	546	560	P02452|CO1A1_HUMAN	65	G.SP(+15.99)GPDGKTGPP(+15.99)GPAG.Q	0.0421778	0.0198397	0	0.00468963	0
1	546	556	P02452|CO1A1_HUMAN	88	G.SP(+15.99)GPDGKTGPP(+15.99).G	0.0412245	0.0141366	0.0217278	0.0575901	0.0793239
1	546	558	P02452|CO1A1_HUMAN	120	G.SP(+15.99)GPDGKTGPP(+15.99)GP.A	0.693289	0.260873	0.378383	0.55836	0.577667
1	546	559	P02452|CO1A1_HUMAN	123	G.SP(+15.99)GPDGKTGPP(+15.99)GPA.G	3.65401	2.28888	1.08445	1.98025	1.10756
1	548	559	P02452|CO1A1_HUMAN	39	P.GPDGKTGPP(+15.99)GPA.G	0.058667	0	0	0	0
1	550	559	P02452|CO1A1_HUMAN	91	P.DGKTGPP(+15.99)GPA.G	0.304174	0.0653414	0.00427592	0.0589046	0.0688922
1	560	573	P02452|CO1A1_HUMAN	49	A.GQDGRP(+15.99)GPP(+15.99)GPP(+15.99)GA.R	0.156409	0.00424711	0	0	0
1	560	572	P02452|CO1A1_HUMAN	116	A.GQDGRP(+15.99)GPP(+15.99)GPP(+15.99)G.A	1.78273	0.889748	0.324138	0.538459	0.397381
1	562	572	P02452|CO1A1_HUMAN	86	Q.DGRP(+15.99)GPP(+15.99)GPP(+15.99)G.A	0.466267	0.0388526	0.0370136	0.0873596	0.0597084
1	563	572	P02452|CO1A1_HUMAN	45	D.GRP(+15.99)GP(+15.99)PGPP(+15.99)G.A	0.0199907	0	0	0	0
1	563	572	P02452|CO1A1_HUMAN	54	D.GRP(+15.99)GPP(+15.99)GPP(+15.99)G.A	0.0411355	0	0.0150085	0	0
1	591	605	P02452|CO1A1_HUMAN	38	G.EP(+15.99)GKAGERGVP(+15.99)GP(+15.99)PG.A	0	0.024405	0	0	0
1	591	605	P02452|CO1A1_HUMAN	88	G.EP(+15.99)GKAGERGVP(+15.99)GPP(+15.99)G.A	0.147322	0.112636	0.09969	0.139528	0.0468102
1	630	666	P02452|CO1A1_HUMAN	26	G.ERGEQGPAGSP(+15.99)GFQGLP(+15.99)GPAGPP(+15.99)GEAGKP(+15.99)GEQGVPGD.L	0	0.00973699	0	0	0
1	644	666	P02452|CO1A1_HUMAN	68	Q.GLP(+15.99)GP(+15.99)AGPP(+15.99)GEAGKP(+15.99)GEQGVPGD.L	0	0	0	0.00394067	0
1	649	674	P02452|CO1A1_HUMAN	49	P.AGP(+15.99)PGEAGKP(+15.99)GEQGVP(+15.99)GDLGAP(+15.99)GPSG.A	0	0	0.0126917	0.0275585	0
1	649	674	P02452|CO1A1_HUMAN	92	P.AGPP(+15.99)GEAGKP(+15.99)GEQGVP(+15.99)GDLGAP(+15.99)GPSG.A	0.0544762	0.0581409	0.0633287	0.0855265	0.00415002
1	649	672	P02452|CO1A1_HUMAN	121	P.AGPP(+15.99)GEAGKP(+15.99)GEQGVPGDLGAP(+15.99)GP.S	0.173159	0.367668	0.405294	0.320974	0.200608
1	649	672	P02452|CO1A1_HUMAN	126	P.AGPP(+15.99)GEAGKP(+15.99)GEQGVP(+15.99)GDLGAP(+15.99)GP.S	0.548443	0.877775	1.03875	0.736777	0.656457
1	650	668	P02452|CO1A1_HUMAN	45	A.GPP(+15.99)GEAGKP(+15.99)GEQGVPGDLG.A	0.0614133	0	0	0	0
1	650	672	P02452|CO1A1_HUMAN	55	A.GPP(+15.99)GEAGKP(+15.99)GEQGVP(+15.99)GDLGAPGP(+15.99).S	0.0211638	0	0	0	0
1	650	672	P02452|CO1A1_HUMAN	58	A.GPP(+15.99)GEAGKP(+15.99)GEQGVPGDLGAPGP(+15.99).S	0	0.00384254	0.0302007	0.0161904	0
1	650	664	P02452|CO1A1_HUMAN	72	A.GPP(+15.99)GEAGKP(+15.99)GEQGVP(+15.99).G	0.10077	0	0	0.0902552	0.0884476
1	650	666	P02452|CO1A1_HUMAN	85	A.GPP(+15.99)GEAGKP(+15.99)GEQGVP(+15.99)GD.L	0.0842482	0.045963	0.0138503	0.0952001	0.151297
1	650	666	P02452|CO1A1_HUMAN	109	A.GPP(+15.99)GEAGKP(+15.99)GEQGVPGD.L	0.25129	0.251205	0.10068	0.0360465	0.0244811
1	650	672	P02452|CO1A1_HUMAN	116	A.GPP(+15.99)GEAGKP(+15.99)GEQGVPGDLGAP(+15.99)GP.S	0.104616	0.148786	0.133243	0.128005	0.0906857
1	650	672	P02452|CO1A1_HUMAN	126	A.GPP(+15.99)GEAGKP(+15.99)GEQGVP(+15.99)GDLGAP(+15.99)GP.S	0.151769	0.235053	0.298213	0.255287	0.18163
1	651	672	P02452|CO1A1_HUMAN	54	G.PP(+15.99)GEAGKP(+15.99)GEQGVPGDLGAPGP(+15.99).S	0	0.0307952	0.0119377	0	0
1	651	672	P02452|CO1A1_HUMAN	55	G.P(+15.99)PGEAGKP(+15.99)GEQGVPGDLGAP(+15.99)GP.S	0.0068712	0.0166422	0.00109573	0	0
1	651	672	P02452|CO1A1_HUMAN	58	G.PP(+15.99)GEAGKP(+15.99)GEQGVP(+15.99)GDLGAPGP(+15.99).S	0	0.00333095	0	0	0
1	651	664	P02452|CO1A1_HUMAN	59	G.PP(+15.99)GEAGKP(+15.99)GEQGVP(+15.99).G	0.0154928	0	0	0	0
1	651	666	P02452|CO1A1_HUMAN	61	G.PP(+15.99)GEAGKP(+15.99)GEQGVPGD.L	0.0601124	0.024499	0	0	0
1	651	668	P02452|CO1A1_HUMAN	70	G.PP(+15.99)GEAGKP(+15.99)GEQGVPGDLG.A	0.170959	0.0618002	0.0249851	0.0398223	0
1	651	668	P02452|CO1A1_HUMAN	96	G.PP(+15.99)GEAGKP(+15.99)GEQGVP(+15.99)GDLG.A	0.294638	0.155848	0.0912775	0.178696	0.0499433
1	651	672	P02452|CO1A1_HUMAN	106	G.PP(+15.99)GEAGKP(+15.99)GEQGVPGDLGAP(+15.99)GP.S	0.0259739	0.0543045	0.0788926	0.0453059	0.036334
1	651	672	P02452|CO1A1_HUMAN	116	G.PP(+15.99)GEAGKP(+15.99)GEQGVP(+15.99)GDLGAP(+15.99)GP.S	0.0536095	0.120506	0.141616	0.126844	0.0645222
1	657	672	P02452|CO1A1_HUMAN	58	G.KP(+15.99)GEQGVP(+15.99)GDLGAP(+15.99)GP.S	0.0261961	0.0101299	0	0	0
1	657	674	P02452|CO1A1_HUMAN	76	G.KP(+15.99)GEQGVP(+15.99)GDLGAP(+15.99)GPSG.A	0.0567626	0.0224398	0	0.00773616	0
1	698	725	P02452|CO1A1_HUMAN	70	R.GANGAP(+15.99)GNDGAKGDAGAP(+15.99)GAP(+15.99)GSQGAP(+15.99)G.L	0.162186	0.142465	0.0981389	0.0514516	0
1	699	725	P02452|CO1A1_HUMAN	32	G.ANGAP(+31.99)GNDGAKGDAGAP(+15.99)GAP(+15.99)GSQGAP(+15.99)G.L	0	0.0156912	0	0	0
1	699	725	P02452|CO1A1_HUMAN	33	G.ANGAP(+15.99)GN(+.98)DGAKGDAGAP(+15.99)GAP(+15.99)GSQGAP(+15.99)G.L	0	0.00990421	0	0	0
1	699	725	P02452|CO1A1_HUMAN	118	G.ANGAP(+15.99)GNDGAKGDAGAP(+15.99)GAP(+15.99)GSQGAP(+15.99)G.L	0.980312	1.99506	1.96532	1.46526	0.860987
1	700	719	P02452|CO1A1_HUMAN	69	A.N(+.98)GAP(+15.99)GNDGAKGDAGAP(+15.99)GAP(+15.99)G.S	0.0317952	0.034584	0	0.00705077	0.0247831
1	700	725	P02452|CO1A1_HUMAN	80	A.N(+.98)GAP(+15.99)GNDGAKGDAGAP(+15.99)GAP(+15.99)GSQGAP(+15.99)G.L	0.0498991	0.0686854	0.00912597	0.0935421	2.547e-05
1	700	719	P02452|CO1A1_HUMAN	95	A.NGAP(+15.99)GNDGAKGDAGAP(+15.99)GAP(+15.99)G.S	0.0847423	0.17355	0.216658	0.108873	0.095311
1	700	725	P02452|CO1A1_HUMAN	114	A.NGAP(+15.99)GNDGAKGDAGAP(+15.99)GAP(+15.99)GSQGAP(+15.99)G.L	0.485278	0.899804	0.673088	0.572845	0.467702
1	701	725	P02452|CO1A1_HUMAN	82	N.GAP(+15.99)GNDGAKGDAGAP(+15.99)GAP(+15.99)GSQGAP(+15.99)G.L	0	0.0475755	0.00199409	0.024116	0.00753671
1	705	725	P02452|CO1A1_HUMAN	106	G.NDGAKGDAGAP(+15.99)GAP(+15.99)GSQGAP(+15.99)G.L	0.0878437	0.149741	0.157774	0.105328	0.0910381
1	765	794	P02452|CO1A1_HUMAN	27	G.LTGPIGPPGP(+15.99)AGAP(+15.99)GDKGESGPSGPAGPTG.A	0.0268047	0	0	0	0
1	765	794	P02452|CO1A1_HUMAN	65	G.LTGPIGPP(+15.99)GPAGAP(+15.99)GDKGESGPSGPAGPTG.A	0.0315387	0.0686182	0.0310015	0.0118705	0
1	766	794	P02452|CO1A1_HUMAN	46	L.TGPIGPP(+15.99)GPAGAP(+15.99)GDKGESGPSGPAGPTG.A	0	0.00499102	0.0107079	0	0
1	766	784	P02452|CO1A1_HUMAN	58	L.TGPIGPP(+15.99)GPAGAP(+15.99)GDKGES.G	0.0292285	0.00193402	0.0101797	0	0
1	766	789	P02452|CO1A1_HUMAN	74	L.TGPIGPP(+15.99)GPAGAP(+15.99)GDKGESGPSGP.A	0.0541849	0.0349579	0.0260615	0.0288027	0
1	769	794	P02452|CO1A1_HUMAN	52	P.IGPP(+15.99)GPAGAP(+15.99)GDKGESGPSGPAGPTG.A	0.0104616	0	0	0.0244522	0
1	798	808	P02452|CO1A1_HUMAN	67	G.AP(+15.99)GDRGEP(+15.99)GPP(+15.99).G	0	0.0532608	0.11746	0	0.0606719
1	798	812	P02452|CO1A1_HUMAN	93	G.AP(+15.99)GDRGEP(+15.99)GPP(+15.99)GPAG.F	1.18985	0.0628293	0.184653	0.435679	0.344472
1	798	811	P02452|CO1A1_HUMAN	95	G.AP(+15.99)GDRGEP(+15.99)GP(+15.99)PGPA.G	3.05449	0.912728	0.450292	0.61987	0.0231333
1	798	810	P02452|CO1A1_HUMAN	100	G.AP(+15.99)GDRGEP(+15.99)GPPGP.A	0.0971766	0.102912	0.0810008	0.135283	0.0824868
1	798	810	P02452|CO1A1_HUMAN	112	G.AP(+15.99)GDRGEP(+15.99)GPP(+15.99)GP.A	6.49908	3.67651	5.40387	5.99879	3.68365
1	798	811	P02452|CO1A1_HUMAN	125	G.AP(+15.99)GDRGEP(+15.99)GPP(+15.99)GPA.G	4.44103	1.51541	1.19175	2.24743	1.58513
1	815	844	P02452|CO1A1_HUMAN	32	A.GPP(+15.99)GADGQP(+15.99)GAKGEP(+15.99)GDAGAKGDAGPP(+15.99)GPA.G	0.045277	0	0	0	0
1	815	843	P02452|CO1A1_HUMAN	50	A.GP(+15.99)PGADGQPGAKGEP(+15.99)GDAGAKGDAGPP(+15.99)GP.A	0	0	0.00886826	0	0
1	815	843	P02452|CO1A1_HUMAN	58	A.GP(+15.99)PGADGQP(+15.99)GAKGEP(+15.99)GDAGAKGDAGPP(+15.99)GP.A	0	0.0414003	0	0	0
1	815	854	P02452|CO1A1_HUMAN	60	A.GPP(+15.99)GADGQPGAKGEP(+15.99)GDAGAKGDAGPP(+15.99)GPAGPAGPP(+15.99)GPIG.N	0	0.0227507	0.0127721	0	0.0453478
1	815	843	P02452|CO1A1_HUMAN	74	A.GPP(+15.99)GADGQPGAKGEP(+15.99)GDAGAKGDAGPP(+15.99)GP.A	0.0656411	0.0473917	0.0503794	0.0134496	0
1	815	843	P02452|CO1A1_HUMAN	89	A.GPP(+15.99)GADGQP(+15.99)GAKGEP(+15.99)GDAGAKGDAGPP(+15.99)GP.A	0.103808	0.0986647	0.0923138	0.0779756	0.0501049
1	815	854	P02452|CO1A1_HUMAN	97	A.GPP(+15.99)GADGQP(+15.99)GAKGEP(+15.99)GDAGAKGDAGPP(+15.99)GPAGPAGPP(+15.99)GPIG.N	0.0821502	0.246801	0.145448	0.122846	0.124354
1	816	844	P02452|CO1A1_HUMAN	31	G.PP(+15.99)GADGQP(+15.99)GAKGEP(+15.99)GDAGAKGDAGPP(+15.99)GPA.G	0.0298565	0	0	0	0
1	816	846	P02452|CO1A1_HUMAN	32	G.PP(+15.99)GADGQPGAKGEP(+15.99)GDAGAKGDAGP(+15.99)PGPAGP.A	0	0	0	0.00796272	0
1	816	843	P02452|CO1A1_HUMAN	37	G.P(+15.99)PGADGQPGAKGEP(+15.99)GDAGAKGDAGPPGP(+15.99).A	0	0.0270616	0	0	0
1	816	846	P02452|CO1A1_HUMAN	42	G.PP(+15.99)GADGQPGAKGEP(+15.99)GDAGAKGDAGPP(+15.99)GPAGP.A	0	0.0130009	0	0	0
1	816	843	P02452|CO1A1_HUMAN	53	G.PP(+15.99)GADGQPGAKGEP(+15.99)GDAGAKGDAGPPGP(+15.99).A	0	0	0.011022	0	0
1	816	843	P02452|CO1A1_HUMAN	55	G.PP(+15.99)GADGQPGAKGEP(+15.99)GDAGAKGDAGPP(+15.99)GP.A	0.0235556	0.00358891	0	0	0
1	816	854	P02452|CO1A1_HUMAN	56	G.PP(+15.99)GADGQP(+15.99)GAKGEP(+15.99)GDAGAKGDAGPP(+15.99)GPAGPAGPP(+15.99)GPIG.N	0	0.0424182	0.0140228	0.0420119	0
1	816	843	P02452|CO1A1_HUMAN	68	G.PP(+15.99)GADGQP(+15.99)GAKGEP(+15.99)GDAGAKGDAGPP(+15.99)GP.A	0.0467531	0.0666004	0	0.0252404	0
1	816	843	P02452|CO1A1_HUMAN	80	G.P(+15.99)PGADGQP(+15.99)GAKGEP(+15.99)GDAGAKGDAGPP(+15.99)GP.A	0.0834487	0.100215	0.0253076	0.0298089	0
1	818	843	P02452|CO1A1_HUMAN	112	P.GADGQP(+15.99)GAKGEP(+15.99)GDAGAKGDAGPP(+15.99)GP.A	0.177838	0.1831	0.203147	0.290057	0.290036
1	818	843	P02452|CO1A1_HUMAN	122	P.GADGQPGAKGEP(+15.99)GDAGAKGDAGPP(+15.99)GP.A	0.519878	0.65937	0.560639	0.733244	0.497198
1	819	843	P02452|CO1A1_HUMAN	37	G.ADGQPGAKGEP(+15.99)GDAGAKGDAGPPGP.A	0	0.0155347	0	0	0
1	819	854	P02452|CO1A1_HUMAN	56	G.ADGQPGAKGEP(+15.99)GDAGAKGDAGPP(+15.99)GPAGPAGPP(+15.99)GPIG.N	0	0.025568	0	0.0350012	0
1	819	854	P02452|CO1A1_HUMAN	61	G.ADGQP(+15.99)GAKGEP(+15.99)GDAGAKGDAGPP(+15.99)GPAGPAGPP(+15.99)GPIG.N	0	0.0368702	0	0.0399297	0
1	819	846	P02452|CO1A1_HUMAN	78	G.ADGQP(+15.99)GAKGEP(+15.99)GDAGAKGDAGPP(+15.99)GPAGP.A	0.0393859	0	0.0213677	0.0371483	0
1	819	846	P02452|CO1A1_HUMAN	78	G.ADGQPGAKGEP(+15.99)GDAGAKGDAGPP(+15.99)GPAGP.A	0.0506009	0.014242	0.0038561	0.0431016	0.0246325
1	819	844	P02452|CO1A1_HUMAN	81	G.ADGQPGAKGEP(+15.99)GDAGAKGDAGPPGP(+15.99)A.G	0.0737687	0.101718	0	0.125719	0
1	819	844	P02452|CO1A1_HUMAN	88	G.ADGQPGAKGEP(+15.99)GDAGAKGDAGPP(+15.99)GPA.G	0.285513	0.253927	0.239442	0.206206	0.0308849
1	819	844	P02452|CO1A1_HUMAN	101	G.ADGQP(+15.99)GAKGEP(+15.99)GDAGAKGDAGPP(+15.99)GPA.G	0.60244	0.300071	0.249466	0.429083	0.260269
1	819	844	P02452|CO1A1_HUMAN	108	G.ADGQP(+15.99)GAKGEP(+15.99)GDAGAKGDAGPPGP(+15.99)A.G	0.547487	0.383326	0.260493	0.434975	0.138511
1	819	843	P02452|CO1A1_HUMAN	124	G.ADGQPGAKGEP(+15.99)GDAGAKGDAGPP(+15.99)GP.A	2.20002	2.40159	2.75264	3.00866	2.29754
1	819	843	P02452|CO1A1_HUMAN	125	G.ADGQP(+15.99)GAKGEP(+15.99)GDAGAKGDAGPP(+15.99)GP.A	1.65794	1.91138	2.11415	1.90924	1.85258
1	820	835	P02452|CO1A1_HUMAN	67	A.DGQPGAKGEP(+15.99)GDAGAK.G	0	0.011976	0.00340368	0.032299	0.0138776
1	820	843	P02452|CO1A1_HUMAN	83	A.DGQP(+15.99)GAKGEP(+15.99)GDAGAKGDAGPPGP(+15.99).A	0.0793302	0.0748595	0.0814179	0.0731386	0.0433893
1	820	843	P02452|CO1A1_HUMAN	89	A.DGQPGAKGEP(+15.99)GDAGAKGDAGPP(+15.99)GP.A	0.106623	0.0186567	0.203531	0.246561	0.250993
1	820	843	P02452|CO1A1_HUMAN	111	A.DGQP(+15.99)GAKGEP(+15.99)GDAGAKGDAGPP(+15.99)GP.A	0.290025	0.197781	0.240623	0.263143	0.18347
1	820	843	P02452|CO1A1_HUMAN	115	A.DGQPGAKGEP(+15.99)GDAGAKGDAGPPGP(+15.99).A	0.32158	0.374493	0.346806	0.326098	0.225484
1	916	953	P02452|CO1A1_HUMAN	24	P.AGRP(+15.99)GEVGPP(+15.99)GP(+15.99)PGPAGEKGSP(+15.99)GADGPAGAP(+15.99)GTPGPQG.I	0	0.00395627	0	0	0
1	940	953	P02452|CO1A1_HUMAN	40	A.DGPAGAP(+15.99)GTP(+15.99)GPQG.I	0	0	0.0123527	0	0
1	940	953	P02452|CO1A1_HUMAN	92	A.DGPAGAP(+15.99)GTPGPQG.I	0.054621	0.0526615	0.0555798	0.0349773	0
1	1007	1041	P02452|CO1A1_HUMAN	49	A.GPP(+15.99)GESGREGAP(+15.99)GAEGSP(+15.99)GRDGSP(+15.99)GAKGDRGETGP.A	0	0.391003	0.545337	0	0
1	1007	1041	P02452|CO1A1_HUMAN	62	A.GP(+15.99)PGESGREGAP(+15.99)GAEGSP(+15.99)GRDGSP(+15.99)GAKGDRGETGP.A	0	0.0928123	0.231606	0.0162091	0.0440873
1	1010	1041	P02452|CO1A1_HUMAN	35	P.GESGREGAP(+15.99)GAEGSP(+15.99)GRDGSP(+15.99)GAKGDRGETGP.A	0	0.035362	0	0	0
1	1011	1042	P02452|CO1A1_HUMAN	91	G.ESGREGAP(+15.99)GAEGSP(+15.99)GRDGSP(+15.99)GAKGDRGETGPA.G	0.312209	0.626107	0.516453	0.238249	0.0523195
1	1011	1041	P02452|CO1A1_HUMAN	106	G.ESGREGAP(+15.99)GAEGSP(+15.99)GRDGSP(+15.99)GAKGDRGETGP.A	0.477098	0.767562	0.68151	0.566614	0.510838
1	1020	1041	P02452|CO1A1_HUMAN	97	G.AEGSP(+15.99)GRDGSP(+15.99)GAKGDRGETGP.A	0.60696	0.916281	0.85259	0.427349	0.311068
1	1020	1042	P02452|CO1A1_HUMAN	102	G.AEGSP(+15.99)GRDGSP(+15.99)GAKGDRGETGPA.G	0.278159	0.292471	0.157313	0.132006	0.0648252
1	1021	1042	P02452|CO1A1_HUMAN	87	A.EGSP(+15.99)GRDGSP(+15.99)GAKGDRGETGPA.G	0.112746	0.364964	0.514297	0.207936	0.0541652
1	1021	1041	P02452|CO1A1_HUMAN	112	A.EGSP(+15.99)GRDGSP(+15.99)GAKGDRGETGP.A	0.316607	0.351123	0.486622	0.531094	0.38205
1	1022	1042	P02452|CO1A1_HUMAN	45	E.GSP(+15.99)GRDGSP(+15.99)GAKGDRGETGPA.G	0	0.00250939	0	0	0
1	1023	1042	P02452|CO1A1_HUMAN	54	G.SP(+15.99)GRDGSP(+15.99)GAKGDRGETGPA.G	0.00792315	0.00174038	0	0	0
1	1027	1042	P02452|CO1A1_HUMAN	36	R.DGSP(+15.99)GAKGDRGETGPA.G	0	0.00417469	0	0	0
1	1042	1071	P02452|CO1A1_HUMAN	41	P.AGP(+15.99)PGAP(+15.99)GAP(+15.99)GAPGPVGPAGKSGDRGETGP.A	0	0	0.020288	0	0
1	1042	1071	P02452|CO1A1_HUMAN	61	P.AGPP(+15.99)GAP(+15.99)GAP(+15.99)GAPGPVGPAGKSGDRGETGP.A	0	0.00908186	0.0697972	0	0.00818183
1	1042	1071	P02452|CO1A1_HUMAN	81	P.AGPP(+15.99)GAP(+15.99)GAP(+15.99)GAP(+15.99)GPVGPAGKSGDRGETGP.A	0.0736548	0.038768	0.0983936	0.0370411	0.0587919
1	1042	1071	P02452|CO1A1_HUMAN	84	P.AGPP(+15.99)GAP(+15.99)GAP(+15.99)GAPGP(+15.99)VGPAGKSGDRGETGP.A	0.135174	0.030632	0.0317281	0.0591646	0.04241
1	1169	1193	P02452|CO1A1_HUMAN	59	R.GRTGDAGPVGPP(+15.99)GPP(+15.99)GPP(+15.99)GPP(+15.99)GPPS.A	0.0896026	0.0726858	0	0.0229206	0
1	1170	1195	P02452|CO1A1_HUMAN	40	G.RTGDAGPVGPP(+15.99)GP(+15.99)PGPP(+15.99)GPP(+15.99)GPPSAG.F	0	0	0	0.00149926	0
1	1173	1193	P02452|CO1A1_HUMAN	37	G.DAGPVGPP(+15.99)GPP(+15.99)GPP(+15.99)GPP(+15.99)GPP(+15.99)S.A	0.0365343	0	0	0	0
1	1173	1193	P02452|CO1A1_HUMAN	51	G.DAGPVGPP(+15.99)GPP(+15.99)GPP(+15.99)GPPGPPS.A	0.0587697	0.0100241	0	0	0
1	1173	1193	P02452|CO1A1_HUMAN	96	G.DAGPVGPP(+15.99)GPP(+15.99)GPP(+15.99)GPP(+15.99)GPPS.A	0.225133	0.202165	0.0667739	0.100646	0.0337567
1	1177	1194	P02452|CO1A1_HUMAN	22	P.VGPP(+15.99)GPP(+15.99)GPPGPP(+15.99)GPPSA.G	0.024421	0	0	0	0
1	1177	1193	P02452|CO1A1_HUMAN	30	P.VGPP(+15.99)GPPGP(+15.99)PGPPGPPS.A	0.0293559	0	0	0	0
1	1177	1193	P02452|CO1A1_HUMAN	30	P.VGPP(+15.99)GPP(+15.99)GP(+15.99)PGPP(+15.99)GPPS.A	0.392125	0	0	0	0
1	1177	1193	P02452|CO1A1_HUMAN	38	P.VGPP(+15.99)GPP(+15.99)GPPGPPGPPS.A	0	0	0.00252351	0	0
1	1177	1195	P02452|CO1A1_HUMAN	38	P.VGPP(+15.99)GPPGPP(+15.99)GPP(+15.99)GPPSAG.F	0.0418452	0.0111989	0	0	0
1	1177	1193	P02452|CO1A1_HUMAN	43	P.VGPP(+15.99)GPP(+15.99)GPP(+15.99)GPPGPPS.A	0	0	0.056561	0.00345447	0
1	1177	1194	P02452|CO1A1_HUMAN	43	P.VGPP(+15.99)GPP(+15.99)GPP(+15.99)GPPGPPSA.G	0	0.00999248	0	0	0
1	1177	1193	P02452|CO1A1_HUMAN	46	P.VGPP(+15.99)GPPGPP(+15.99)GPPGPPS.A	0.0250346	0	0	0	0
1	1177	1194	P02452|CO1A1_HUMAN	51	P.VGPP(+15.99)GPP(+15.99)GP(+15.99)PGPPGPPSA.G	0.0204736	0	0	0	0
1	1177	1195	P02452|CO1A1_HUMAN	56	P.VGPP(+15.99)GPP(+15.99)GPP(+15.99)GPPGPPSAG.F	0	0	0.0100357	0.020166	0.0273118
1	1177	1195	P02452|CO1A1_HUMAN	58	P.VGPP(+15.99)GPP(+15.99)GPPGPP(+15.99)GPPSAG.F	0.0763106	0	0	0	0
1	1177	1195	P02452|CO1A1_HUMAN	66	P.VGPP(+15.99)GPP(+15.99)GPP(+15.99)GPP(+15.99)GPP(+15.99)SAG.F	0.128926	0.0145192	0	0.0388474	0
1	1177	1193	P02452|CO1A1_HUMAN	69	P.VGPP(+15.99)GPP(+15.99)GPP(+15.99)GPP(+15.99)GPP(+15.99)S.A	0.135696	0.082178	0.0283977	0.0523726	0
1	1177	1193	P02452|CO1A1_HUMAN	70	P.VGPP(+15.99)GPPGP(+15.99)PGPP(+15.99)GPPS.A	0.273081	0	0	0.109047	0
1	1177	1194	P02452|CO1A1_HUMAN	97	P.VGPP(+15.99)GPP(+15.99)GP(+15.99)PGPP(+15.99)GPPSA.G	0.187694	0.0482534	0.101017	0.0781856	0.0515599
1	1177	1194	P02452|CO1A1_HUMAN	100	P.VGPP(+15.99)GPP(+15.99)GPP(+15.99)GPP(+15.99)GPPSA.G	0.0551267	0.0576425	0.046302	0.0973559	0.050375
1	1177	1193	P02452|CO1A1_HUMAN	104	P.VGPP(+15.99)GPP(+15.99)GPPGPP(+15.99)GPPS.A	0.215284	0.201913	0.0957307	0.151039	0.167612
1	1177	1193	P02452|CO1A1_HUMAN	119	P.VGPP(+15.99)GPP(+15.99)GP(+15.99)PGPP(+15.99)GPP(+15.99)S.A	0.279639	0.13079	0.199996	0.24421	0.223088
1	1177	1195	P02452|CO1A1_HUMAN	123	P.VGPP(+15.99)GPP(+15.99)GPP(+15.99)GPP(+15.99)GPPSAG.F	0.679926	0.324779	0.431657	0.484138	0.384298
1	1177	1193	P02452|CO1A1_HUMAN	125	P.VGPP(+15.99)GPP(+15.99)GPP(+15.99)GPP(+15.99)GPPS.A	1.32438	0.944921	1.00033	0.98441	1.06105
1	1178	1193	P02452|CO1A1_HUMAN	43	V.GP(+15.99)PGPP(+15.99)GPP(+15.99)GPP(+15.99)GPP(+15.99)S.A	0.062713	0	0	0	0
1	1178	1193	P02452|CO1A1_HUMAN	53	V.GP(+15.99)PGPP(+15.99)GPP(+15.99)GPP(+15.99)GPPS.A	0.0886922	0	0	0	0
1	1178	1193	P02452|CO1A1_HUMAN	56	V.GPP(+15.99)GPP(+15.99)GPP(+15.99)GPP(+15.99)GPP(+15.99)S.A	0.0623595	0.00279851	0	0	0
1	1178	1193	P02452|CO1A1_HUMAN	120	V.GPP(+15.99)GPP(+15.99)GPP(+15.99)GPP(+15.99)GPPS.A	0.407764	0.172158	0.125105	0.239801	0.212325
1	1179	1193	P02452|CO1A1_HUMAN	37	G.P(+15.99)PGPP(+15.99)GPP(+15.99)GPP(+15.99)GPP(+15.99)S.A	0.0503828	0	0	0	0
1	1179	1193	P02452|CO1A1_HUMAN	67	G.P(+15.99)PGPP(+15.99)GPP(+15.99)GPP(+15.99)GPPS.A	0.0895346	0	0.0416489	0.0163851	0.0315095
1	1179	1193	P02452|CO1A1_HUMAN	93	G.PP(+15.99)GPP(+15.99)GPP(+15.99)GPP(+15.99)GPPS.A	0.133609	0.0770036	0.0567447	0.08021	0.106534
1	1181	1193	P02452|CO1A1_HUMAN	52	P.GPP(+15.99)GPP(+15.99)GPP(+15.99)GPP(+15.99)S.A	0.0188438	0	0.00755156	0	0
1	1181	1193	P02452|CO1A1_HUMAN	81	P.GPP(+15.99)GPP(+15.99)GPPGPPS.A	0.0202597	0.0433128	0.0172757	0.0305533	0
1	1181	1193	P02452|CO1A1_HUMAN	122	P.GPP(+15.99)GPP(+15.99)GPP(+15.99)GPPS.A	0.524268	0.304563	0.301886	0.355418	0.253941
1	1184	1193	P02452|CO1A1_HUMAN	101	P.GPP(+15.99)GPP(+15.99)GPPS.A	0.253004	0.133739	0.171819	0.149325	0.0562394
16	162	171	P02458|CO2A1_HUMAN	38	P.GPP(+15.99)GPP(+15.99)GPP(+15.99)G.P	0	0.0299741	0.075337	0	0
16	162	174	P02458|CO2A1_HUMAN	74	P.GPP(+15.99)GPP(+15.99)GPP(+15.99)GPP(+15.99)G.L	0.0346439	0.0362722	0.0598952	0.0237324	0
3	174	186	P02461|CO3A1_HUMAN	106	P.GP(+15.99)AGPP(+15.99)GPP(+15.99)GPP(+15.99)G.T	0.0854454	0.130096	0.10088	0.111556	0.0534161
3	177	186	P02461|CO3A1_HUMAN	38	A.GPP(+15.99)GPP(+15.99)GPP(+15.99)G.T	0	0.0299741	0.075337	0	0
3	319	351	P02461|CO3A1_HUMAN	44	G.ARGNDGARGSDGQP(+15.99)GPP(+15.99)GPP(+15.99)GTAGFP(+15.99)GSP(+15.99)GAKG.E	0	0	0.0283653	0	0
3	319	351	P02461|CO3A1_HUMAN	44	G.ARGNDGARGSDGQP(+15.99)GPP(+15.99)GP(+15.99)PGTAGFP(+15.99)GSP(+15.99)GAKG.E	0	0.0661945	0.0266447	0	0
3	322	351	P02461|CO3A1_HUMAN	50	G.NDGARGSDGQP(+15.99)GPP(+15.99)GPP(+15.99)GTAGFP(+15.99)GSP(+15.99)GAKG.E	0	0.011388	0.0051331	0	0
3	322	355	P02461|CO3A1_HUMAN	85	G.NDGARGSDGQP(+15.99)GPP(+15.99)GPP(+15.99)GTAGFP(+15.99)GSP(+15.99)GAKGEVGP.A	0.0271066	0.0848287	0.0539478	0.0323035	0.0130253
3	328	355	P02461|CO3A1_HUMAN	29	G.SDGQP(+15.99)GPP(+15.99)GPP(+15.99)GTAGFP(+15.99)GSP(+15.99)GAKGEVGP.A	0	0	0.00845308	0	0
3	328	351	P02461|CO3A1_HUMAN	107	G.SDGQP(+15.99)GPP(+15.99)GPP(+15.99)GTAGFP(+15.99)GSP(+15.99)GAKG.E	0.118474	0.186449	0.194422	0.141382	0.0979038
3	329	339	P02461|CO3A1_HUMAN	50	S.DGQP(+15.99)GPP(+15.99)GPP(+15.99)G.T	0	0.0098254	0.081372	0	0
3	329	351	P02461|CO3A1_HUMAN	54	S.DGQP(+15.99)GPP(+15.99)GPP(+15.99)GTAGFP(+15.99)GSP(+15.99)GAKG.E	0	0	0.00622902	0.0170359	0
3	448	477	P02461|CO3A1_HUMAN	54	G.ERGEAGIP(+15.99)GVP(+15.99)GAKGEDGKDGSPGEP(+15.99)GANG.L	0	0.112092	0.0358523	0.0110318	0
3	448	475	P02461|CO3A1_HUMAN	64	G.ERGEAGIP(+15.99)GVP(+15.99)GAKGEDGKDGSP(+15.99)GEP(+15.99)GA.N	0	0.0175718	0	0.0226137	0
3	448	477	P02461|CO3A1_HUMAN	76	G.ERGEAGIP(+15.99)GVP(+31.99)GAKGEDGKDGSP(+15.99)GEP(+15.99)GANG.L	0.0380517	0.11056	0.137011	0.0478026	0.0233851
3	448	477	P02461|CO3A1_HUMAN	125	G.ERGEAGIP(+15.99)GVP(+15.99)GAKGEDGKDGSP(+15.99)GEP(+15.99)GANG.L	1.42402	2.2279	2.17938	1.4456	1.02627
3	537	555	P02461|CO3A1_HUMAN	48	R.GMP(+15.99)GSP(+15.99)GGP(+15.99)GSDGKP(+15.99)GPP(+15.99)G.S	0.0384436	0	0	0	0
3	537	555	P02461|CO3A1_HUMAN	110	R.GM(+15.99)PGSP(+15.99)GGP(+15.99)GSDGKP(+15.99)GPP(+15.99)G.S	0.236958	0.220739	0.157826	0.173845	0.0963249
3	538	555	P02461|CO3A1_HUMAN	119	G.MP(+15.99)GSP(+15.99)GGP(+15.99)GSDGKP(+15.99)GPP(+15.99)G.S	0.235825	0.207258	0.231141	0.171487	0.194254
3	541	555	P02461|CO3A1_HUMAN	51	G.SP(+15.99)GGPGSDGKP(+15.99)GPP(+15.99)G.S	0	0	0	0	0.0086027
3	541	555	P02461|CO3A1_HUMAN	53	G.SP(+15.99)GGP(+15.99)GSDGKP(+15.99)GPP(+15.99)G.S	0	0	0	0.0102842	0
3	586	604	P02461|CO3A1_HUMAN	45	G.NDGAP(+15.99)GKN(+.98)GERGGP(+15.99)GGP(+15.99)GP.Q	0	0	0	3.58427e-06	0
3	586	604	P02461|CO3A1_HUMAN	54	G.NDGAP(+15.99)GKN(+.98)GERGGP(+15.99)GGPGP(+15.99).Q	0	0.000981808	0	0	0
3	586	604	P02461|CO3A1_HUMAN	74	G.NDGAP(+15.99)GKNGERGGP(+15.99)GGP(+15.99)GP.Q	0	0.0600744	0.0283416	0.0264239	0.0190999
3	586	604	P02461|CO3A1_HUMAN	94	G.NDGAP(+15.99)GKNGERGGP(+15.99)GGPGP(+15.99).Q	0.0121069	0.122636	0.12664	0.144186	0.0541586
3	587	604	P02461|CO3A1_HUMAN	48	N.DGAP(+15.99)GKN(+.98)GERGGP(+15.99)GGPGP(+15.99).Q	0	0	0	0.000117884	0
3	587	604	P02461|CO3A1_HUMAN	72	N.DGAP(+15.99)GKNGERGGP(+15.99)GGP(+15.99)GP.Q	0	0.0262921	0.0351612	0.082071	0.0218595
3	587	604	P02461|CO3A1_HUMAN	93	N.DGAP(+15.99)GKNGERGGP(+15.99)GGPGP(+15.99).Q	0	0.0498231	0.120786	0.146282	0.088946
3	610	639	P02461|CO3A1_HUMAN	100	G.KNGETGPQGPP(+15.99)GPTGPGGDKGDTGPP(+15.99)GPQG.L	0.148713	0.182355	0.205924	0.157587	0.112993
3	623	639	P02461|CO3A1_HUMAN	61	P.TGPGGDKGDTGPP(+15.99)GPQG.L	0.0712335	0	0	0.0188158	0
3	642	659	P02461|CO3A1_HUMAN	52	Q.GLP(+15.99)GTGGPP(+15.99)GEN(+.98)GKP(+15.99)GEP(+15.99).G	0.010077	0	0	0.00504459	0
3	642	657	P02461|CO3A1_HUMAN	59	Q.GLP(+15.99)GTGGPP(+15.99)GENGKPG.E	0.0277159	0.0123446	0.0124352	0	0
3	642	663	P02461|CO3A1_HUMAN	60	Q.GLP(+15.99)GTGGPP(+15.99)GENGKP(+15.99)GEP(+15.99)GPKG.D	0.0380951	0	0.0238201	0.0221875	0
3	642	659	P02461|CO3A1_HUMAN	77	Q.GLP(+15.99)GTGGPP(+15.99)GENGKP(+15.99)GEP.G	0.0345388	0.0121353	0.0255658	0.0199131	0
3	642	659	P02461|CO3A1_HUMAN	95	Q.GLP(+15.99)GTGGPP(+15.99)GENGKPGEP(+15.99).G	0.0666315	0.0225083	0.0299032	0.0493264	0.0154078
3	642	661	P02461|CO3A1_HUMAN	97	Q.GLP(+15.99)GTGGPP(+15.99)GENGKP(+15.99)GEPGP(+15.99).K	0.0992857	0.119595	0.150789	0.0633934	0.0131081
3	642	657	P02461|CO3A1_HUMAN	103	Q.GLP(+15.99)GTGGPP(+15.99)GEN(+.98)GKP(+15.99)G.E	0.0341943	0.00778956	0.0033334	0.0487238	0.0293782
3	642	659	P02461|CO3A1_HUMAN	113	Q.GLP(+15.99)GTGGPP(+15.99)GENGKP(+15.99)GEP(+15.99).G	0.444939	0.371938	0.386661	0.348797	0.271413
3	642	657	P02461|CO3A1_HUMAN	120	Q.GLP(+15.99)GTGGPP(+15.99)GENGKP(+15.99)G.E	0.91721	0.740322	0.822092	0.777954	0.819659
3	644	657	P02461|CO3A1_HUMAN	41	L.P(+15.99)GTGGPP(+15.99)GENGKP(+15.99)G.E	0	0.0154839	0.00237728	0	0
3	662	687	P02461|CO3A1_HUMAN	58	P.KGDAGAP(+15.99)GAP(+15.99)GGKGDAGAP(+15.99)GERGP(+15.99)PG.L	0	0.00205347	0.0559052	0.0413278	0.0198606
3	662	687	P02461|CO3A1_HUMAN	98	P.KGDAGAP(+15.99)GAP(+15.99)GGKGDAGAP(+15.99)GERGPP(+15.99)G.L	0.0485397	0.172595	0.137648	0.181446	0.148484
3	663	687	P02461|CO3A1_HUMAN	67	K.GDAGAP(+15.99)GAP(+15.99)GGKGDAGAP(+15.99)GERGPP(+15.99)G.L	0	0.0193889	0	0	0.0236823
3	664	687	P02461|CO3A1_HUMAN	120	G.DAGAP(+15.99)GAP(+15.99)GGKGDAGAP(+15.99)GERGP(+15.99)PG.L	0.910349	0.530092	0.781848	0.833438	0.924491
3	664	687	P02461|CO3A1_HUMAN	129	G.DAGAP(+15.99)GAP(+15.99)GGKGDAGAP(+15.99)GERGPP(+15.99)G.L	2.05334	2.20164	1.43741	1.79207	1.9786
3	666	687	P02461|CO3A1_HUMAN	59	A.GAP(+15.99)GAP(+15.99)GGKGDAGAP(+15.99)GERGP(+15.99)PG.L	0	0.0491977	0.00498668	0	0
3	666	687	P02461|CO3A1_HUMAN	101	A.GAP(+15.99)GAP(+15.99)GGKGDAGAP(+15.99)GERGPP(+15.99)G.L	0.0584668	0.208162	0.14701	0.118215	0.0682962
3	667	687	P02461|CO3A1_HUMAN	100	G.AP(+15.99)GAP(+15.99)GGKGDAGAP(+15.99)GERGPP(+15.99)G.L	0.134745	0.0557187	0.0635839	0.166389	0.175623
3	668	687	P02461|CO3A1_HUMAN	45	A.P(+15.99)GAP(+15.99)GGKGDAGAP(+15.99)GERGP(+15.99)PG.L	0	0.0247099	0	0	0
3	668	687	P02461|CO3A1_HUMAN	69	A.P(+15.99)GAP(+15.99)GGKGDAGAP(+15.99)GERGPP(+15.99)G.L	0.0248038	0.0950073	0	0	0
3	670	687	P02461|CO3A1_HUMAN	58	G.AP(+15.99)GGKGDAGAP(+15.99)GERGPP(+15.99)G.L	0	0.00581061	0.00311619	0.0151653	0
3	694	726	P02461|CO3A1_HUMAN	28	G.LRGGAGPP(+15.99)GPEGGKGAAGPP(+15.99)GP(+15.99)PGAAGTP(+15.99)GLQG.M	0	0	0.00449747	0	0
3	752	766	P02461|CO3A1_HUMAN	40	A.DGVPGKDGPRGPTGP.I	0.0172911	0	0	0.00683173	0
3	752	764	P02461|CO3A1_HUMAN	97	A.DGVPGKDGPRGPT.G	0.166731	0.0471513	0.0591259	0.0988461	0.0479667
3	796	806	P02461|CO3A1_HUMAN	84	G.SP(+15.99)GERGETGPP(+15.99).G	0	0.201203	0.137005	0.119112	0.277208
3	796	808	P02461|CO3A1_HUMAN	123	G.SP(+15.99)GERGETGPP(+15.99)GP.A	1.07324	0.86788	1.08087	1.22576	0.881376
3	813	840	P02461|CO3A1_HUMAN	55	P.GAP(+15.99)GQNGEP(+15.99)GGKGERGAP(+15.99)GEKGEGGPP(+15.99)G.V	0	0.0731145	0.433976	0	0.0545192
3	815	840	P02461|CO3A1_HUMAN	28	A.P(+15.99)GQNGEP(+15.99)GGKGERGAP(+15.99)GEKGEGGPP(+15.99)G.V	0	0.00877587	0.0160272	0	0
3	816	840	P02461|CO3A1_HUMAN	52	P.GQNGEP(+15.99)GGKGERGAP(+15.99)GEKGEGGPP(+15.99)G.V	0	0	0.0174723	0	0
3	817	840	P02461|CO3A1_HUMAN	31	G.QNGEP(+15.99)GGKGERGAP(+15.99)GEKGEGGP(+15.99)PG.V	0	0	0.00374941	0	0
3	817	840	P02461|CO3A1_HUMAN	51	G.QNGEPGGKGERGAP(+15.99)GEKGEGGPP(+15.99)G.V	0	0.000589633	0	0	0
3	817	840	P02461|CO3A1_HUMAN	85	G.QNGEP(+15.99)GGKGERGAP(+15.99)GEKGEGGPP(+15.99)G.V	0.0621642	0.238172	0.498826	0.168504	0.152937
3	818	840	P02461|CO3A1_HUMAN	54	Q.NGEP(+15.99)GGKGERGAP(+15.99)GEKGEGGPP(+15.99)G.V	0	0	0.00679409	0.0264387	0.0410885
3	819	840	P02461|CO3A1_HUMAN	73	N.GEP(+15.99)GGKGERGAP(+15.99)GEKGEGGPP(+15.99)G.V	0	0.0110768	0	0.0231943	0.0185804
3	882	909	P02461|CO3A1_HUMAN	46	P.GP(+15.99)PGSNGNP(+15.99)GPP(+15.99)GPSGSP(+15.99)GKDGPP(+15.99)GPAG.N	0.0357565	0	0	0	0
3	882	907	P02461|CO3A1_HUMAN	59	P.GP(+15.99)PGSNGNP(+15.99)GPP(+15.99)GPSGSP(+15.99)GKDGPP(+15.99)GP.A	0.030124	0	0.067575	0.0489	0
3	882	909	P02461|CO3A1_HUMAN	63	P.GPP(+15.99)GSNGNP(+15.99)GPP(+15.99)GPSGSP(+15.99)GKDGPP(+15.99)GPAG.N	0.0159172	0.0801332	0.167931	0.0413209	0
3	882	907	P02461|CO3A1_HUMAN	74	P.GPP(+15.99)GSNGNP(+15.99)GPP(+15.99)GPSGSP(+15.99)GKDGPP(+15.99)GP.A	0.0640221	0.0788347	0	0.0575252	0.0155729
3	883	909	P02461|CO3A1_HUMAN	36	G.P(+15.99)PGSNGNP(+15.99)GPP(+15.99)GPSGSP(+15.99)GKDGPP(+15.99)GPAG.N	0	0	0.00676338	0	0
3	883	909	P02461|CO3A1_HUMAN	38	G.PP(+15.99)GSNGNP(+15.99)GPP(+15.99)GPSGSP(+15.99)GKDGPPGP(+15.99)AG.N	0	0.00627871	0.009788	0	0
3	883	909	P02461|CO3A1_HUMAN	55	G.PP(+15.99)GSNGNP(+15.99)GPP(+15.99)GPSGSP(+15.99)GKDGPP(+15.99)GPAG.N	0.0354473	0.0372526	0.0376084	0	0
3	883	907	P02461|CO3A1_HUMAN	67	G.P(+15.99)PGSNGNP(+15.99)GPP(+15.99)GPSGSP(+15.99)GKDGPP(+15.99)GP.A	0.0552528	0.0436182	0.094661	0.0667376	0
3	883	907	P02461|CO3A1_HUMAN	76	G.PP(+15.99)GSNGNP(+15.99)GPP(+15.99)GPSGSP(+15.99)GKDGPP(+15.99)GP.A	0.0563322	0.0985673	0.0539688	0.0947511	0.0246958
3	910	948	P02461|CO3A1_HUMAN	32	G.NTGAP(+15.99)GSP(+15.99)GVSGPKGDAGQPGEKGSP(+15.99)GAQGPP(+15.99)GAP(+15.99)GPLG.I	0	0.0582448	0	0	0
3	910	948	P02461|CO3A1_HUMAN	61	G.NTGAP(+15.99)GSP(+15.99)GVSGPKGDAGQP(+15.99)GEKGSP(+15.99)GAQGPPGAPGPLG.I	0.0346182	0.10216	0.0664604	0	0
3	910	946	P02461|CO3A1_HUMAN	69	G.NTGAP(+15.99)GSP(+15.99)GVSGPKGDAGQP(+15.99)GEKGSP(+15.99)GAQGPPGAP(+15.99)GP.L	0.0695829	0.0685072	0.117704	0	0.0231687
3	910	946	P02461|CO3A1_HUMAN	70	G.NTGAP(+15.99)GSP(+15.99)GVSGPKGDAGQP(+15.99)GEKGSP(+15.99)GAQGPPGAPGP(+15.99).L	0	0.0359945	0.0608068	0.101208	0.0553925
3	910	948	P02461|CO3A1_HUMAN	90	G.NTGAP(+15.99)GSP(+15.99)GVSGPKGDAGQP(+15.99)GEKGSP(+15.99)GAQGPPGAP(+15.99)GPLG.I	0.511414	0.422119	0.927113	0.51202	0.462679
3	910	948	P02461|CO3A1_HUMAN	99	G.NTGAP(+15.99)GSP(+15.99)GVSGPKGDAGQP(+15.99)GEKGSP(+15.99)GAQGPP(+15.99)GAPGPLG.I	0.709237	0.801164	0.734734	0.570356	0.404011
3	1174	1195	P02461|CO3A1_HUMAN	54	G.SEGSPGHP(+31.99)GQP(+15.99)GPP(+15.99)GPP(+15.99)GAP(+15.99)GP.C	0	0	0.00950537	0	0
3	1174	1195	P02461|CO3A1_HUMAN	60	G.SEGSPGHP(+15.99)GQP(+15.99)GPP(+15.99)GPP(+15.99)GAP(+15.99)GP.C	0	0.0432617	0.00415151	0.0149484	0
3	1174	1195	P02461|CO3A1_HUMAN	61	G.SEGSP(+31.99)GHPGQP(+15.99)GPP(+15.99)GPP(+15.99)GAP(+15.99)GP.C	0.0232648	0.0238715	0	0	0
3	1174	1195	P02461|CO3A1_HUMAN	84	G.SEGSP(+15.99)GHPGQP(+15.99)GPP(+15.99)GPP(+15.99)GAP(+15.99)GP.C	0.0219233	0.0490925	0.0882998	0.0519313	0.0217363
5	605	618	P02671|FIBA_HUMAN	31	A.DEAGSEADHEGTHS.T	0	0.000578853	0	0	0
5	605	620	P02671|FIBA_HUMAN	34	A.DEAGSEADHEGTHSTK.R	0	0.000727155	0	0	0
5	605	629	P02671|FIBA_HUMAN	47	A.DEAGSEADHEGTHSTKRGHAKSRPV.R	0	0	0.271957	0	0
5	605	621	P02671|FIBA_HUMAN	90	A.DEAGSEADHEGTHSTKR.G	0.0142309	0.163854	0.0677706	0.0610809	0.0616963
5	605	622	P02671|FIBA_HUMAN	121	A.DEAGSEADHEGTHSTKRG.H	1.68463	4.56085	4.43002	1.63492	3.14714
5	607	622	P02671|FIBA_HUMAN	70	E.AGSEADHEGTHSTKRG.H	0.00124019	0.215587	0.116987	0.0124024	0
5	608	622	P02671|FIBA_HUMAN	81	A.GSEADHEGTHSTKRG.H	0.018754	0.202446	0.0866608	0.0638942	0.00571418
5	609	622	P02671|FIBA_HUMAN	51	G.SEADHEGTHSTKRG.H	0	0.0681947	0.0224796	0.003315	0
5	611	622	P02671|FIBA_HUMAN	39	E.ADHEGTHSTKRG.H	0	0.00896061	0.00504379	0	0
20	54	70	P02675|FIBB_HUMAN	56	R.EEAPSLRPAPPPISGGG.Y	0	0	0	0.00143138	0
20	54	71	P02675|FIBB_HUMAN	90	R.EEAPSLRPAPPPISGGGY.R	0.007587	0.0210602	0.00539799	0.00730575	0
42	589	604	P07911|UROM_HUMAN	94	R.SGSVIDQSRVLNLGPI.T	0.0980474	0.0174672	0.0255538	0.114244	0.0932812
42	589	605	P07911|UROM_HUMAN	95	R.SGSVIDQSRVLNLGPIT.R	0.102988	0.118162	0.181193	0.157877	0.0379648
42	589	606	P07911|UROM_HUMAN	102	R.SGSVIDQSRVLNLGPITR.K	0.806566	0.821378	1.02002	0.782153	0.735063
42	591	605	P07911|UROM_HUMAN	66	G.SVIDQSRVLNLGPIT.R	0.00401943	0	0	0.0124138	0.00318423
42	591	604	P07911|UROM_HUMAN	71	G.SVIDQSRVLNLGPI.T	0.0307313	0	0	0.0289246	0.0204711
42	591	606	P07911|UROM_HUMAN	88	G.SVIDQSRVLNLGPITR.K	0.0414987	0.0636447	0.0147486	0.0814656	0.174771
42	592	606	P07911|UROM_HUMAN	69	S.VIDQSRVLNLGPITR.K	0.00327525	0.00216871	0	0.0166084	0.0662791
42	593	606	P07911|UROM_HUMAN	73	V.IDQSRVLNLGPITR.K	0.00868348	0.059759	0.0257738	0.0272576	0.0200583
42	594	606	P07911|UROM_HUMAN	62	I.DQSRVLNLGPITR.K	0	0.0334002	0.00199108	0.0122331	0
42	598	606	P07911|UROM_HUMAN	44	R.VLNLGPITR.K	0.000436544	0	0.000555803	0	0
4	60	69	P08123|CO1A2_HUMAN	38	T.GPP(+15.99)GPP(+15.99)GPP(+15.99)G.P	0	0.0299741	0.075337	0	0
4	60	72	P08123|CO1A2_HUMAN	74	T.GPP(+15.99)GPP(+15.99)GPP(+15.99)GPP(+15.99)G.L	0.0346439	0.0362722	0.0598952	0.0237324	0
4	188	217	P08123|CO1A2_HUMAN	39	G.LKGQP(+31.99)GAP(+31.99)GVKGEP(+15.99)GAP(+15.99)GENGTP(+15.99)GQTGARG.L	0	0	0.0391042	0	0
4	455	472	P08123|CO1A2_HUMAN	81	G.SP(+15.99)GN(+.98)IGPAGKEGPVGLP(+15.99)G.I	0.00933534	0.00414758	0.00730617	0.00985954	0
4	455	472	P08123|CO1A2_HUMAN	110	G.SP(+15.99)GNIGPAGKEGPVGLP(+15.99)G.I	0.262632	0.17816	0.197123	0.163015	0.137767
4	830	865	P08123|CO1A2_HUMAN	38	G.RTGEVGAVGPP(+15.99)GFAGEKGP(+15.99)SGEAGTAGPP(+15.99)GTP(+15.99)GPQG.L	0	0.0144905	0	0	0
4	830	865	P08123|CO1A2_HUMAN	87	G.RTGEVGAVGPP(+15.99)GFAGEKGPSGEAGTAGPP(+15.99)GTP(+15.99)GPQG.L	0.0669237	0.130397	0.0516991	0.0925105	0.0786484
4	844	865	P08123|CO1A2_HUMAN	57	A.GEKGPSGEAGTAGPP(+15.99)GTP(+15.99)GPQG.L	0.0193006	0.0140996	0.0235298	0	0
4	844	865	P08123|CO1A2_HUMAN	72	A.GEKGPSGEAGTAGP(+15.99)PGTP(+15.99)GPQG.L	0.022716	0.0267752	0.0220004	0.0429754	0
4	933	952	P08123|CO1A2_HUMAN	50	N.DGP(+15.99)PGRDGQP(+15.99)GHKGERGYP(+15.99)G.N	0	0.00548155	0.00307723	0	0
4	1087	1099	P08123|CO1A2_HUMAN	106	Q.GP(+15.99)AGPP(+15.99)GPP(+15.99)GPP(+15.99)G.P	0.0854454	0.130096	0.10088	0.111556	0.0534161
33	688	697	P20908|CO5A1_HUMAN	38	K.GPP(+15.99)GPP(+15.99)GPP(+15.99)G.V	0	0.0299741	0.075337	0	0
33	939	959	P20908|CO5A1_HUMAN	48	G.DGP(+15.99)AGP(+15.99)PGERGP(+15.99)N(+.98)GP(+15.99)QGPTGF.P	0	0	0	0.0081419	0
54	554	570	P27658|CO8A1_HUMAN	43	Q.GQ(+.98)P(+15.99)GLPGP(+15.99)PGP(+15.99)PGPPGP.P	0	0.139529	0.11399	0	0
54	560	569	P27658|CO8A1_HUMAN	38	P.GPP(+15.99)GPP(+15.99)GPP(+15.99)G.P	0	0.0299741	0.075337	0	0
88	718	730	P39059|COFA1_HUMAN	74	M.GPP(+15.99)GPP(+15.99)GPP(+15.99)GPP(+15.99)G.P	0.0346439	0.0362722	0.0598952	0.0237324	0
30	1004	1016	P39060|COIA1_HUMAN	106	P.GP(+15.99)AGPP(+15.99)GPP(+15.99)GPP(+15.99)G.P	0.0854454	0.130096	0.10088	0.111556	0.0534161
30	1007	1016	P39060|COIA1_HUMAN	38	A.GPP(+15.99)GPP(+15.99)GPP(+15.99)G.P	0	0.0299741	0.075337	0	0
30	1007	1019	P39060|COIA1_HUMAN	74	A.GPP(+15.99)GPP(+15.99)GPP(+15.99)GPP(+15.99)G.P	0.0346439	0.0362722	0.0598952	0.0237324	0
30	1400	1412	P39060|COIA1_HUMAN	52	Q.GPP(+15.99)GPP(+15.99)GPP(+15.99)GPP(+15.99)S.F	0.0188438	0	0.00755156	0	0
30	1400	1412	P39060|COIA1_HUMAN	81	Q.GPP(+15.99)GPP(+15.99)GPPGPPS.F	0.0202597	0.0433128	0.0172757	0.0305533	0
30	1400	1412	P39060|COIA1_HUMAN	122	Q.GPP(+15.99)GPP(+15.99)GPP(+15.99)GPPS.F	0.524268	0.304563	0.301886	0.355418	0.253941
30	1403	1412	P39060|COIA1_HUMAN	101	P.GPP(+15.99)GPP(+15.99)GPPS.F	0.253004	0.133739	0.171819	0.149325	0.0562394
30	1534	1557	P39060|COIA1_HUMAN	60	A.DDILASPPRLPEPQPYPGAPHHSS.Y	0	0.0104201	0.0061215	0.0121929	0
67	1024	1033	P53420|CO4A4_HUMAN	38	P.GPP(+15.99)GPP(+15.99)GPP(+15.99)G.S	0	0.0299741	0.075337	0	0
67	1295	1310	P53420|CO4A4_HUMAN	44	C.GLP(+15.99)GPP(+15.99)GPP(+15.99)GPP(+15.99)GPP(+15.99)G.Y	0	0	0.00820201	0	0
67	1298	1310	P53420|CO4A4_HUMAN	74	P.GPP(+15.99)GPP(+15.99)GPP(+15.99)GPP(+15.99)G.Y	0.0346439	0.0362722	0.0598952	0.0237324	0
107	2	18	P54710|ATNG_HUMAN	59	M.TGLSMDGGGSPKGDVDP.F	0.00826073	0	0	0.00235037	0
24	68	104	Q15726|KISS1_HUMAN	48	R.GTSLSPPPESSGSPQQPGLSAPHSRQIPAPQGAVLVQ.R	0	0.140847	0.0313362	0	0
24	68	102	Q15726|KISS1_HUMAN	49	R.GTSLSPPPESSGSPQQPGLSAPHSRQIPAPQGAVL.V	0	0.0191047	0	0	0
24	68	99	Q15726|KISS1_HUMAN	56	R.GTSLSPPPESSGSPQQPGLSAPHSRQIPAPQG.A	0	0.0145529	0.00960926	0.0195506	0
24	68	101	Q15726|KISS1_HUMAN	58	R.GTSLSPPPESSGSPQQPGLSAPHSRQIPAPQGAV.L	0	0.112517	0.0196022	0.0518748	0
87	245	254	Q96A84|EMID1_HUMAN	38	R.GPP(+15.99)GPP(+15.99)GPP(+15.99)G.P	0	0.0299741	0.075337	0	0
87	245	257	Q96A84|EMID1_HUMAN	74	R.GPP(+15.99)GPP(+15.99)GPP(+15.99)GPP(+15.99)G.P	0.0346439	0.0362722	0.0598952	0.0237324	0
65	993	1005	Q9UMD9|COHA1_HUMAN	74	S.GPP(+15.99)GPP(+15.99)GPP(+15.99)GPP(+15.99)G.S	0.0346439	0.0362722	0.0598952	0.0237324	0

## Sheet: S3
Supplementary Table S3		MaxQuant data, the peptides identified in 127 analyzed samples
Sequence	Mass	Proteins	Leading razor protein	Start position	End position	Gene names	Protein names	Unique (Groups)	Unique (Proteins)	Charges	PEP	Score	Intensity	Intensity 107_1.RAW	Intensity 107_1_161003114823.RAW	Intensity 107_2.RAW	Intensity 107_3.RAW	Intensity 107_4.RAW	Intensity 13_1.RAW	Intensity 13_2.RAW	Intensity 13_3.RAW	Intensity 13_4.RAW	Intensity 1315_1.RAW	Intensity 1315_2.RAW	Intensity 1315_3.RAW	Intensity 1315_4.RAW	Intensity 16_1.RAW	Intensity 16_2.RAW	Intensity 16_3.RAW	Intensity 16_4.RAW	Intensity 17_1.RAW	Intensity 17_2.RAW	Intensity 17_3.RAW	Intensity 17_4.RAW	Intensity 190_1.RAW	Intensity 190_2.RAW	Intensity 190_3.RAW	Intensity 190_4.RAW	Intensity 196_1.RAW	Intensity 196_2.RAW	Intensity 196_3.RAW	Intensity 196_4.RAW	Intensity 22_1.RAW	Intensity 22_2.RAW	Intensity 22_3.RAW	Intensity 22_4.RAW	Intensity 227_1.RAW	Intensity 227_2.RAW	Intensity 227_3.RAW
MVGMGQKDSYVGDEAQSKRGILTL	2582.2833	P63261;P60709	P63261	44	67	ACTG1;ACTB	Actin, cytoplasmic 2;Actin, cytoplasmic 2, N-terminally processed;Actin, cytoplasmic 1;Actin, cytoplasmic 1, N-terminally processed	no	no	3	0.03975	118.76	750490	0	0	0	0	0	0	0	0	0	0	0	0	0	0	0	0	0	0	0	0	0	0	0	0	0	0	0	0	0	0	0	0	0	0	0	0
DSYVGDEAQSK	1197.515	P63261;P60709	P63261	51	61	ACTG1;ACTB	Actin, cytoplasmic 2;Actin, cytoplasmic 2, N-terminally processed;Actin, cytoplasmic 1;Actin, cytoplasmic 1, N-terminally processed	no	no	2	0.59124	68.893	0	0	0	0	0	0	0	0	0	0	0	0	0	0	0	0	0	0	0	0	0	0	0	0	0	0	0	0	0	0	0	0	0	0	0	0	0
VAPEEHPVLLTEAPLNPK	1953.0571	P63261;P60709	P63261	96	113	ACTG1;ACTB	Actin, cytoplasmic 2;Actin, cytoplasmic 2, N-terminally processed;Actin, cytoplasmic 1;Actin, cytoplasmic 1, N-terminally processed	yes	no	2;3	1.8753E-09	212.1	5874600	0	0	0	0	0	0	0	0	0	0	0	0	0	0	0	0	0	0	0	0	0	0	0	0	0	0	0	0	0	0	0	0	0	0	0	0
PEEHPVLLTEAPLNPK	1782.9516	P63261;P60709	P63261	98	113	ACTG1;ACTB	Actin, cytoplasmic 2;Actin, cytoplasmic 2, N-terminally processed;Actin, cytoplasmic 1;Actin, cytoplasmic 1, N-terminally processed	yes	no	2;3	4.6138E-07	209.19	1927900	0	0	0	0	0	0	0	0	0	0	0	0	0	0	0	0	0	0	0	0	0	0	0	0	0	0	0	0	0	0	0	0	0	0	0	0
DLYANTVLSGGTTMYPGIADRMQK	2601.2567	P63261;P60709	P63261	292	315	ACTG1;ACTB	Actin, cytoplasmic 2;Actin, cytoplasmic 2, N-terminally processed;Actin, cytoplasmic 1;Actin, cytoplasmic 1, N-terminally processed	yes	no	3	0.0011295	151.28	689260	0	0	0	0	0	0	0	0	0	0	0	0	0	0	0	0	0	0	0	0	0	0	0	0	0	0	0	0	0	0	0	0	0	0	0	0
EITALAPSTMK	1160.6111	P63261;P60709	P63261	316	326	ACTG1;ACTB	Actin, cytoplasmic 2;Actin, cytoplasmic 2, N-terminally processed;Actin, cytoplasmic 1;Actin, cytoplasmic 1, N-terminally processed	no	no	1;2	0.035298	122.13	223580	0	0	0	0	0	0	0	0	0	0	0	0	0	0	0	0	0	0	0	0	0	0	0	0	0	0	0	0	0	0	0	0	0	0	0	0
LCYVALDFEQEMATAASSSSLEK	2492.1451	P63261;P60709;Q6S8J3	P63261	216	238	ACTG1;ACTB;POTEE	Actin, cytoplasmic 2;Actin, cytoplasmic 2, N-terminally processed;Actin, cytoplasmic 1;Actin, cytoplasmic 1, N-terminally processed;POTE ankyrin domain family member E	yes	no	2;3	0.00044172	185.63	564040	0	0	0	0	0	0	0	0	0	0	0	0	0	0	0	0	0	0	0	0	0	0	0	0	0	0	0	0	0	0	0	0	0	0	0	0
NELRVAPEEHPVLL	1614.873	P63261;P60709;A5A3E0	P63261	92	105	ACTG1;ACTB;POTEF	Actin, cytoplasmic 2;Actin, cytoplasmic 2, N-terminally processed;Actin, cytoplasmic 1;Actin, cytoplasmic 1, N-terminally processed;POTE ankyrin domain family member F	yes	no	2	0.015856	117.86	1374100	0	0	0	0	0	0	0	0	0	0	0	0	0	0	0	0	0	0	0	0	0	0	0	0	0	0	0	0	0	0	0	0	0	0	0	0
NELRVAPEEHPV	1388.7048	P63261;P60709;A5A3E0	P63261	92	103	ACTG1;ACTB;POTEF	Actin, cytoplasmic 2;Actin, cytoplasmic 2, N-terminally processed;Actin, cytoplasmic 1;Actin, cytoplasmic 1, N-terminally processed;POTE ankyrin domain family member F	yes	no	2	0.014483	131.52	6506200	0	0	0	0	0	0	0	0	0	0	0	0	0	0	0	0	0	0	0	0	0	0	0	0	0	0	0	0	0	0	0	0	0	0	0	0
RVAPEEHPVL	1145.6193	P63261;P60709;A5A3E0	P63261	95	104	ACTG1;ACTB;POTEF	Actin, cytoplasmic 2;Actin, cytoplasmic 2, N-terminally processed;Actin, cytoplasmic 1;Actin, cytoplasmic 1, N-terminally processed;POTE ankyrin domain family member F	yes	no	2	0.046176	124.08	3703100	0	0	0	0	0	0	0	0	0	0	0	0	0	0	0	0	0	0	0	0	0	0	0	0	0	0	0	0	0	0	0	0	0	0	0	0
RVAPEEHPV	1032.5352	P63261;P60709;A5A3E0	P63261	95	103	ACTG1;ACTB;POTEF	Actin, cytoplasmic 2;Actin, cytoplasmic 2, N-terminally processed;Actin, cytoplasmic 1;Actin, cytoplasmic 1, N-terminally processed;POTE ankyrin domain family member F	yes	no	2	0.017988	148.04	8623600	0	0	0	0	0	0	0	4133800	4489800	0	0	0	0	0	0	0	0	0	0	0	0	0	0	0	0	0	0	0	0	0	0	0	0	0	0	0
RGILTLK	799.52797	P63261;P60709;A5A3E0;Q6S8J3;P0CG39;P0CG38	P63261	62	68	ACTG1;ACTB;POTEF;POTEE;POTEJ;POTEI	Actin, cytoplasmic 2;Actin, cytoplasmic 2, N-terminally processed;Actin, cytoplasmic 1;Actin, cytoplasmic 1, N-terminally processed;POTE ankyrin domain family member F;POTE ankyrin domain family member E;POTE ankyrin domain family member J;POTE ankyrin domain family member I	no	no	2	0.049443	124.89	2161100	0	0	0	0	0	0	0	0	0	0	0	0	0	0	0	0	0	0	0	0	0	0	0	0	0	0	0	0	0	0	0	0	0	0	0	0
IWHHTFYNELR	1514.7419	P63261;P60709;A5A3E0;Q6S8J3;P0CG39;P0CG38;Q9BYX7	P63261	85	95	ACTG1;ACTB;POTEF;POTEE;POTEJ;POTEI;POTEKP	Actin, cytoplasmic 2;Actin, cytoplasmic 2, N-terminally processed;Actin, cytoplasmic 1;Actin, cytoplasmic 1, N-terminally processed;POTE ankyrin domain family member F;POTE ankyrin domain family member E;POTE ankyrin domain family member J;POTE ankyrin domain family member I;Putative beta-actin-like protein 3;Putative beta-actin-like protein 3, N-terminally processed	no	no	2	0.016711	133.99	106430	0	0	0	0	0	0	0	0	0	0	0	0	0	0	0	0	0	0	0	0	0	0	0	0	0	0	0	0	0	0	0	0	0	0	0	0
EYDESGPSIVH	1231.5357	P63261;P60709;A5A3E0;Q6S8J3;P0CG39;P0CG38;Q9BYX7	P63261	361	371	ACTG1;ACTB;POTEF;POTEE;POTEJ;POTEI;POTEKP	Actin, cytoplasmic 2;Actin, cytoplasmic 2, N-terminally processed;Actin, cytoplasmic 1;Actin, cytoplasmic 1, N-terminally processed;POTE ankyrin domain family member F;POTE ankyrin domain family member E;POTE ankyrin domain family member J;POTE ankyrin domain family member I;Putative beta-actin-like protein 3;Putative beta-actin-like protein 3, N-terminally processed	yes	no	2	0.0032263	205.7	2781800	0	0	0	0	0	0	0	0	0	0	0	0	0	0	0	0	0	0	0	0	0	0	0	0	0	0	0	0	0	0	0	0	0	0	0	0
VLKAPDKNVIFSPLSISTA	1999.1354	P01011	P01011	65	83	SERPINA3	Alpha-1-antichymotrypsin;Alpha-1-antichymotrypsin His-Pro-less	yes	yes	3	0.049584	107.73	3132700	0	0	0	0	0	0	0	0	0	0	0	0	0	0	0	0	0	0	0	0	0	0	0	0	0	0	0	0	0	0	0	0	0	0	0	0
FYLSKKK	912.54329	P01011	P01011	231	237	SERPINA3	Alpha-1-antichymotrypsin;Alpha-1-antichymotrypsin His-Pro-less	yes	yes	2	0.26783	100.27	2056600	0	0	0	0	0	0	0	0	0	0	0	0	0	0	0	0	0	0	0	0	0	0	0	0	0	0	0	0	0	0	0	0	0	0	0	0
EEGTEASAATAVK	1262.599	P01011	P01011	367	379	SERPINA3	Alpha-1-antichymotrypsin;Alpha-1-antichymotrypsin His-Pro-less	yes	yes	2	0.014031	123.96	3267000	0	0	0	0	0	0	0	0	3267000	0	0	0	0	0	0	0	0	0	0	0	0	0	0	0	0	0	0	0	0	0	0	0	0	0	0	0
IIVPTDTQNIFF	1406.7446	P01011	P01011	402	413	SERPINA3	Alpha-1-antichymotrypsin;Alpha-1-antichymotrypsin His-Pro-less	yes	yes	2	0.053788	113.22	2597600	0	0	0	0	0	0	0	0	0	0	0	0	0	0	0	0	0	0	0	0	0	0	0	0	0	0	0	0	0	0	0	0	0	0	0	0
IIVPTDTQN	999.52368	P01011	P01011	402	410	SERPINA3	Alpha-1-antichymotrypsin;Alpha-1-antichymotrypsin His-Pro-less	yes	yes	2	0.011623	159.2	2966800	0	0	0	0	0	0	0	0	0	0	0	0	0	0	0	0	0	0	0	0	0	0	0	0	0	0	0	0	0	0	0	0	0	0	0	0
MSKVTNPKQA	1102.5805	P01011	P01011	414	423	SERPINA3	Alpha-1-antichymotrypsin;Alpha-1-antichymotrypsin His-Pro-less	yes	yes	2;3	6.9078E-05	209.6	127190000	0	0	0	0	0	16603000	17728000	8801000	15616000	0	0	0	0	0	0	0	0	6866200	8363300	8888900	6529100	0	0	0	0	0	0	0	0	0	0	0	0	0	0	0
SKVTNPKQA	971.53999	P01011	P01011	415	423	SERPINA3	Alpha-1-antichymotrypsin;Alpha-1-antichymotrypsin His-Pro-less	yes	yes	2	0.45518	88.37	0	0	0	0	0	0	0	0	0	0	0	0	0	0	0	0	0	0	0	0	0	0	0	0	0	0	0	0	0	0	0	0	0	0	0	0	0
KVTNPKQA	884.50797	P01011	P01011	416	423	SERPINA3	Alpha-1-antichymotrypsin;Alpha-1-antichymotrypsin His-Pro-less	yes	yes	2	0.051863	143.11	1336400	0	0	0	0	0	0	0	0	0	0	0	0	0	0	0	0	0	0	0	0	0	0	0	0	0	0	0	0	0	0	0	0	0	0	0	0
EDPQGDAAQKTDTSHHDQDHPTFN	2690.1229	P01009	P01009	25	48	SERPINA1	Alpha-1-antitrypsin;Short peptide from AAT	yes	yes	3	0.079227	104.81	791710	0	0	0	0	0	0	0	0	0	0	0	0	0	0	0	0	0	0	0	0	0	0	0	0	0	0	0	0	0	0	0	0	0	0	0	0
EDPQGDAAQKTDTSHHDQDHPTF	2576.08	P01009	P01009	25	47	SERPINA1	Alpha-1-antitrypsin;Short peptide from AAT	yes	yes	3	0.076143	105.52	4138500	0	0	0	0	0	0	0	4138500	0	0	0	0	0	0	0	0	0	0	0	0	0	0	0	0	0	0	0	0	0	0	0	0	0	0	0	0
EDPQGDAAQKTDTSHHDQDHPTFNK	2818.2179	P01009	P01009	25	49	SERPINA1	Alpha-1-antitrypsin;Short peptide from AAT	yes	yes	3;4	0.0013515	149.82	36144000	0	0	0	0	0	0	0	0	0	0	0	0	0	0	0	0	0	0	0	0	0	0	0	0	0	0	0	0	0	0	0	0	0	0	0	0
EDPQGDAAQKTDTSHHDQDHPT	2429.0116	P01009	P01009	25	46	SERPINA1	Alpha-1-antitrypsin;Short peptide from AAT	yes	yes	3	0.00076488	160.47	4334900	0	0	0	0	0	0	0	0	0	0	0	0	0	0	0	0	0	0	0	0	0	0	0	0	0	0	0	0	0	0	0	0	0	0	0	0
GDAAQKTDTSHHDQDHPTFNKITPN	2774.2644	P01009	P01009	29	53	SERPINA1	Alpha-1-antitrypsin;Short peptide from AAT	yes	yes	3	0.015869	130.52	1149100	0	0	0	0	0	0	0	0	0	0	0	0	0	0	0	0	0	0	0	0	0	0	0	0	0	0	0	0	0	0	0	0	0	0	0	0
DAAQKTDTSHHDQDHPTFN	2163.9206	P01009	P01009	30	48	SERPINA1	Alpha-1-antitrypsin;Short peptide from AAT	yes	yes	3	0.0048332	148.97	2042400	0	0	0	0	0	0	0	0	0	0	0	0	0	0	0	0	0	0	0	0	0	0	0	0	0	0	0	0	0	0	0	0	0	0	0	0
DAAQKTDTSHHDQDHPTFNKITPNL	2830.327	P01009	P01009	30	54	SERPINA1	Alpha-1-antitrypsin;Short peptide from AAT	yes	yes	2;3;4	0.00034612	190.18	370310000	0	0	0	0	0	6216500	0	0	0	0	0	0	0	0	0	0	0	0	0	0	0	0	0	0	0	0	0	0	0	0	0	0	0	0	0	0
DAAQKTDTSHHDQDHPTFNKITPN	2717.243	P01009	P01009	30	53	SERPINA1	Alpha-1-antitrypsin;Short peptide from AAT	yes	yes	2;3;4	3.4292E-10	222.75	166850000	0	0	0	0	0	0	3600900	0	0	0	0	0	0	0	0	0	0	0	0	0	0	0	0	0	0	0	0	0	0	0	0	0	0	0	0	0
KTDTSHHDQDHPTFNKITPN	2332.0832	P01009	P01009	34	53	SERPINA1	Alpha-1-antitrypsin;Short peptide from AAT	yes	yes	3	0.0036063	150.91	20202000	1153200	0	0	0	0	0	0	0	0	0	0	0	0	0	0	0	0	0	0	0	0	0	0	0	0	0	0	0	0	0	0	0	0	0	0	0
TDTSHHDQDHPTFNKITPN	2203.9883	P01009	P01009	35	53	SERPINA1	Alpha-1-antitrypsin;Short peptide from AAT	yes	yes	3;4	0.014817	128.45	27480000	0	0	0	0	0	0	0	0	0	0	0	0	0	0	0	0	0	0	0	0	0	0	0	0	0	0	0	0	0	0	0	0	0	0	0	0
DTSHHDQDHPTFNKIT	1891.8449	P01009	P01009	36	51	SERPINA1	Alpha-1-antitrypsin;Short peptide from AAT	yes	yes	3	0.012426	127.32	3448100	0	0	0	0	0	0	0	0	0	0	0	0	0	0	0	0	0	0	0	0	0	0	0	0	0	0	0	0	0	0	0	0	0	0	0	0
DTSHHDQDHPTFNKITPNLAE	2416.1044	P01009	P01009	36	56	SERPINA1	Alpha-1-antitrypsin;Short peptide from AAT	yes	yes	3	0.0050064	139.81	719520	0	0	0	0	0	0	0	0	0	0	0	0	0	0	0	0	0	0	0	0	0	0	0	0	0	0	0	0	0	0	0	0	0	0	0	0
DTSHHDQDHPTFNKITPNL	2216.0247	P01009	P01009	36	54	SERPINA1	Alpha-1-antitrypsin;Short peptide from AAT	yes	yes	3;4	0.0062471	144.41	40882000	0	0	0	0	0	0	0	0	0	0	0	0	0	0	0	0	0	0	0	0	0	0	0	0	0	0	0	0	0	0	0	0	0	0	0	0
DTSHHDQDHPTFNKITPN	2102.9406	P01009	P01009	36	53	SERPINA1	Alpha-1-antitrypsin;Short peptide from AAT	yes	yes	2;3;4	1.1813E-24	248.67	141550000	2835400	9774500	0	0	1806700	0	0	0	0	0	0	0	0	0	0	0	0	0	0	0	0	0	0	0	0	0	0	0	0	0	0	0	0	0	0	0
DTSHHDQDHPTFNK	1677.7132	P01009	P01009	36	49	SERPINA1	Alpha-1-antitrypsin;Short peptide from AAT	yes	yes	3	0.25607	77.279	1907800	0	0	0	0	0	0	0	0	0	0	0	0	0	0	0	0	0	0	0	0	0	0	0	0	0	0	0	0	0	0	0	0	0	0	0	0
SHHDQDHPTFNKIT	1675.7703	P01009	P01009	38	51	SERPINA1	Alpha-1-antitrypsin;Short peptide from AAT	yes	yes	3	0.030642	111.72	6762500	0	0	0	0	0	0	0	0	0	0	0	0	0	0	0	0	0	0	0	0	0	0	0	0	0	0	0	0	0	0	0	0	0	0	0	0
SHHDQDHPTFNKITPNLAEFAFS	2652.2357	P01009	P01009	38	60	SERPINA1	Alpha-1-antitrypsin;Short peptide from AAT	yes	yes	3	0.0039214	146.28	911960	0	0	0	0	0	0	0	0	0	0	0	0	0	0	0	0	0	0	0	0	0	0	0	0	0	0	0	0	0	0	0	0	0	0	0	0
SHHDQDHPTFNKITPNL	1999.95	P01009	P01009	38	54	SERPINA1	Alpha-1-antitrypsin;Short peptide from AAT	yes	yes	3	0.0047817	147.12	32736000	0	0	0	0	0	0	0	0	0	0	0	0	0	0	0	0	0	0	0	0	0	0	0	0	0	0	0	0	0	0	0	0	0	0	0	0
SHHDQDHPTFNKITPN	1886.866	P01009	P01009	38	53	SERPINA1	Alpha-1-antitrypsin;Short peptide from AAT	yes	yes	2;3	6.3959E-30	260.28	221580000	2983900	3280500	3789900	4489500	3368100	0	0	0	0	0	0	0	0	0	0	0	0	0	0	0	0	0	0	0	0	0	0	0	0	0	0	0	0	0	0	0
HHDQDHPTFNKITPNL	1912.918	P01009	P01009	39	54	SERPINA1	Alpha-1-antitrypsin;Short peptide from AAT	yes	yes	3	0.0080721	134.06	17586000	0	0	0	0	0	0	0	0	0	0	0	0	0	0	0	0	0	0	0	0	0	0	0	0	0	0	0	0	0	0	0	0	0	0	0	0
HHDQDHPTFNKITPN	1799.8339	P01009	P01009	39	53	SERPINA1	Alpha-1-antitrypsin;Short peptide from AAT	yes	yes	2;3	1.7253E-06	205.02	132850000	5119300	0	0	0	0	0	0	0	0	0	0	0	0	0	0	0	0	0	0	0	0	0	0	0	0	0	0	0	0	0	0	0	0	0	0	0
HDQDHPTFNKITPN	1662.775	P01009	P01009	40	53	SERPINA1	Alpha-1-antitrypsin;Short peptide from AAT	yes	yes	3	0.018804	116.63	3036600	0	0	0	0	0	0	0	0	0	0	0	0	0	0	0	0	0	0	0	0	0	0	0	0	0	0	0	0	0	0	0	0	0	0	0	0
DQDHPTFNKITPNLAEFAFS	2291.0859	P01009	P01009	41	60	SERPINA1	Alpha-1-antitrypsin;Short peptide from AAT	yes	yes	2	0.0029914	153	2312000	0	0	0	0	0	0	0	0	0	0	0	0	0	0	0	0	0	0	0	0	0	0	0	0	0	0	0	0	0	0	0	0	0	0	0	0
TFNKITPNLAEFAFS	1698.8617	P01009	P01009	46	60	SERPINA1	Alpha-1-antitrypsin;Short peptide from AAT	yes	yes	2	0.023096	114.87	1663600	0	0	0	0	0	0	0	0	0	0	0	0	0	0	0	0	0	0	0	0	0	0	0	0	0	0	0	0	0	0	0	0	0	0	0	0
FNKITPN	832.4443	P01009	P01009	47	53	SERPINA1	Alpha-1-antitrypsin;Short peptide from AAT	yes	yes	2	3.9113E-05	176.29	27779000	0	0	0	0	0	0	0	0	0	0	0	0	0	0	0	0	0	0	0	0	0	0	0	0	0	0	0	0	0	0	0	0	0	0	0	0
FNKITPNLAEFAFS	1597.814	P01009	P01009	47	60	SERPINA1	Alpha-1-antitrypsin;Short peptide from AAT	yes	yes	2	0.00036853	178.53	1557300	0	0	0	0	0	0	0	0	0	0	0	0	0	0	0	0	0	0	0	0	0	0	0	0	0	0	0	0	0	0	0	0	0	0	0	0
NKITPNL	798.45995	P01009	P01009	48	54	SERPINA1	Alpha-1-antitrypsin;Short peptide from AAT	yes	yes	1;2	9.717E-05	172.03	1301200	0	0	0	0	0	0	0	0	0	0	0	0	0	0	0	0	0	0	0	0	0	0	0	0	0	0	0	0	0	0	0	0	0	0	0	0
LSLGTKADTHDE	1285.615	P01009	P01009	88	99	SERPINA1	Alpha-1-antitrypsin;Short peptide from AAT	yes	yes	2	0.002517	164.33	8979500	0	0	0	0	0	0	0	0	0	0	0	0	0	0	0	0	0	0	0	0	0	0	0	0	0	0	0	0	0	0	0	0	0	0	0	0
LSLGTKADTHDEILEGL	1810.9313	P01009	P01009	88	104	SERPINA1	Alpha-1-antitrypsin;Short peptide from AAT	yes	yes	2	0.0002464	176.87	9035500	0	0	0	0	0	0	0	0	0	0	0	0	0	0	0	0	0	0	0	0	0	0	0	0	0	0	0	0	0	0	0	0	0	0	0	0
SLGTKADTHDE	1172.5309	P01009	P01009	89	99	SERPINA1	Alpha-1-antitrypsin;Short peptide from AAT	yes	yes	2	0.00047675	176.48	6820100	0	0	0	0	0	0	0	571990	520590	0	0	0	0	0	0	0	0	0	0	0	0	0	0	0	0	0	0	0	0	0	0	0	0	0	0	0
GTKADTHDEIL	1198.583	P01009	P01009	91	101	SERPINA1	Alpha-1-antitrypsin;Short peptide from AAT	yes	yes	2	0.16346	100.02	0	0	0	0	0	0	0	0	0	0	0	0	0	0	0	0	0	0	0	0	0	0	0	0	0	0	0	0	0	0	0	0	0	0	0	0	0
GTKADTHDEILEGL	1497.7311	P01009	P01009	91	104	SERPINA1	Alpha-1-antitrypsin;Short peptide from AAT	yes	yes	2	0.0027687	139.31	2571000	0	0	0	0	0	0	0	0	0	0	0	0	0	0	0	0	0	0	0	0	0	0	0	0	0	0	0	0	0	0	0	0	0	0	0	0
TEIPEAQIHEGFQ	1497.71	P01009	P01009	109	121	SERPINA1	Alpha-1-antitrypsin;Short peptide from AAT	yes	yes	2	0.0008764	179.94	47022000	0	0	0	0	0	0	0	0	0	0	0	0	0	0	0	0	0	0	0	0	0	0	0	0	0	0	0	0	0	0	0	0	0	0	0	0
TEIPEAQIHEGFQEL	1739.8366	P01009	P01009	109	123	SERPINA1	Alpha-1-antitrypsin;Short peptide from AAT	yes	yes	2	2.9031E-07	215.02	150000000	0	0	0	0	0	0	0	0	0	0	0	0	0	0	0	0	0	0	0	0	0	0	0	0	0	0	0	0	0	0	0	0	0	0	0	0
TEIPEAQIHEG	1222.583	P01009	P01009	109	119	SERPINA1	Alpha-1-antitrypsin;Short peptide from AAT	yes	yes	2	5.8493E-08	223.36	26573000	0	0	0	0	0	0	0	0	0	0	0	0	0	0	0	0	0	0	0	0	0	0	0	0	0	0	0	0	0	0	0	0	0	0	0	0
TEIPEAQIHEGFQE	1626.7526	P01009	P01009	109	122	SERPINA1	Alpha-1-antitrypsin;Short peptide from AAT	yes	yes	2	2.9045E-08	226.42	132270000	0	0	0	0	0	0	0	0	0	0	0	0	0	0	0	0	0	0	0	0	0	0	0	0	0	0	0	0	0	0	0	0	0	0	0	0
PEAQIHEGFQEL	1396.6623	P01009	P01009	112	123	SERPINA1	Alpha-1-antitrypsin;Short peptide from AAT	yes	yes	2	0.0020382	184.36	6320300	0	0	0	0	0	0	0	0	0	0	0	0	0	0	0	0	0	0	0	0	0	0	0	0	0	0	0	0	0	0	0	0	0	0	0	0
LRTLNQPDSQLQLTTG	1783.9428	P01009	P01009	124	139	SERPINA1	Alpha-1-antitrypsin;Short peptide from AAT	yes	yes	2	0.00018637	177.36	22181000	0	0	0	0	0	0	0	0	0	0	0	0	0	0	0	0	0	0	0	0	0	0	0	0	0	0	0	0	0	0	0	0	0	0	0	0
LRTLNQPDSQLQLTTGNGLFL	2328.2438	P01009	P01009	124	144	SERPINA1	Alpha-1-antitrypsin;Short peptide from AAT	yes	yes	2	5.8598E-10	220.72	23855000	0	0	0	0	0	0	0	0	0	0	0	0	0	0	0	0	0	0	0	0	0	0	0	0	0	0	0	0	0	0	0	0	0	0	0	0
LRTLNQPDSQLQLT	1625.8737	P01009	P01009	124	137	SERPINA1	Alpha-1-antitrypsin;Short peptide from AAT	yes	yes	2	1.7471E-06	222.72	22060000	0	0	0	0	0	0	0	0	0	0	0	0	0	0	0	0	0	0	0	0	0	0	0	0	0	0	0	0	0	0	0	0	0	0	0	0
LRTLNQPDSQLQL	1524.826	P01009	P01009	124	136	SERPINA1	Alpha-1-antitrypsin;Short peptide from AAT	yes	yes	2	6.3206E-20	250.7	34428000	0	0	0	0	0	0	0	0	0	0	0	0	0	0	0	0	0	0	0	0	0	0	0	0	0	0	0	0	0	0	0	0	0	0	0	0
LRTLNQPDSQLQ	1411.7419	P01009	P01009	124	135	SERPINA1	Alpha-1-antitrypsin;Short peptide from AAT	yes	yes	2	5.7705E-28	252.14	159210000	0	0	0	0	0	0	0	0	0	0	0	0	0	0	0	0	0	0	0	0	0	0	0	0	0	0	0	0	0	0	0	0	0	0	0	0
LRTLNQPDSQ	1170.5993	P01009	P01009	124	133	SERPINA1	Alpha-1-antitrypsin;Short peptide from AAT	yes	yes	2	2.2338E-31	255.39	123010000	0	0	0	0	0	8917700	4202500	5294300	6423800	0	0	0	0	0	0	0	0	0	0	0	0	0	0	0	0	0	0	0	0	0	0	0	0	0	0	0
LRTLNQPDSQLQLTTGNGLF	2215.1597	P01009	P01009	124	143	SERPINA1	Alpha-1-antitrypsin;Short peptide from AAT	yes	yes	2;3	2.8037E-82	293.42	1193800000	0	0	0	0	0	82306000	61277000	49134000	75985000	0	0	0	0	0	0	0	0	0	0	0	0	0	0	0	0	0	0	0	0	0	0	0	0	0	0	0
LRTLNQPDSQLQLTTGNG	1955.0072	P01009	P01009	124	141	SERPINA1	Alpha-1-antitrypsin;Short peptide from AAT	yes	yes	2;3	7.708E-94	302.2	562040000	0	0	0	0	0	27320000	0	0	0	0	0	0	0	0	0	0	0	0	0	0	0	0	0	0	0	0	0	0	0	0	0	0	0	0	0	0
LRTLNQPDSQLQLTTGNGL	2068.0913	P01009	P01009	124	142	SERPINA1	Alpha-1-antitrypsin;Short peptide from AAT	yes	yes	2;3	5.596E-151	332.06	1000900000	0	0	0	0	0	5480200	5444700	0	4523200	0	0	0	0	0	0	0	0	0	0	0	0	0	0	0	0	0	0	0	0	0	0	0	0	0	0	0
RTLNQPDSQLQLTTGNGLF	2102.0756	P01009	P01009	125	143	SERPINA1	Alpha-1-antitrypsin;Short peptide from AAT	yes	yes	2	4.7215E-05	200	4517100	0	0	0	0	0	0	0	0	0	0	0	0	0	0	0	0	0	0	0	0	0	0	0	0	0	0	0	0	0	0	0	0	0	0	0	0
TLNQPDSQLQLTTGNG	1685.822	P01009	P01009	126	141	SERPINA1	Alpha-1-antitrypsin;Short peptide from AAT	yes	yes	2	5.8722E-29	252.42	47382000	0	0	0	0	0	0	0	0	0	0	0	0	0	0	0	0	0	0	0	0	0	0	0	0	0	0	0	0	0	0	0	0	0	0	0	0
TLNQPDSQLQLTTGNGLF	1945.9745	P01009	P01009	126	143	SERPINA1	Alpha-1-antitrypsin;Short peptide from AAT	yes	yes	2	4.294E-79	293.53	35308000	0	0	0	0	0	2981500	2739500	3002900	2984100	0	0	0	0	0	0	0	0	0	0	0	0	0	0	0	0	0	0	0	0	0	0	0	0	0	0	0
LNQPDSQLQLTTGNG	1584.7744	P01009	P01009	127	141	SERPINA1	Alpha-1-antitrypsin;Short peptide from AAT	yes	yes	2	1.3221E-109	317.44	114310000	0	0	0	0	0	0	0	0	0	0	0	0	0	0	0	0	0	0	0	0	0	0	0	0	0	0	0	0	0	0	0	0	0	0	0	0
LNQPDSQLQLTTGNGLF	1844.9268	P01009	P01009	127	143	SERPINA1	Alpha-1-antitrypsin;Short peptide from AAT	yes	yes	2	7.8043E-220	360.74	21229000	0	0	0	0	0	0	0	0	0	0	0	0	0	0	0	0	0	0	0	0	0	0	0	0	0	0	0	0	0	0	0	0	0	0	0	0
LNQPDSQLQLTTGNGL	1697.8584	P01009	P01009	127	142	SERPINA1	Alpha-1-antitrypsin;Short peptide from AAT	yes	yes	2	0	429.43	40136000	0	0	0	0	0	0	0	0	0	0	0	0	0	0	0	0	0	0	0	0	0	0	0	0	0	0	0	0	0	0	0	0	0	0	0	0
NQPDSQLQLTTGNG	1471.6903	P01009	P01009	128	141	SERPINA1	Alpha-1-antitrypsin;Short peptide from AAT	yes	yes	2	3.6137E-148	329.73	29615000	0	0	0	0	0	0	0	0	0	0	0	0	0	0	0	0	0	0	0	0	0	0	0	0	0	0	0	0	0	0	0	0	0	0	0	0
NQPDSQLQLTTGNGL	1584.7744	P01009	P01009	128	142	SERPINA1	Alpha-1-antitrypsin;Short peptide from AAT	yes	yes	2	4.7867E-148	332.53	6883900	0	0	0	0	0	0	0	0	0	0	0	0	0	0	0	0	0	0	0	0	0	0	0	0	0	0	0	0	0	0	0	0	0	0	0	0
NQPDSQLQLTTGNGLF	1731.8428	P01009	P01009	128	143	SERPINA1	Alpha-1-antitrypsin;Short peptide from AAT	yes	yes	2	0	412.13	13550000	0	0	0	0	0	0	0	0	2025900	0	0	0	0	0	0	0	0	0	0	0	0	0	0	0	0	0	0	0	0	0	0	0	0	0	0	0
QPDSQLQLTTGNGL	1470.7314	P01009	P01009	129	142	SERPINA1	Alpha-1-antitrypsin;Short peptide from AAT	yes	yes	2	8.2449E-28	255.52	2194500	0	0	0	0	0	0	0	0	0	0	0	0	0	0	0	0	0	0	0	0	0	0	0	0	0	0	0	0	0	0	0	0	0	0	0	0
TGNGLFLSEGLKLVDK	1689.9301	P01009	P01009	138	153	SERPINA1	Alpha-1-antitrypsin;Short peptide from AAT	yes	yes	2;3	0.006049	137.39	3482400	0	0	0	0	0	0	0	0	0	0	0	0	0	0	0	0	0	0	0	0	0	0	0	0	0	0	0	0	0	0	0	0	0	0	0	0
TGNGLFLSEGLK	1234.6558	P01009	P01009	138	149	SERPINA1	Alpha-1-antitrypsin;Short peptide from AAT	yes	yes	2	1.421E-07	226.33	6888500	0	0	0	0	0	0	0	0	0	0	0	0	0	0	0	0	0	0	0	0	0	0	0	0	0	0	0	0	0	0	0	0	0	0	0	0
LSEGLKL	758.4538	P01009	P01009	144	150	SERPINA1	Alpha-1-antitrypsin;Short peptide from AAT	yes	yes	2	0.0051199	164.1	54633000	0	0	0	0	0	0	0	0	0	0	0	0	0	0	0	0	0	0	0	0	0	0	0	0	0	0	0	0	0	0	0	0	0	0	0	0
LSEGLKLVDKFLED	1604.8661	P01009	P01009	144	157	SERPINA1	Alpha-1-antitrypsin;Short peptide from AAT	yes	yes	2;3	0.0003849	177.83	22430000	0	0	0	0	0	0	0	0	0	0	0	0	0	0	0	0	0	0	0	0	0	0	0	0	0	0	0	0	0	0	0	0	0	0	0	0
LSEGLKLVDKF	1247.7125	P01009	P01009	144	154	SERPINA1	Alpha-1-antitrypsin;Short peptide from AAT	yes	yes	2;3	0.0010678	183.72	95071000	0	0	0	0	0	0	0	0	0	0	0	0	0	0	0	0	0	0	0	0	0	0	0	0	0	0	0	0	0	0	0	0	0	0	0	0
LSEGLKLVDK	1100.6441	P01009	P01009	144	153	SERPINA1	Alpha-1-antitrypsin;Short peptide from AAT	yes	yes	2	3.6806E-06	218.94	190940000	0	0	0	0	0	0	0	0	0	0	0	0	0	0	0	0	0	0	0	0	0	0	0	0	0	0	0	0	0	0	0	0	0	0	0	0
LSEGLKLVDKFLEDVK	1832.0295	P01009	P01009	144	159	SERPINA1	Alpha-1-antitrypsin;Short peptide from AAT	yes	yes	2;3	2.7547E-11	231.69	48063000	0	0	0	0	0	1594700	0	3797300	0	0	0	0	0	0	0	0	0	0	0	0	0	0	0	0	0	0	0	0	0	0	0	0	0	0	0	0
LSEGLKLVDKFLEDVKKL	2073.2085	P01009	P01009	144	161	SERPINA1	Alpha-1-antitrypsin;Short peptide from AAT	yes	yes	3;4	2.3073E-18	234.04	80505000	0	0	0	0	0	12545000	4555400	0	31508000	0	0	0	0	0	0	0	0	0	0	0	0	0	0	0	0	0	0	0	0	0	0	0	0	0	0	0
LSEGLKLVDKFLEDVKK	1960.1245	P01009	P01009	144	160	SERPINA1	Alpha-1-antitrypsin;Short peptide from AAT	yes	yes	2;3;4	1.7769E-148	327.94	86066000	0	0	0	0	0	22309000	3963400	1827700	2385600	0	0	0	0	0	0	0	0	0	0	0	0	0	0	0	0	0	0	0	0	0	0	0	0	0	0	0
SEGLKLVDKFLEDVK	1718.9455	P01009	P01009	145	159	SERPINA1	Alpha-1-antitrypsin;Short peptide from AAT	yes	yes	3	0.0015342	152.11	45405000	0	0	0	0	0	0	0	0	0	0	0	0	0	0	0	0	0	0	0	0	0	0	0	0	0	0	0	0	0	0	0	0	0	0	0	0
SEGLKLVDKFLED	1491.7821	P01009	P01009	145	157	SERPINA1	Alpha-1-antitrypsin;Short peptide from AAT	yes	yes	2;3	0.00083784	174.23	22916000	0	0	0	0	0	0	0	0	0	0	0	0	0	0	0	0	0	0	0	0	0	0	0	0	0	0	0	0	0	0	0	0	0	0	0	0
SEGLKLVDK	987.56006	P01009	P01009	145	153	SERPINA1	Alpha-1-antitrypsin;Short peptide from AAT	yes	yes	2	1.6137E-06	199.89	250210000	0	0	0	0	0	0	0	0	0	0	0	0	0	0	0	0	0	0	0	0	0	0	0	0	0	0	0	0	0	0	0	0	0	0	0	0
SEGLKLVDKFLEDVKKL	1960.1245	P01009	P01009	145	161	SERPINA1	Alpha-1-antitrypsin;Short peptide from AAT	yes	yes	2;3;4	7.3415E-18	233.14	309170000	0	0	0	0	0	19533000	30880000	47434000	14068000	0	0	0	0	0	0	0	0	32354	0	0	0	0	0	0	0	0	0	0	0	0	0	0	0	0	0	0
SEGLKLVDKFLEDVKK	1847.0404	P01009	P01009	145	160	SERPINA1	Alpha-1-antitrypsin;Short peptide from AAT	yes	yes	3;4	8.2745E-25	241.39	205730000	0	0	0	0	0	4075200	0	0	0	0	0	0	0	0	0	0	0	0	0	0	0	0	0	0	0	0	0	0	0	0	0	0	0	0	0	0
SEGLKLVDKF	1134.6285	P01009	P01009	145	154	SERPINA1	Alpha-1-antitrypsin;Short peptide from AAT	yes	yes	2	1.8218E-31	256.47	142690000	0	0	0	0	0	0	0	0	0	0	0	0	0	0	0	0	0	0	0	0	0	0	0	0	0	0	0	0	0	0	0	0	0	0	0	0
SEGLKLVDKFLE	1376.7551	P01009	P01009	145	156	SERPINA1	Alpha-1-antitrypsin;Short peptide from AAT	yes	yes	2	0.39724	69.672	0	0	0	0	0	0	0	0	0	0	0	0	0	0	0	0	0	0	0	0	0	0	0	0	0	0	0	0	0	0	0	0	0	0	0	0	0
SEGLKLVDKFL	1247.7125	P01009	P01009	145	155	SERPINA1	Alpha-1-antitrypsin;Short peptide from AAT	yes	yes	2	0.22759	93.556	0	0	0	0	0	0	0	0	0	0	0	0	0	0	0	0	0	0	0	0	0	0	0	0	0	0	0	0	0	0	0	0	0	0	0	0	0
EGLKLVDK	900.52803	P01009	P01009	146	153	SERPINA1	Alpha-1-antitrypsin;Short peptide from AAT	yes	yes	2	0.051804	137.9	22918000	0	0	0	0	0	0	0	0	0	0	0	0	0	0	0	0	0	0	0	0	0	0	0	0	0	0	0	0	0	0	0	0	0	0	0	0
EGLKLVDKF	1047.5964	P01009	P01009	146	154	SERPINA1	Alpha-1-antitrypsin;Short peptide from AAT	yes	yes	2	0.015536	139.97	9734300	0	0	0	0	0	0	0	0	0	0	0	0	0	0	0	0	0	0	0	0	0	0	0	0	0	0	0	0	0	0	0	0	0	0	0	0
EGLKLVDKFLEDVKK	1760.0084	P01009	P01009	146	160	SERPINA1	Alpha-1-antitrypsin;Short peptide from AAT	yes	yes	3	0.00042438	169.17	9807600	0	0	0	0	0	0	0	0	0	0	0	0	0	0	0	0	0	0	0	0	0	0	0	0	0	0	0	0	0	0	0	0	0	0	0	0
EGLKLVDKFLEDVKKL	1873.0925	P01009	P01009	146	161	SERPINA1	Alpha-1-antitrypsin;Short peptide from AAT	yes	yes	3	4.8637E-06	190.57	22383000	0	0	0	0	0	3049700	3306600	3311600	3452000	0	0	0	0	0	0	0	0	0	0	0	0	0	0	0	0	0	0	0	0	0	0	0	0	0	0	0
GLKLVDK	771.48544	P01009	P01009	147	153	SERPINA1	Alpha-1-antitrypsin;Short peptide from AAT	yes	yes	2	0.077346	143.85	0	0	0	0	0	0	0	0	0	0	0	0	0	0	0	0	0	0	0	0	0	0	0	0	0	0	0	0	0	0	0	0	0	0	0	0	0
LVDKFLEDVKKL	1445.8494	P01009	P01009	150	161	SERPINA1	Alpha-1-antitrypsin;Short peptide from AAT	yes	yes	2;3	0.00094721	204.56	131450000	0	0	0	0	0	0	0	0	0	0	0	0	0	0	0	0	0	0	0	0	0	0	0	0	0	0	0	0	0	0	0	0	0	0	0	0
LVDKFLEDVKK	1332.7653	P01009	P01009	150	160	SERPINA1	Alpha-1-antitrypsin;Short peptide from AAT	yes	yes	2;3	2.7924E-05	220.82	149120000	0	0	0	0	0	0	0	0	0	0	0	0	0	0	0	0	0	0	0	0	0	0	0	0	0	0	0	0	0	0	0	0	0	0	0	0
LVDKFLEDVKKLYHSEA	2033.0833	P01009	P01009	150	166	SERPINA1	Alpha-1-antitrypsin;Short peptide from AAT	yes	yes	3	0.060042	99.711	6571800	0	0	0	0	0	6571800	0	0	0	0	0	0	0	0	0	0	0	0	0	0	0	0	0	0	0	0	0	0	0	0	0	0	0	0	0	0
VDKFLEDVKKLYH	1632.8875	P01009	P01009	151	163	SERPINA1	Alpha-1-antitrypsin;Short peptide from AAT	yes	yes	3	0.053327	107.06	18915000	0	0	0	0	0	0	0	0	0	0	0	0	0	0	0	0	0	0	0	0	0	0	0	0	0	0	0	0	0	0	0	0	0	0	0	0
VDKFLEDVKKLY	1495.8286	P01009	P01009	151	162	SERPINA1	Alpha-1-antitrypsin;Short peptide from AAT	yes	yes	3	0.0017548	169.82	2685100	0	0	0	0	0	0	0	0	0	0	0	0	0	0	0	0	0	0	0	0	0	0	0	0	0	0	0	0	0	0	0	0	0	0	0	0
VDKFLEDVKKL	1332.7653	P01009	P01009	151	161	SERPINA1	Alpha-1-antitrypsin;Short peptide from AAT	yes	yes	2;3	0.0010731	184.24	38175000	0	0	0	0	0	0	0	0	0	0	0	0	0	0	0	0	0	0	0	0	0	0	0	0	0	0	0	0	0	0	0	0	0	0	0	0
VDKFLEDVKKLYHSEA	1919.9993	P01009	P01009	151	166	SERPINA1	Alpha-1-antitrypsin;Short peptide from AAT	yes	yes	2;3	1.6255E-12	193.28	16018000	0	0	0	0	0	0	0	0	0	0	0	0	0	0	0	0	0	0	0	0	0	0	0	0	0	0	0	0	0	0	0	0	0	0	0	0
VDKFLEDVKK	1219.6812	P01009	P01009	151	160	SERPINA1	Alpha-1-antitrypsin;Short peptide from AAT	yes	yes	2;3	6.5727E-05	206.73	90803000	0	0	0	0	0	0	0	0	0	0	0	0	0	0	0	0	0	0	0	0	0	0	0	0	0	0	0	0	0	0	0	0	0	0	0	0
FLEDVKK	877.49092	P01009	P01009	154	160	SERPINA1	Alpha-1-antitrypsin;Short peptide from AAT	yes	yes	2	2.6906E-14	200.96	41893000	0	0	0	0	0	0	0	0	0	0	0	0	0	0	0	0	0	0	0	0	0	0	0	0	0	0	0	0	0	0	0	0	0	0	0	0
LEDVKKL	843.50657	P01009	P01009	155	161	SERPINA1	Alpha-1-antitrypsin;Short peptide from AAT	yes	yes	2	0.029422	134.06	172430000	0	0	0	0	0	0	0	0	0	0	0	0	0	0	0	0	0	0	0	0	0	0	0	0	0	0	0	0	0	0	0	0	0	0	0	0
LEDVKKLYHSEA	1430.7405	P01009	P01009	155	166	SERPINA1	Alpha-1-antitrypsin;Short peptide from AAT	yes	yes	2;3	0.0030607	210.64	29689000	0	0	0	0	0	0	0	0	0	0	0	0	0	0	0	0	0	0	0	0	0	0	0	0	0	0	0	0	0	0	0	0	0	0	0	0
EDVKKLYHSEA	1317.6565	P01009	P01009	156	166	SERPINA1	Alpha-1-antitrypsin;Short peptide from AAT	yes	yes	2;3	6.2168E-20	243.03	16327000	0	0	0	0	0	0	4195900	8928100	0	0	0	0	0	0	0	0	0	0	0	0	0	0	0	0	0	0	0	0	0	0	0	0	0	0	0	0
VKKLYHSE	1002.5498	P01009	P01009	158	165	SERPINA1	Alpha-1-antitrypsin;Short peptide from AAT	yes	yes	2	0.051863	137.18	215750	0	0	0	0	0	0	0	215750	0	0	0	0	0	0	0	0	0	0	0	0	0	0	0	0	0	0	0	0	0	0	0	0	0	0	0	0
VKKLYHSEA	1073.5869	P01009	P01009	158	166	SERPINA1	Alpha-1-antitrypsin;Short peptide from AAT	yes	yes	2	1.5952E-06	186.3	10681000	0	0	0	0	0	0	1735600	1927000	2189800	0	0	0	0	0	0	0	0	0	0	0	0	0	0	0	0	0	0	0	0	0	0	0	0	0	0	0
TVNFGDTEEAKKQ	1465.7049	P01009	P01009	168	180	SERPINA1	Alpha-1-antitrypsin;Short peptide from AAT	yes	yes	2	0.041193	116.03	0	0	0	0	0	0	0	0	0	0	0	0	0	0	0	0	0	0	0	0	0	0	0	0	0	0	0	0	0	0	0	0	0	0	0	0	0
TVNFGDTEEAKKQIND	1807.8588	P01009	P01009	168	183	SERPINA1	Alpha-1-antitrypsin;Short peptide from AAT	yes	yes	2;3	2.962E-15	239.38	28616000	0	0	0	0	0	0	0	0	0	0	0	0	0	0	0	0	0	0	0	0	0	0	0	0	0	0	0	0	0	0	0	0	0	0	0	0
TVNFGDTEEAKKQIN	1692.8319	P01009	P01009	168	182	SERPINA1	Alpha-1-antitrypsin;Short peptide from AAT	yes	yes	2;3	3.8474E-39	269.44	181960000	0	0	0	0	0	0	0	0	0	0	0	0	0	0	0	0	0	0	0	0	0	0	0	0	0	0	0	0	0	0	0	0	0	0	0	0
VNFGDTEEAKKQIN	1591.7842	P01009	P01009	169	182	SERPINA1	Alpha-1-antitrypsin;Short peptide from AAT	yes	yes	2;3	2.4654E-08	227.36	70097000	0	0	0	0	0	0	0	0	0	0	0	0	0	0	0	0	0	0	0	0	0	0	0	0	0	0	0	0	0	0	0	0	0	0	0	0
NFGDTEEAKKQIN	1492.7158	P01009	P01009	170	182	SERPINA1	Alpha-1-antitrypsin;Short peptide from AAT	yes	yes	2	1.4335E-27	254.07	86226000	0	0	0	0	0	0	0	0	0	0	0	0	0	0	0	0	0	0	0	0	0	0	0	0	0	0	0	0	0	0	0	0	0	0	0	0
FGDTEEAKKQINDY	1656.7631	P01009	P01009	171	184	SERPINA1	Alpha-1-antitrypsin;Short peptide from AAT	yes	yes	3	0.018615	116.71	7693500	0	0	0	0	0	0	0	0	0	0	0	0	0	0	0	0	0	0	0	0	0	0	0	0	0	0	0	0	0	0	0	0	0	0	0	0
FGDTEEAKKQIND	1493.6998	P01009	P01009	171	183	SERPINA1	Alpha-1-antitrypsin;Short peptide from AAT	yes	yes	3	0.031209	121.02	0	0	0	0	0	0	0	0	0	0	0	0	0	0	0	0	0	0	0	0	0	0	0	0	0	0	0	0	0	0	0	0	0	0	0	0	0
FGDTEEAKKQ	1151.5459	P01009	P01009	171	180	SERPINA1	Alpha-1-antitrypsin;Short peptide from AAT	yes	yes	2;3	0.00070574	200.86	6387800	0	0	0	0	0	0	0	0	0	0	0	0	0	0	0	0	0	0	0	0	0	0	0	0	0	0	0	0	0	0	0	0	0	0	0	0
FGDTEEAKKQIN	1378.6729	P01009	P01009	171	182	SERPINA1	Alpha-1-antitrypsin;Short peptide from AAT	yes	yes	2;3	0.00099903	206.43	78845000	0	0	0	0	0	0	0	0	0	0	0	0	0	0	0	0	0	0	0	0	0	0	0	0	0	0	0	0	0	0	0	0	0	0	0	0
FGDTEEAKKQINDYVEKGTQGKIVD	2811.3927	P01009	P01009	171	195	SERPINA1	Alpha-1-antitrypsin;Short peptide from AAT	yes	yes	3;4	1.7929E-09	221.05	493000000	0	0	0	0	0	0	0	0	0	0	0	0	0	0	0	0	0	0	0	0	0	0	0	0	0	0	0	0	0	0	0	0	0	0	0	0
GDTEEAKKQIN	1231.6044	P01009	P01009	172	182	SERPINA1	Alpha-1-antitrypsin;Short peptide from AAT	yes	yes	2	0.0031758	143.7	52957000	0	0	0	0	0	0	0	0	0	0	0	0	0	0	0	0	0	0	0	0	0	0	0	0	0	0	0	0	0	0	0	0	0	0	0	0
GDTEEAKKQINDYVEKGTQGKIVDL	2777.4083	P01009	P01009	172	196	SERPINA1	Alpha-1-antitrypsin;Short peptide from AAT	yes	yes	3	0.00033393	158.53	85787000	0	0	0	0	0	0	0	0	0	0	0	0	0	0	0	0	0	0	0	0	0	0	0	0	0	0	0	0	0	0	0	0	0	0	0	0
GDTEEAKKQINDYVEKGTQGKIVD	2664.3243	P01009	P01009	172	195	SERPINA1	Alpha-1-antitrypsin;Short peptide from AAT	yes	yes	3	0.0003341	169.62	28622000	0	0	0	0	0	0	0	0	0	0	0	0	0	0	0	0	0	0	0	0	0	0	0	0	0	0	0	0	0	0	0	0	0	0	0	0
DTEEAKKQIN	1174.583	P01009	P01009	173	182	SERPINA1	Alpha-1-antitrypsin;Short peptide from AAT	yes	yes	2	8.3903E-05	170.3	3294400	0	0	0	0	0	0	0	0	0	0	0	0	0	0	0	0	0	0	0	0	0	0	0	0	0	0	0	0	0	0	0	0	0	0	0	0
DTEEAKKQINDYVEKGTQGKIVD	2607.3028	P01009	P01009	173	195	SERPINA1	Alpha-1-antitrypsin;Short peptide from AAT	yes	yes	4	0.097402	98.391	11359000	0	0	0	0	0	0	0	0	0	0	0	0	0	0	0	0	0	0	0	0	0	0	0	0	0	0	0	0	0	0	0	0	0	0	0	0
DTEEAKKQINDYVEKGTQGKIVDL	2720.3869	P01009	P01009	173	196	SERPINA1	Alpha-1-antitrypsin;Short peptide from AAT	yes	yes	4	0.097206	98.727	38240000	0	0	0	0	0	0	0	0	0	0	0	0	0	0	0	0	0	0	0	0	0	0	0	0	0	0	0	0	0	0	0	0	0	0	0	0
TEEAKKQIN	1059.556	P01009	P01009	174	182	SERPINA1	Alpha-1-antitrypsin;Short peptide from AAT	yes	yes	2	0.014707	151.04	4839400	0	0	0	0	0	0	0	0	0	0	0	0	0	0	0	0	0	0	0	0	0	0	0	0	0	0	0	0	0	0	0	0	0	0	0	0
DYVEKGTQGKIVDLVKELDRDTVF	2766.444	P01009	P01009	183	206	SERPINA1	Alpha-1-antitrypsin;Short peptide from AAT	yes	yes	3	0.00078773	172.81	1962300	0	0	0	0	0	0	0	0	0	0	0	0	0	0	0	0	0	0	0	0	0	0	0	0	0	0	0	0	0	0	0	0	0	0	0	0
DYVEKGTQGKIVDLVKELDRDT	2520.3071	P01009	P01009	183	204	SERPINA1	Alpha-1-antitrypsin;Short peptide from AAT	yes	yes	3;4	0.00071601	178.1	12404000	0	0	0	0	0	0	0	0	0	0	0	0	0	0	0	0	0	0	0	0	0	0	0	0	0	0	0	0	0	0	0	0	0	0	0	0
DYVEKGTQGKIVDL	1563.8144	P01009	P01009	183	196	SERPINA1	Alpha-1-antitrypsin;Short peptide from AAT	yes	yes	2	0.00030315	181.31	13127000	0	0	0	0	0	0	0	0	0	0	0	0	0	0	0	0	0	0	0	0	0	0	0	0	0	0	0	0	0	0	0	0	0	0	0	0
DYVEKGTQ	938.43453	P01009	P01009	183	190	SERPINA1	Alpha-1-antitrypsin;Short peptide from AAT	yes	yes	1	5.5821E-08	190.52	46851000	0	0	0	0	0	0	0	0	0	0	0	0	0	0	0	0	0	0	0	0	0	0	0	0	0	0	0	0	0	0	0	0	0	0	0	0
DYVEKGTQGKIVDLVKELDRDTV	2619.3756	P01009	P01009	183	205	SERPINA1	Alpha-1-antitrypsin;Short peptide from AAT	yes	yes	3;4	0.0004408	196.36	8926500	0	0	0	0	0	0	0	0	0	0	0	0	0	0	0	0	0	0	0	0	0	0	0	0	0	0	0	0	0	0	0	0	0	0	0	0
DYVEKGTQGKIVDLVKEL	2033.1045	P01009	P01009	183	200	SERPINA1	Alpha-1-antitrypsin;Short peptide from AAT	yes	yes	3	2.0413E-08	204.07	5746100	0	0	0	0	0	0	0	0	0	0	0	0	0	0	0	0	0	0	0	0	0	0	0	0	0	0	0	0	0	0	0	0	0	0	0	0
VEKGTQGKIVDLVKELDRDT	2242.2169	P01009	P01009	185	204	SERPINA1	Alpha-1-antitrypsin;Short peptide from AAT	yes	yes	4	0.044529	110.61	2320700	0	0	0	0	0	0	0	0	0	0	0	0	0	0	0	0	0	0	0	0	0	0	0	0	0	0	0	0	0	0	0	0	0	0	0	0
GKIVDLVKELDRD	1498.8355	P01009	P01009	191	203	SERPINA1	Alpha-1-antitrypsin;Short peptide from AAT	yes	yes	3	0.041214	110.51	2063200	0	0	0	0	0	0	0	0	0	0	0	0	0	0	0	0	0	0	0	0	0	0	0	0	0	0	0	0	0	0	0	0	0	0	0	0
GKIVDLVKELD	1227.7075	P01009	P01009	191	201	SERPINA1	Alpha-1-antitrypsin;Short peptide from AAT	yes	yes	2	0.0099781	141.91	9804800	0	0	0	0	0	0	0	0	0	0	0	0	0	0	0	0	0	0	0	0	0	0	0	0	0	0	0	0	0	0	0	0	0	0	0	0
GKIVDLVKEL	1112.6805	P01009	P01009	191	200	SERPINA1	Alpha-1-antitrypsin;Short peptide from AAT	yes	yes	2	0.00035115	202.2	12702000	0	0	0	0	0	0	0	0	0	0	0	0	0	0	0	0	0	0	0	0	0	0	0	0	0	0	0	0	0	0	0	0	0	0	0	0
GKIVDLVKELDRDT	1599.8832	P01009	P01009	191	204	SERPINA1	Alpha-1-antitrypsin;Short peptide from AAT	yes	yes	2;3	4.2282E-20	250.69	155680000	0	0	0	0	0	0	0	0	0	0	0	0	0	0	0	0	0	0	0	0	0	0	0	0	0	0	0	0	0	0	0	0	0	0	0	0
GKIVDLVKELDRDTVF	1846.02	P01009	P01009	191	206	SERPINA1	Alpha-1-antitrypsin;Short peptide from AAT	yes	yes	2;3	1.7671E-39	269.14	15286000	0	0	0	0	0	0	0	0	0	0	0	0	0	0	0	0	0	0	0	0	0	0	0	0	0	0	0	0	0	0	0	0	0	0	0	0
GKIVDLVKELDRDTV	1698.9516	P01009	P01009	191	205	SERPINA1	Alpha-1-antitrypsin;Short peptide from AAT	yes	yes	2;3	1.214E-76	291.22	258590000	0	0	0	0	0	0	0	0	0	0	0	0	0	0	0	0	0	0	0	0	0	0	0	0	0	0	0	0	0	0	0	0	0	0	0	0
IVDLVKELDRDT	1414.7668	P01009	P01009	193	204	SERPINA1	Alpha-1-antitrypsin;Short peptide from AAT	yes	yes	2;3	6.0968E-05	221.59	3971600	0	0	0	0	0	0	0	0	0	0	0	0	0	0	0	0	0	0	0	0	0	0	0	0	0	0	0	0	0	0	0	0	0	0	0	0
IVDLVKELDRDTV	1513.8352	P01009	P01009	193	205	SERPINA1	Alpha-1-antitrypsin;Short peptide from AAT	yes	yes	2;3	7.3962E-08	226.33	21537000	0	0	0	0	0	0	0	0	0	0	0	0	0	0	0	0	0	0	0	0	0	0	0	0	0	0	0	0	0	0	0	0	0	0	0	0
VDLVKELDRDTV	1400.7511	P01009	P01009	194	205	SERPINA1	Alpha-1-antitrypsin;Short peptide from AAT	yes	yes	2	4.7965E-05	211.86	0	0	0	0	0	0	0	0	0	0	0	0	0	0	0	0	0	0	0	0	0	0	0	0	0	0	0	0	0	0	0	0	0	0	0	0	0
DLVKELDRD	1101.5666	P01009	P01009	195	203	SERPINA1	Alpha-1-antitrypsin;Short peptide from AAT	yes	yes	2	0.014905	138.4	921040	0	0	0	0	0	0	0	0	0	0	0	0	0	0	0	0	0	0	0	0	0	0	0	0	0	0	0	0	0	0	0	0	0	0	0	0
DLVKELDRDT	1202.6143	P01009	P01009	195	204	SERPINA1	Alpha-1-antitrypsin;Short peptide from AAT	yes	yes	2	0.00086099	157.99	48711000	0	0	0	0	0	0	0	0	0	0	0	0	0	0	0	0	0	0	0	0	0	0	0	0	0	0	0	0	0	0	0	0	0	0	0	0
DLVKELDRDTVF	1448.7511	P01009	P01009	195	206	SERPINA1	Alpha-1-antitrypsin;Short peptide from AAT	yes	yes	2	0.0032761	158.08	27228000	0	0	0	0	0	0	0	0	0	0	0	0	0	0	0	0	0	0	0	0	0	0	0	0	0	0	0	0	0	0	0	0	0	0	0	0
DLVKELDRDTV	1301.6827	P01009	P01009	195	205	SERPINA1	Alpha-1-antitrypsin;Short peptide from AAT	yes	yes	2	3.3981E-08	227.27	168380000	0	0	0	0	0	0	0	0	0	0	0	0	0	0	0	0	0	0	0	0	0	0	0	0	0	0	0	0	0	0	0	0	0	0	0	0
LVKELDRDTV	1186.6558	P01009	P01009	196	205	SERPINA1	Alpha-1-antitrypsin;Short peptide from AAT	yes	yes	2	0.0107	144.65	2358200	0	0	0	0	0	0	0	0	0	0	0	0	0	0	0	0	0	0	0	0	0	0	0	0	0	0	0	0	0	0	0	0	0	0	0	0
LVKELDRDT	1087.5873	P01009	P01009	196	204	SERPINA1	Alpha-1-antitrypsin;Short peptide from AAT	yes	yes	2	0.0089397	161.27	25252000	0	0	0	0	0	0	5765600	7399200	8935600	0	0	0	0	0	0	0	0	0	0	0	0	0	0	0	0	0	0	0	0	0	0	0	0	0	0	0
VKELDRDTVFA	1291.6772	P01009	P01009	197	207	SERPINA1	Alpha-1-antitrypsin;Short peptide from AAT	yes	yes	2	0.024338	128.51	13123000	0	0	0	0	0	0	0	0	0	0	0	0	0	0	0	0	0	0	0	0	0	0	0	0	0	0	0	0	0	0	0	0	0	0	0	0
VKELDRDTVF	1220.6401	P01009	P01009	197	206	SERPINA1	Alpha-1-antitrypsin;Short peptide from AAT	yes	yes	2	0.013395	139.38	24584000	0	0	0	0	0	0	579560	0	0	0	0	0	0	0	0	0	0	0	0	0	0	0	0	0	0	0	0	0	0	0	0	0	0	0	0	0
VKELDRDTV	1073.5717	P01009	P01009	197	205	SERPINA1	Alpha-1-antitrypsin;Short peptide from AAT	yes	yes	1;2	0.00012195	175.91	102570000	0	0	0	0	0	12518000	23579000	20273000	17700000	0	0	0	0	0	0	0	0	0	0	0	0	0	0	0	0	0	0	0	0	0	0	0	0	0	0	0
ELDRDTV	846.40831	P01009	P01009	199	205	SERPINA1	Alpha-1-antitrypsin;Short peptide from AAT	yes	yes	2	0.0015666	168.74	8658200	0	0	0	0	0	0	0	0	0	0	0	0	0	0	0	0	0	0	0	0	0	0	0	0	0	0	0	0	0	0	0	0	0	0	0	0
KGKWERPFEVKDTEEEDF	2268.0699	P01009	P01009	215	232	SERPINA1	Alpha-1-antitrypsin;Short peptide from AAT	yes	yes	3	0.080896	112.67	9485700	0	0	0	0	0	1987000	0	0	0	0	0	0	0	0	0	0	0	0	0	0	0	0	0	0	0	0	0	0	0	0	0	0	0	0	0	0
KGKWERPFEVKDTEEED	2121.0015	P01009	P01009	215	231	SERPINA1	Alpha-1-antitrypsin;Short peptide from AAT	yes	yes	2;3	1.5871E-08	203.88	78245000	0	0	0	0	0	0	0	0	0	0	0	0	0	0	0	0	0	0	0	0	0	0	0	0	0	0	0	0	0	0	0	0	0	0	0	0
WERPFEVKDTEEED	1807.7901	P01009	P01009	218	231	SERPINA1	Alpha-1-antitrypsin;Short peptide from AAT	yes	yes	2	0.032289	122.18	2997300	0	0	0	0	0	0	0	0	0	0	0	0	0	0	0	0	0	0	0	0	0	0	0	0	0	0	0	0	0	0	0	0	0	0	0	0
FEVKDTEEEDF	1386.5827	P01009	P01009	222	232	SERPINA1	Alpha-1-antitrypsin;Short peptide from AAT	yes	yes	2	0.00067212	212.21	3152000	0	0	0	0	0	0	0	0	0	0	0	0	0	0	0	0	0	0	0	0	0	0	0	0	0	0	0	0	0	0	0	0	0	0	0	0
EVKDTEEEDFHVD	1590.6686	P01009	P01009	223	235	SERPINA1	Alpha-1-antitrypsin;Short peptide from AAT	yes	yes	2	9.7311E-28	256.38	1002100	0	0	0	0	0	0	0	0	0	0	0	0	0	0	0	0	0	0	0	0	0	0	0	0	0	0	0	0	0	0	0	0	0	0	0	0
VKDTEEEDF	1110.4717	P01009	P01009	224	232	SERPINA1	Alpha-1-antitrypsin;Short peptide from AAT	yes	yes	2	0.088437	121.05	3026400	0	0	0	0	0	0	0	0	0	0	0	0	0	0	0	0	0	0	0	0	0	0	0	0	0	0	0	0	0	0	0	0	0	0	0	0
KDTEEEDFHVDQV	1589.6845	P01009	P01009	225	237	SERPINA1	Alpha-1-antitrypsin;Short peptide from AAT	yes	yes	2	4.5065E-56	266.93	337190	0	0	0	0	0	0	0	0	0	0	0	0	0	0	0	0	0	0	0	0	0	0	0	0	0	0	0	0	0	0	0	0	0	0	0	0
DTEEEDFHVD	1234.4626	P01009	P01009	226	235	SERPINA1	Alpha-1-antitrypsin;Short peptide from AAT	yes	yes	2	2.7057E-22	243.74	23753000	0	0	0	0	0	0	0	0	0	0	0	0	0	0	0	0	0	0	0	0	0	0	0	0	0	0	0	0	0	0	0	0	0	0	0	0
DTEEEDFHVDQVT	1562.6373	P01009	P01009	226	238	SERPINA1	Alpha-1-antitrypsin;Short peptide from AAT	yes	yes	2	1.0983E-49	275.63	43687000	0	0	0	0	0	0	0	0	0	0	0	0	0	0	0	0	0	0	0	0	0	0	0	0	0	0	0	0	0	0	0	0	0	0	0	0
TEEEDFHVDQVT	1447.6103	P01009	P01009	227	238	SERPINA1	Alpha-1-antitrypsin;Short peptide from AAT	yes	yes	2	0.0053863	197.21	2471000	0	0	0	0	0	0	0	0	0	0	0	0	0	0	0	0	0	0	0	0	0	0	0	0	0	0	0	0	0	0	0	0	0	0	0	0
TEEEDFHVD	1119.4356	P01009	P01009	227	235	SERPINA1	Alpha-1-antitrypsin;Short peptide from AAT	yes	yes	2	3.4073E-35	255.21	6117800	0	0	0	0	0	0	0	0	0	0	0	0	0	0	0	0	0	0	0	0	0	0	0	0	0	0	0	0	0	0	0	0	0	0	0	0
FHVDQVTTVKVPMMK	1758.9161	P01009	P01009	232	246	SERPINA1	Alpha-1-antitrypsin;Short peptide from AAT	yes	yes	3	1.1651E-06	195.71	17221000	0	0	0	0	0	0	0	0	0	0	0	0	0	0	0	0	0	0	0	0	0	0	0	0	0	0	0	0	0	0	0	0	0	0	0	0
FHVDQVTTVKVPMMKR	1915.0172	P01009	P01009	232	247	SERPINA1	Alpha-1-antitrypsin;Short peptide from AAT	yes	yes	4	0.080564	93.228	3462200	0	0	0	0	0	0	0	0	0	0	0	0	0	0	0	0	0	0	0	0	0	0	0	0	0	0	0	0	0	0	0	0	0	0	0	0
HVDQVTT	798.38718	P01009	P01009	233	239	SERPINA1	Alpha-1-antitrypsin;Short peptide from AAT	yes	yes	1	0.031522	148.21	348940	0	0	0	0	0	0	204720	144230	0	0	0	0	0	0	0	0	0	0	0	0	0	0	0	0	0	0	0	0	0	0	0	0	0	0	0	0
HVDQVTTVKVPMMKR	1767.9488	P01009	P01009	233	247	SERPINA1	Alpha-1-antitrypsin;Short peptide from AAT	yes	yes	3;4	0.00014782	174.46	101500000	0	0	0	0	0	0	0	0	0	0	0	0	0	0	0	0	0	0	0	0	0	0	0	0	0	0	0	0	0	0	0	0	0	0	0	0
HVDQVTTVKVPMMKRLG	1938.0543	P01009	P01009	233	249	SERPINA1	Alpha-1-antitrypsin;Short peptide from AAT	yes	yes	3	0.00019265	178.68	1700000	0	0	0	0	0	0	0	0	0	0	0	0	0	0	0	0	0	0	0	0	0	0	0	0	0	0	0	0	0	0	0	0	0	0	0	0
HVDQVTTVKVPMMK	1611.8477	P01009	P01009	233	246	SERPINA1	Alpha-1-antitrypsin;Short peptide from AAT	yes	yes	3	0.00020364	186.51	6142600	0	0	0	0	0	0	0	0	0	0	0	0	0	0	0	0	0	0	0	0	0	0	0	0	0	0	0	0	0	0	0	0	0	0	0	0
QVTTVKVPMMKR	1416.7945	P01009	P01009	236	247	SERPINA1	Alpha-1-antitrypsin;Short peptide from AAT	yes	yes	3	0.0059221	144.55	25792000	0	0	0	0	0	0	0	0	0	0	0	0	0	0	0	0	0	0	0	0	0	0	0	0	0	0	0	0	0	0	0	0	0	0	0	0
TVKVPMMK	932.51873	P01009	P01009	239	246	SERPINA1	Alpha-1-antitrypsin;Short peptide from AAT	yes	yes	2	0.029845	161.68	27054000	0	0	0	0	0	0	0	0	0	0	0	0	0	0	0	0	0	0	0	0	0	0	0	0	0	0	0	0	0	0	0	0	0	0	0	0
VKVPMMK	831.47105	P01009	P01009	240	246	SERPINA1	Alpha-1-antitrypsin;Short peptide from AAT	yes	yes	2	0.20133	107.74	1912400	0	0	0	0	0	0	0	0	0	0	0	0	0	0	0	0	0	0	0	0	0	0	0	0	0	0	0	0	0	0	0	0	0	0	0	0
FFLPDEGKLQHLENELTHDII	2507.2696	P01009	P01009	276	296	SERPINA1	Alpha-1-antitrypsin;Short peptide from AAT	yes	yes	3	0.07537	100.69	3549200	0	0	0	0	0	0	0	0	0	0	0	0	0	0	0	0	0	0	0	0	0	0	0	0	0	0	0	0	0	0	0	0	0	0	0	0
FFLPDEGKLQHLENELTHDIITKF	2883.4807	P01009	P01009	276	299	SERPINA1	Alpha-1-antitrypsin;Short peptide from AAT	yes	yes	3	0.17899	106.73	2572200	0	0	0	0	0	0	0	0	0	0	0	0	0	0	0	0	0	0	0	0	0	0	0	0	0	0	0	0	0	0	0	0	0	0	0	0
FFLPDEGKLQHLENELTHD	2281.1015	P01009	P01009	276	294	SERPINA1	Alpha-1-antitrypsin;Short peptide from AAT	yes	yes	3;4	0.018785	125.86	100470000	0	0	0	0	0	0	0	0	0	0	0	0	0	0	0	0	0	0	0	0	0	0	0	0	0	0	0	0	0	0	0	0	0	0	0	0
FFLPDEGKLQHLENELTHDIITK	2736.4123	P01009	P01009	276	298	SERPINA1	Alpha-1-antitrypsin;Short peptide from AAT	yes	yes	3;4	0.0058125	137.39	100960000	0	0	0	0	0	4530900	4278200	4321900	6065300	0	0	0	0	0	0	0	0	0	0	0	0	0	0	0	0	0	0	0	0	0	0	0	0	0	0	0
FFLPDEGKLQHLENELTHDIIT	2608.3173	P01009	P01009	276	297	SERPINA1	Alpha-1-antitrypsin;Short peptide from AAT	yes	yes	3	0.24146	78.234	0	0	0	0	0	0	0	0	0	0	0	0	0	0	0	0	0	0	0	0	0	0	0	0	0	0	0	0	0	0	0	0	0	0	0	0	0
FLPDEGKLQHLENELTHDIIT	2461.2489	P01009	P01009	277	297	SERPINA1	Alpha-1-antitrypsin;Short peptide from AAT	yes	yes	2	0.017933	125.84	698590	0	0	0	0	0	0	0	0	0	0	0	0	0	0	0	0	0	0	0	0	0	0	0	0	0	0	0	0	0	0	0	0	0	0	0	0
FLPDEGKLQHLENELTHDIITKF	2736.4123	P01009	P01009	277	299	SERPINA1	Alpha-1-antitrypsin;Short peptide from AAT	yes	yes	3	0.0017287	148.19	45162000	0	0	0	0	0	1118800	1745900	1539500	0	0	0	0	0	0	0	0	0	0	0	0	0	0	0	0	0	0	0	0	0	0	0	0	0	0	0	0
FLPDEGKLQH	1182.6033	P01009	P01009	277	286	SERPINA1	Alpha-1-antitrypsin;Short peptide from AAT	yes	yes	2	0.00037305	163.15	214130000	0	0	0	0	0	0	0	0	0	0	0	0	0	0	0	0	0	0	0	0	0	0	0	0	0	0	0	0	0	0	0	0	0	0	0	0
FLPDEGKLQHLENELTHDIITK	2589.3439	P01009	P01009	277	298	SERPINA1	Alpha-1-antitrypsin;Short peptide from AAT	yes	yes	3;4	0.00091114	167.9	99744000	0	0	0	0	0	0	9194900	0	0	0	0	0	0	0	0	0	0	1121000	735400	0	0	0	0	0	0	0	0	0	0	0	0	0	0	0	0	0
FLPDEGKLQHLENE	1667.8155	P01009	P01009	277	290	SERPINA1	Alpha-1-antitrypsin;Short peptide from AAT	yes	yes	2	3.9124E-08	224.25	27175000	0	0	0	0	0	0	0	0	0	0	0	0	0	0	0	0	0	0	0	0	0	0	0	0	0	0	0	0	0	0	0	0	0	0	0	0
FLPDEGKLQHLENELTHD	2134.0331	P01009	P01009	277	294	SERPINA1	Alpha-1-antitrypsin;Short peptide from AAT	yes	yes	2;3	5.0652E-32	255.08	316380000	0	0	0	0	0	0	0	0	0	0	0	0	0	0	0	0	0	0	0	0	0	0	0	0	0	0	0	0	0	0	0	0	0	0	0	0
FLPDEGKLQHLENELTHDI	2247.1172	P01009	P01009	277	295	SERPINA1	Alpha-1-antitrypsin;Short peptide from AAT	yes	yes	3	0.13561	83.964	2490800	0	0	0	0	0	0	0	0	0	0	0	0	0	0	0	0	0	0	0	0	0	0	0	0	0	0	0	0	0	0	0	0	0	0	0	0
FLPDEGKLQHLENELTHDII	2360.2012	P01009	P01009	277	296	SERPINA1	Alpha-1-antitrypsin;Short peptide from AAT	yes	yes	3	0.083031	97.214	10478000	0	0	0	0	0	0	0	0	0	0	0	0	0	0	0	0	0	0	0	0	0	0	0	0	0	0	0	0	0	0	0	0	0	0	0	0
LPDEGKLQHLENELTHDI	2100.0487	P01009	P01009	278	295	SERPINA1	Alpha-1-antitrypsin;Short peptide from AAT	yes	yes	3	0.090784	106.87	0	0	0	0	0	0	0	0	0	0	0	0	0	0	0	0	0	0	0	0	0	0	0	0	0	0	0	0	0	0	0	0	0	0	0	0	0
LPDEGKLQ	898.476	P01009	P01009	278	285	SERPINA1	Alpha-1-antitrypsin;Short peptide from AAT	yes	yes	2	0.1337	129.68	0	0	0	0	0	0	0	0	0	0	0	0	0	0	0	0	0	0	0	0	0	0	0	0	0	0	0	0	0	0	0	0	0	0	0	0	0
LPDEGKLQHLENELTHDII	2213.1328	P01009	P01009	278	296	SERPINA1	Alpha-1-antitrypsin;Short peptide from AAT	yes	yes	3;4	0.0062471	144.41	45330000	0	0	0	0	0	0	0	0	0	0	0	0	0	0	0	0	0	0	0	0	0	0	0	0	0	0	0	0	0	0	0	0	0	0	0	0
LPDEGKLQHLENELTHD	1986.9647	P01009	P01009	278	294	SERPINA1	Alpha-1-antitrypsin;Short peptide from AAT	yes	yes	3;4	0.0015661	168.1	209610000	0	0	0	0	0	0	0	0	0	0	0	0	0	0	0	0	0	0	0	0	0	0	0	0	0	0	0	0	0	0	0	0	0	0	0	0
LPDEGKLQH	1035.5349	P01009	P01009	278	286	SERPINA1	Alpha-1-antitrypsin;Short peptide from AAT	yes	yes	2	0.00011966	176.09	17346000	0	0	0	0	0	0	0	0	0	0	0	0	0	0	0	0	0	0	0	0	0	0	0	0	0	0	0	0	0	0	0	0	0	0	0	0
LPDEGKLQHLENELTHDIITK	2442.2755	P01009	P01009	278	298	SERPINA1	Alpha-1-antitrypsin;Short peptide from AAT	yes	yes	3;4;5	4.2072E-05	199.31	509300000	0	0	0	0	0	0	0	0	0	0	0	0	0	0	0	0	0	1346900	0	0	0	0	0	0	0	0	0	0	0	0	0	0	0	0	0	0
LPDEGKLQHLENELTHDIITKF	2589.3439	P01009	P01009	278	299	SERPINA1	Alpha-1-antitrypsin;Short peptide from AAT	yes	yes	3;4	4.5438E-06	210.12	98248000	0	0	0	0	0	7321800	0	0	0	0	0	0	0	0	0	0	0	0	0	0	0	0	0	0	0	0	0	0	0	0	0	0	0	0	0	0
LPDEGKLQHLENELTHDIIT	2314.1805	P01009	P01009	278	297	SERPINA1	Alpha-1-antitrypsin;Short peptide from AAT	yes	yes	3	0.098173	93.768	13379000	0	0	0	0	0	0	0	0	0	0	0	0	0	0	0	0	0	0	0	0	0	0	0	0	0	0	0	0	0	0	0	0	0	0	0	0
LPDEGKLQHLENELTH	1871.9377	P01009	P01009	278	293	SERPINA1	Alpha-1-antitrypsin;Short peptide from AAT	yes	yes	3	0.065353	98.253	12279000	0	0	0	0	0	0	0	0	0	0	0	0	0	0	0	0	0	0	0	0	0	0	0	0	0	0	0	0	0	0	0	0	0	0	0	0
PDEGKLQHLENELTH	1758.8537	P01009	P01009	279	293	SERPINA1	Alpha-1-antitrypsin;Short peptide from AAT	yes	yes	3	0.1157	107.46	2655500	0	0	0	0	0	0	0	0	0	0	0	0	0	0	0	0	0	0	0	0	0	0	0	0	0	0	0	0	0	0	0	0	0	0	0	0
PDEGKLQHLENELTHDII	2100.0487	P01009	P01009	279	296	SERPINA1	Alpha-1-antitrypsin;Short peptide from AAT	yes	yes	3	0.014649	128.74	5294500	0	0	0	0	0	0	0	0	0	0	0	0	0	0	0	0	0	0	0	0	0	0	0	0	0	0	0	0	0	0	0	0	0	0	0	0
PDEGKLQHLENELTHD	1873.8806	P01009	P01009	279	294	SERPINA1	Alpha-1-antitrypsin;Short peptide from AAT	yes	yes	3;4	6.7086E-06	188.92	90088000	0	0	0	0	0	0	0	0	0	0	0	0	0	0	0	0	0	0	0	0	0	0	0	0	0	0	0	0	0	0	0	0	0	0	0	0
PDEGKLQH	922.45084	P01009	P01009	279	286	SERPINA1	Alpha-1-antitrypsin;Short peptide from AAT	yes	yes	2	4.1468E-11	207.6	39346000	0	0	0	0	0	0	0	0	0	0	0	0	0	0	0	0	0	0	0	0	0	0	0	0	0	0	0	0	0	0	0	0	0	0	0	0
PDEGKLQHLENELTHDIITKF	2476.2598	P01009	P01009	279	299	SERPINA1	Alpha-1-antitrypsin;Short peptide from AAT	yes	yes	3;4;5	1.6849E-15	231.4	246470000	0	0	0	0	0	9302900	6266500	7179700	9984400	0	0	0	0	0	0	0	0	0	0	0	0	0	0	0	0	0	0	0	0	0	0	0	0	0	0	0
PDEGKLQHLENELTHDIITK	2329.1914	P01009	P01009	279	298	SERPINA1	Alpha-1-antitrypsin;Short peptide from AAT	yes	yes	3;4;5	1.0037E-41	241.11	358140000	0	0	0	0	0	0	0	0	0	0	0	0	0	0	0	0	0	0	0	0	0	0	0	0	0	0	0	0	0	0	0	0	0	0	0	0
DEGKLQHLENELTHDIITKF	2379.207	P01009	P01009	280	299	SERPINA1	Alpha-1-antitrypsin;Short peptide from AAT	yes	yes	4	0.034268	116.61	7321700	0	0	0	0	0	0	0	0	0	0	0	0	0	0	0	0	0	0	0	0	0	0	0	0	0	0	0	0	0	0	0	0	0	0	0	0
DEGKLQHLENELTHDIITK	2232.1386	P01009	P01009	280	298	SERPINA1	Alpha-1-antitrypsin;Short peptide from AAT	yes	yes	3;4	4.8479E-16	228.26	29005000	0	0	0	0	0	0	0	0	0	0	0	0	0	0	0	0	0	0	0	0	0	0	0	0	0	0	0	0	0	0	0	0	0	0	0	0
HLENELTHDII	1332.6674	P01009	P01009	286	296	SERPINA1	Alpha-1-antitrypsin;Short peptide from AAT	yes	yes	2	1.1825E-09	216.12	2412000	0	0	0	0	0	0	0	0	0	0	0	0	0	0	0	0	0	0	0	0	0	0	0	0	0	0	0	0	0	0	0	0	0	0	0	0
HLENELTHDIITK	1561.81	P01009	P01009	286	298	SERPINA1	Alpha-1-antitrypsin;Short peptide from AAT	yes	yes	3	0.23995	81.709	0	0	0	0	0	0	0	0	0	0	0	0	0	0	0	0	0	0	0	0	0	0	0	0	0	0	0	0	0	0	0	0	0	0	0	0	0
LENELTHD	969.44034	P01009	P01009	287	294	SERPINA1	Alpha-1-antitrypsin;Short peptide from AAT	yes	yes	2	0.060953	153.73	109080000	0	0	0	0	0	0	0	0	0	0	0	0	0	0	0	0	0	0	0	0	0	0	0	0	0	0	0	0	0	0	0	0	0	0	0	0
LENELTHDIITKF	1571.8195	P01009	P01009	287	299	SERPINA1	Alpha-1-antitrypsin;Short peptide from AAT	yes	yes	2;3	4.7554E-05	219.92	51028000	0	0	0	0	0	0	0	0	0	0	0	0	0	0	0	0	0	0	0	0	0	0	0	0	0	0	0	0	0	0	0	0	0	0	0	0
LENELTHDIITK	1424.7511	P01009	P01009	287	298	SERPINA1	Alpha-1-antitrypsin;Short peptide from AAT	yes	yes	2	1.9942E-07	223.77	18643000	0	0	0	0	0	0	0	0	0	0	0	0	0	0	0	0	0	0	0	0	0	0	0	0	0	0	0	0	0	0	0	0	0	0	0	0
LENELTHDIIT	1296.6561	P01009	P01009	287	297	SERPINA1	Alpha-1-antitrypsin;Short peptide from AAT	yes	yes	2	0.60208	68.557	0	0	0	0	0	0	0	0	0	0	0	0	0	0	0	0	0	0	0	0	0	0	0	0	0	0	0	0	0	0	0	0	0	0	0	0	0
ENELTHD	856.35628	P01009	P01009	288	294	SERPINA1	Alpha-1-antitrypsin;Short peptide from AAT	yes	yes	2	0.027572	128.38	575160	0	0	0	0	0	0	203370	0	0	0	0	0	0	0	0	0	0	0	0	0	0	0	0	0	0	0	0	0	0	0	0	0	0	0	0	0
LTHDIITKF	1086.6073	P01009	P01009	291	299	SERPINA1	Alpha-1-antitrypsin;Short peptide from AAT	yes	yes	2	0.0065001	163.15	9654100	0	0	0	0	0	0	0	0	0	0	0	0	0	0	0	0	0	0	0	0	0	0	0	0	0	0	0	0	0	0	0	0	0	0	0	0
LENEDRRSASLHLPK	1763.9278	P01009	P01009	300	314	SERPINA1	Alpha-1-antitrypsin;Short peptide from AAT	yes	yes	3;4	0.054026	103.3	133970000	0	0	0	0	0	0	0	0	0	0	0	0	0	0	0	0	0	0	0	0	0	0	0	0	0	0	0	0	0	0	0	0	0	0	0	0
LENEDRRSASLHLPKLSITG	2235.1971	P01009	P01009	300	319	SERPINA1	Alpha-1-antitrypsin;Short peptide from AAT	yes	yes	3;4	0.18325	78.441	65636000	0	0	0	0	0	0	0	0	0	0	0	0	0	0	0	0	0	0	0	0	0	0	0	0	0	0	0	0	0	0	0	0	0	0	0	0
LENEDRRSASLHLPKL	1877.0119	P01009	P01009	300	315	SERPINA1	Alpha-1-antitrypsin;Short peptide from AAT	yes	yes	3	0.070769	96.464	11113000	0	0	0	0	0	0	0	0	0	0	0	0	0	0	0	0	0	0	0	0	0	0	0	0	0	0	0	0	0	0	0	0	0	0	0	0
EDRRSASLHLPK	1407.7583	P01009	P01009	303	314	SERPINA1	Alpha-1-antitrypsin;Short peptide from AAT	yes	yes	4	0.20602	79.201	4009100	0	0	0	0	0	0	0	0	0	0	0	0	0	0	0	0	0	0	0	0	0	0	0	0	0	0	0	0	0	0	0	0	0	0	0	0
SITGTYDLKSVLGQLG	1650.8829	P01009	P01009	316	331	SERPINA1	Alpha-1-antitrypsin;Short peptide from AAT	yes	yes	2	0.0031156	151.16	1220800	0	0	0	0	0	0	0	0	0	0	0	0	0	0	0	0	0	0	0	0	0	0	0	0	0	0	0	0	0	0	0	0	0	0	0	0
ITGTYDLKS	996.51278	P01009	P01009	317	325	SERPINA1	Alpha-1-antitrypsin;Short peptide from AAT	yes	yes	2	0.015921	154.12	18377000	0	0	0	0	0	0	0	0	0	0	0	0	0	0	0	0	0	0	0	0	0	0	0	0	0	0	0	0	0	0	0	0	0	0	0	0
ITGTYDLKSVLGQLG	1563.8508	P01009	P01009	317	331	SERPINA1	Alpha-1-antitrypsin;Short peptide from AAT	yes	yes	2	1.4292E-06	208.27	2941600	0	0	0	0	0	0	0	0	0	0	0	0	0	0	0	0	0	0	0	0	0	0	0	0	0	0	0	0	0	0	0	0	0	0	0	0
DLKSVLGQLG	1028.5866	P01009	P01009	322	331	SERPINA1	Alpha-1-antitrypsin;Short peptide from AAT	yes	yes	2	0.00077771	158.87	14000000	0	0	0	0	0	0	0	0	0	0	0	0	0	0	0	0	0	0	0	0	0	0	0	0	0	0	0	0	0	0	0	0	0	0	0	0
DLKSVLGQL	971.56515	P01009	P01009	322	330	SERPINA1	Alpha-1-antitrypsin;Short peptide from AAT	yes	yes	2	1.0555E-12	224.51	5497200	0	0	0	0	0	0	1647500	1964200	0	0	0	0	0	0	0	0	0	0	0	0	0	0	0	0	0	0	0	0	0	0	0	0	0	0	0	0
DLKSVLGQLGITKV	1469.8817	P01009	P01009	322	335	SERPINA1	Alpha-1-antitrypsin;Short peptide from AAT	yes	yes	2	1.3596E-08	229.75	2117800	0	0	0	0	0	1351000	0	0	0	0	0	0	0	0	0	0	0	0	0	0	0	0	0	0	0	0	0	0	0	0	0	0	0	0	0	0
KSVLGQLGITKV	1241.7707	P01009	P01009	324	335	SERPINA1	Alpha-1-antitrypsin;Short peptide from AAT	yes	yes	2	2.6323E-28	257.09	34863000	0	0	0	0	0	0	0	0	0	0	0	0	0	0	0	0	0	0	0	0	0	0	0	0	0	0	0	0	0	0	0	0	0	0	0	0
KSVLGQLGITK	1142.7023	P01009	P01009	324	334	SERPINA1	Alpha-1-antitrypsin;Short peptide from AAT	yes	yes	2	3.5981E-51	275.11	63725000	0	0	0	0	0	0	0	0	0	0	0	0	0	0	0	0	0	0	0	0	0	0	0	0	0	0	0	0	0	0	0	0	0	0	0	0
GQLGITKV	814.49125	P01009	P01009	328	335	SERPINA1	Alpha-1-antitrypsin;Short peptide from AAT	yes	yes	2	0.060251	141.52	14231000	0	0	0	0	0	0	0	0	0	0	0	0	0	0	0	0	0	0	0	0	0	0	0	0	0	0	0	0	0	0	0	0	0	0	0	0
GITKVFSNG	921.49198	P01009	P01009	331	339	SERPINA1	Alpha-1-antitrypsin;Short peptide from AAT	yes	yes	2	8.9723E-06	184.49	4963900	0	0	0	0	0	0	0	0	0	0	0	0	0	0	0	0	0	0	0	0	0	0	0	0	0	0	0	0	0	0	0	0	0	0	0	0
FSNGADLSGVTEEAPLKLSKAVHKA	2568.3548	P01009	P01009	336	360	SERPINA1	Alpha-1-antitrypsin;Short peptide from AAT	yes	yes	3;4	0.0003676	161.96	70817000	0	0	0	0	0	0	0	0	0	0	0	0	0	0	0	0	0	0	0	0	0	0	0	0	0	0	0	0	0	0	0	0	0	0	0	0
FSNGADLSGVTEEAPLKL	1846.9313	P01009	P01009	336	353	SERPINA1	Alpha-1-antitrypsin;Short peptide from AAT	yes	yes	2	1.0569E-52	274.45	706460	0	0	0	0	0	0	0	0	0	0	0	0	0	0	0	0	0	0	0	0	0	0	0	0	0	0	0	0	0	0	0	0	0	0	0	0
FSNGADLSGVTEEAPLK	1733.8472	P01009	P01009	336	352	SERPINA1	Alpha-1-antitrypsin;Short peptide from AAT	yes	yes	2	9.4334E-249	375.22	18488000	0	0	0	0	0	0	0	0	0	0	0	0	0	0	0	0	0	0	0	0	0	0	0	0	0	0	0	0	0	0	0	0	0	0	0	0
SNGADLSGVTEEAPLKLSKAVHKA	2421.2864	P01009	P01009	337	360	SERPINA1	Alpha-1-antitrypsin;Short peptide from AAT	yes	yes	3;4	0.0003536	167.97	74201000	0	0	0	0	0	0	0	0	0	0	0	0	0	0	0	0	0	0	0	0	0	0	0	0	0	0	0	0	0	0	0	0	0	0	0	0
SNGADLSGVTEEAPLKLS	1786.8949	P01009	P01009	337	354	SERPINA1	Alpha-1-antitrypsin;Short peptide from AAT	yes	yes	2	2.6916E-88	294.26	18002000	0	0	0	0	0	0	0	0	0	0	0	0	0	0	0	0	0	0	0	0	0	0	0	0	0	0	0	0	0	0	0	0	0	0	0	0
NGADLSGVTEEAPLKLS	1699.8628	P01009	P01009	338	354	SERPINA1	Alpha-1-antitrypsin;Short peptide from AAT	yes	yes	2	1.6071E-10	203.29	0	0	0	0	0	0	0	0	0	0	0	0	0	0	0	0	0	0	0	0	0	0	0	0	0	0	0	0	0	0	0	0	0	0	0	0	0
SGVTEEAPLKLS	1229.6503	P01009	P01009	343	354	SERPINA1	Alpha-1-antitrypsin;Short peptide from AAT	yes	yes	2	0.0023052	166.07	9055300	0	0	0	0	0	0	0	0	0	0	0	0	0	0	0	0	0	0	0	0	0	0	0	0	0	0	0	0	0	0	0	0	0	0	0	0
GVTEEAPLKLS	1142.6183	P01009	P01009	344	354	SERPINA1	Alpha-1-antitrypsin;Short peptide from AAT	yes	yes	1;2	0.00044598	173.39	64905000	0	0	0	0	0	0	0	0	0	0	0	0	0	0	0	0	0	0	0	0	0	0	0	0	0	0	0	0	0	0	0	0	0	0	0	0
AVHKAVLTIDEKGTEAAG	1808.9632	P01009	P01009	356	373	SERPINA1	Alpha-1-antitrypsin;Short peptide from AAT	yes	yes	2;3	1.0351E-06	198.81	1337200	0	0	0	0	0	0	0	0	0	0	0	0	0	0	0	0	0	0	0	0	0	0	0	0	0	0	0	0	0	0	0	0	0	0	0	0
VLTIDEKGTEAAGAM	1504.7443	P01009	P01009	361	375	SERPINA1	Alpha-1-antitrypsin;Short peptide from AAT	yes	yes	2	1.4241E-16	228.93	2249500	0	0	0	0	0	0	0	0	0	0	0	0	0	0	0	0	0	0	0	0	0	0	0	0	0	0	0	0	0	0	0	0	0	0	0	0
TIDEKGTEAAG	1090.5142	P01009	P01009	363	373	SERPINA1	Alpha-1-antitrypsin;Short peptide from AAT	yes	yes	2	0.0073581	147.73	270210000	0	0	0	0	0	10024000	0	12832000	12224000	0	0	0	0	0	0	0	0	0	0	0	0	0	0	0	0	0	0	0	0	0	0	0	0	0	0	0
TIDEKGTEAAGAM	1292.5918	P01009	P01009	363	375	SERPINA1	Alpha-1-antitrypsin;Short peptide from AAT	yes	yes	2	0.0013303	172.56	5117400	0	0	0	0	0	0	0	0	0	0	0	0	0	0	0	0	0	0	0	0	0	0	0	0	0	0	0	0	0	0	0	0	0	0	0	0
TIDEKGTEAAGAMF	1439.6602	P01009	P01009	363	376	SERPINA1	Alpha-1-antitrypsin;Short peptide from AAT	yes	yes	2	0.00024349	183.85	96794000	0	0	0	0	0	0	0	0	0	0	0	0	0	0	0	0	0	0	0	0	0	0	0	0	0	0	0	0	0	0	0	0	0	0	0	0
TIDEKGTEAAGAMFL	1552.7443	P01009	P01009	363	377	SERPINA1	Alpha-1-antitrypsin;Short peptide from AAT	yes	yes	2	1.2238E-06	196.16	28587000	0	0	0	0	0	2553600	0	0	0	0	0	0	0	0	0	0	0	0	0	0	0	0	0	0	0	0	0	0	0	0	0	0	0	0	0	0
IDEKGTEAAGAM	1191.5442	P01009	P01009	364	375	SERPINA1	Alpha-1-antitrypsin;Short peptide from AAT	yes	yes	2	0.0026326	163.38	15649000	0	0	0	0	0	0	0	0	0	0	0	0	0	0	0	0	0	0	0	0	0	0	0	0	0	0	0	0	0	0	0	0	0	0	0	0
IDEKGTEAAGAMF	1338.6126	P01009	P01009	364	376	SERPINA1	Alpha-1-antitrypsin;Short peptide from AAT	yes	yes	2	0.00093763	195.51	3540200	0	0	0	0	0	0	0	0	0	0	0	0	0	0	0	0	0	0	0	0	0	0	0	0	0	0	0	0	0	0	0	0	0	0	0	0
[truncated: 2,352 more rows]
[truncated: 1,017 more columns]

## Sheet: S4
Supplementary Table S4	MaxQuant data, the substantialy represented peptides
[truncated: 122 more rows]

[truncated: 5 more sheets: S5, S6, S7, S8, S9]
